# Supplementary material for: The efficacy of Euler diagrams and linear diagrams for visualizing set cardinality using proportions and numbers
Source: PLoS One. 2019 Mar 28;14(3):e0211234. doi: 10.1371/journal.pone.0211234 (PMC6438608; doi:10.1371/journal.pone.0211234)
Supplement: S1 Dataset — Dataset for study one: Euler diagrams. (CSV) [file pone.0211234.s002.csv]

batch	participant		age	gender	country	education	color blind	diagram	question	file	size	direction	type	time	number correct	number wrong	fraction correct	comments
1	1		22	female	United States	Some College, No Degree	No	ED-P	1		5	greater	S	24.525	5	0	1
1	1		22	female	United States	Some College, No Degree	No	ED-P	2		5	less	S	31.157	1	4	0.2
1	1		22	female	United States	Some College, No Degree	No	ED-P	3		5	greater	I	10.19	5	0	1
1	1		22	female	United States	Some College, No Degree	No	ED-P	4		5	less	I	24.57	2	3	0.4
1	1		22	female	United States	Some College, No Degree	No	ED-P	5		5	greater	S	11.342	5	0	1
1	1		22	female	United States	Some College, No Degree	No	ED-P	6		5	less	S	11.381	3	2	0.6
1	1		22	female	United States	Some College, No Degree	No	ED-P	7		5	greater	I	18.959	3	2	0.6
1	1		22	female	United States	Some College, No Degree	No	ED-P	8		5	less	I	20.603	1	4	0.2
1	1		22	female	United States	Some College, No Degree	No	ED-P	9		5	greater	S	18.7	5	0	1
1	1		22	female	United States	Some College, No Degree	No	ED-P	10		5	less	S	5.603	5	0	1
1	1		22	female	United States	Some College, No Degree	No	ED-P	11		5	greater	I	43.563	3	2	0.6
1	1		22	female	United States	Some College, No Degree	No	ED-P	12		5	less	I	29.381	3	2	0.6
1	1		22	female	United States	Some College, No Degree	No	ED-P	13		5	greater	S	14.316	5	0	1
1	1		22	female	United States	Some College, No Degree	No	ED-P	14		5	less	S	6.676	3	2	0.6
1	1		22	female	United States	Some College, No Degree	No	ED-P	15		5	greater	I	46.845	5	0	1
1	1		22	female	United States	Some College, No Degree	No	ED-P	16		5	less	I	12.097	3	2	0.6
1	1		22	female	United States	Some College, No Degree	No	ED-P	17		7	greater	S	19.015	5	0	1
1	1		22	female	United States	Some College, No Degree	No	ED-P	18		7	less	S	11.33	4	1	0.8
1	1		22	female	United States	Some College, No Degree	No	ED-P	19		7	greater	I	11.803	3	2	0.6
1	1		22	female	United States	Some College, No Degree	No	ED-P	20		7	less	I	8.553	5	0	1
1	1		22	female	United States	Some College, No Degree	No	ED-P	21		7	greater	S	20.769	3	2	0.6
1	1		22	female	United States	Some College, No Degree	No	ED-P	22		7	less	S	11.618	3	2	0.6
1	1		22	female	United States	Some College, No Degree	No	ED-P	23		7	greater	I	30.3	5	0	1
1	1		22	female	United States	Some College, No Degree	No	ED-P	24		7	less	I	28.225	1	4	0.2
1	1		22	female	United States	Some College, No Degree	No	ED-P	25		7	greater	S	10.967	5	0	1
1	1		22	female	United States	Some College, No Degree	No	ED-P	26		7	less	S	14.143	5	0	1
1	1		22	female	United States	Some College, No Degree	No	ED-P	27		7	greater	I	29.267	5	0	1
1	1		22	female	United States	Some College, No Degree	No	ED-P	28		7	less	I	10.875	5	0	1
1	1		22	female	United States	Some College, No Degree	No	ED-P	29		7	greater	S	22.389	4	1	0.8
1	1		22	female	United States	Some College, No Degree	No	ED-P	30		7	less	S	16.945	5	0	1
1	1		22	female	United States	Some College, No Degree	No	ED-P	31		7	greater	I	6.383	5	0	1
1	1		22	female	United States	Some College, No Degree	No	ED-P	32		7	less	I	35.949	2	3	0.4
1	2		45	female	usa	High School Graduate	No	ED-P	1		5	greater	S	15.392	0	5	0
1	2		45	female	usa	High School Graduate	No	ED-P	2		5	less	S	10.285	4	1	0.8
1	2		45	female	usa	High School Graduate	No	ED-P	3		5	greater	I	11.897	3	2	0.6
1	2		45	female	usa	High School Graduate	No	ED-P	4		5	less	I	37.405	5	0	1
1	2		45	female	usa	High School Graduate	No	ED-P	5		5	greater	S	12.862	3	2	0.6
1	2		45	female	usa	High School Graduate	No	ED-P	6		5	less	S	14.317	3	2	0.6
1	2		45	female	usa	High School Graduate	No	ED-P	7		5	greater	I	30.171	2	3	0.4
1	2		45	female	usa	High School Graduate	No	ED-P	8		5	less	I	23.519	3	2	0.6
1	2		45	female	usa	High School Graduate	No	ED-P	9		5	greater	S	15.669	2	3	0.4
1	2		45	female	usa	High School Graduate	No	ED-P	10		5	less	S	15.448	3	2	0.6
1	2		45	female	usa	High School Graduate	No	ED-P	11		5	greater	I	35.187	3	2	0.6
1	2		45	female	usa	High School Graduate	No	ED-P	12		5	less	I	38.833	2	3	0.4
1	2		45	female	usa	High School Graduate	No	ED-P	13		5	greater	S	13.206	3	2	0.6
1	2		45	female	usa	High School Graduate	No	ED-P	14		5	less	S	11.105	5	0	1
1	2		45	female	usa	High School Graduate	No	ED-P	15		5	greater	I	17.775	2	3	0.4
1	2		45	female	usa	High School Graduate	No	ED-P	16		5	less	I	11.882	3	2	0.6
1	2		45	female	usa	High School Graduate	No	ED-P	17		7	greater	S	28.82	2	3	0.4
1	2		45	female	usa	High School Graduate	No	ED-P	18		7	less	S	15.629	2	3	0.4
1	2		45	female	usa	High School Graduate	No	ED-P	19		7	greater	I	8.752	1	4	0.2
1	2		45	female	usa	High School Graduate	No	ED-P	20		7	less	I	10.669	5	0	1
1	2		45	female	usa	High School Graduate	No	ED-P	21		7	greater	S	13.763	4	1	0.8
1	2		45	female	usa	High School Graduate	No	ED-P	22		7	less	S	10.548	5	0	1
1	2		45	female	usa	High School Graduate	No	ED-P	23		7	greater	I	21.266	3	2	0.6
1	2		45	female	usa	High School Graduate	No	ED-P	24		7	less	I	12.644	1	4	0.2
1	2		45	female	usa	High School Graduate	No	ED-P	25		7	greater	S	29.14	1	4	0.2
1	2		45	female	usa	High School Graduate	No	ED-P	26		7	less	S	14.693	0	5	0
1	2		45	female	usa	High School Graduate	No	ED-P	27		7	greater	I	23.758	2	3	0.4
1	2		45	female	usa	High School Graduate	No	ED-P	28		7	less	I	13.706	3	2	0.6
1	2		45	female	usa	High School Graduate	No	ED-P	29		7	greater	S	20.498	3	2	0.6
1	2		45	female	usa	High School Graduate	No	ED-P	30		7	less	S	15.524	4	1	0.8
1	2		45	female	usa	High School Graduate	No	ED-P	31		7	greater	I	20.35	3	2	0.6
1	2		45	female	usa	High School Graduate	No	ED-P	32		7	less	I	17.226	3	2	0.6
1	3		29	male	US	Bachelors Degree	No	ED-P	1		5	greater	S	16.883	2	3	0.4
1	3		29	male	US	Bachelors Degree	No	ED-P	2		5	less	S	10.997	4	1	0.8
1	3		29	male	US	Bachelors Degree	No	ED-P	3		5	greater	I	22.886	3	2	0.6
1	3		29	male	US	Bachelors Degree	No	ED-P	4		5	less	I	30.702	3	2	0.6
1	3		29	male	US	Bachelors Degree	No	ED-P	5		5	greater	S	16.411	5	0	1
1	3		29	male	US	Bachelors Degree	No	ED-P	6		5	less	S	15.355	5	0	1
1	3		29	male	US	Bachelors Degree	No	ED-P	7		5	greater	I	16.079	2	3	0.4
1	3		29	male	US	Bachelors Degree	No	ED-P	8		5	less	I	30.72	1	4	0.2
1	3		29	male	US	Bachelors Degree	No	ED-P	9		5	greater	S	20.099	5	0	1
1	3		29	male	US	Bachelors Degree	No	ED-P	10		5	less	S	10.735	5	0	1
1	3		29	male	US	Bachelors Degree	No	ED-P	11		5	greater	I	25.133	3	2	0.6
1	3		29	male	US	Bachelors Degree	No	ED-P	12		5	less	I	34.109	2	3	0.4
1	3		29	male	US	Bachelors Degree	No	ED-P	13		5	greater	S	21.137	4	1	0.8
1	3		29	male	US	Bachelors Degree	No	ED-P	14		5	less	S	71.892	3	2	0.6
1	3		29	male	US	Bachelors Degree	No	ED-P	15		5	greater	I	29.178	2	3	0.4
1	3		29	male	US	Bachelors Degree	No	ED-P	16		5	less	I	44.528	3	2	0.6
1	3		29	male	US	Bachelors Degree	No	ED-P	17		7	greater	S	16.635	2	3	0.4
1	3		29	male	US	Bachelors Degree	No	ED-P	18		7	less	S	22.233	5	0	1
1	3		29	male	US	Bachelors Degree	No	ED-P	19		7	greater	I	14.578	3	2	0.6
1	3		29	male	US	Bachelors Degree	No	ED-P	20		7	less	I	12.423	3	2	0.6
1	3		29	male	US	Bachelors Degree	No	ED-P	21		7	greater	S	25.426	4	1	0.8
1	3		29	male	US	Bachelors Degree	No	ED-P	22		7	less	S	35.983	5	0	1
1	3		29	male	US	Bachelors Degree	No	ED-P	23		7	greater	I	36.803	3	2	0.6
1	3		29	male	US	Bachelors Degree	No	ED-P	24		7	less	I	23.651	3	2	0.6
1	3		29	male	US	Bachelors Degree	No	ED-P	25		7	greater	S	26.263	5	0	1
1	3		29	male	US	Bachelors Degree	No	ED-P	26		7	less	S	21.021	5	0	1
1	3		29	male	US	Bachelors Degree	No	ED-P	27		7	greater	I	24.665	4	1	0.8
1	3		29	male	US	Bachelors Degree	No	ED-P	28		7	less	I	21.881	5	0	1
1	3		29	male	US	Bachelors Degree	No	ED-P	29		7	greater	S	13.58	3	2	0.6
1	3		29	male	US	Bachelors Degree	No	ED-P	30		7	less	S	32.416	4	1	0.8
1	3		29	male	US	Bachelors Degree	No	ED-P	31		7	greater	I	19.357	3	2	0.6
1	3		29	male	US	Bachelors Degree	No	ED-P	32		7	less	I	109.398	3	2	0.6
1	4		30	male	USA	Bachelors Degree	No	ED-P	1		5	greater	S	23.192	5	0	1
1	4		30	male	USA	Bachelors Degree	No	ED-P	2		5	less	S	22.175	5	0	1
1	4		30	male	USA	Bachelors Degree	No	ED-P	3		5	greater	I	30.303	3	2	0.6
1	4		30	male	USA	Bachelors Degree	No	ED-P	4		5	less	I	31.671	5	0	1
1	4		30	male	USA	Bachelors Degree	No	ED-P	5		5	greater	S	18.647	5	0	1
1	4		30	male	USA	Bachelors Degree	No	ED-P	6		5	less	S	21.463	5	0	1
1	4		30	male	USA	Bachelors Degree	No	ED-P	7		5	greater	I	18.687	2	3	0.4
1	4		30	male	USA	Bachelors Degree	No	ED-P	8		5	less	I	56.631	1	4	0.2
1	4		30	male	USA	Bachelors Degree	No	ED-P	9		5	greater	S	17.883	5	0	1
1	4		30	male	USA	Bachelors Degree	No	ED-P	10		5	less	S	12.288	5	0	1
1	4		30	male	USA	Bachelors Degree	No	ED-P	11		5	greater	I	66.613	3	2	0.6
1	4		30	male	USA	Bachelors Degree	No	ED-P	12		5	less	I	55.39	2	3	0.4
1	4		30	male	USA	Bachelors Degree	No	ED-P	13		5	greater	S	17.983	5	0	1
1	4		30	male	USA	Bachelors Degree	No	ED-P	14		5	less	S	23.678	4	1	0.8
1	4		30	male	USA	Bachelors Degree	No	ED-P	15		5	greater	I	54.504	0	5	0
1	4		30	male	USA	Bachelors Degree	No	ED-P	16		5	less	I	75.966	3	2	0.6
1	4		30	male	USA	Bachelors Degree	No	ED-P	17		7	greater	S	32.519	5	0	1
1	4		30	male	USA	Bachelors Degree	No	ED-P	18		7	less	S	38.839	5	0	1
1	4		30	male	USA	Bachelors Degree	No	ED-P	19		7	greater	I	63.061	4	1	0.8
1	4		30	male	USA	Bachelors Degree	No	ED-P	20		7	less	I	22.783	5	0	1
1	4		30	male	USA	Bachelors Degree	No	ED-P	21		7	greater	S	26.262	3	2	0.6
1	4		30	male	USA	Bachelors Degree	No	ED-P	22		7	less	S	18.656	5	0	1
1	4		30	male	USA	Bachelors Degree	No	ED-P	23		7	greater	I	38.351	3	2	0.6
1	4		30	male	USA	Bachelors Degree	No	ED-P	24		7	less	I	35.599	3	2	0.6
1	4		30	male	USA	Bachelors Degree	No	ED-P	25		7	greater	S	27.056	5	0	1
1	4		30	male	USA	Bachelors Degree	No	ED-P	26		7	less	S	12.424	5	0	1
1	4		30	male	USA	Bachelors Degree	No	ED-P	27		7	greater	I	28.755	4	1	0.8
1	4		30	male	USA	Bachelors Degree	No	ED-P	28		7	less	I	59.981	5	0	1
1	4		30	male	USA	Bachelors Degree	No	ED-P	29		7	greater	S	22.887	5	0	1
1	4		30	male	USA	Bachelors Degree	No	ED-P	30		7	less	S	28.76	5	0	1
1	4		30	male	USA	Bachelors Degree	No	ED-P	31		7	greater	I	12.863	5	0	1
1	4		30	male	USA	Bachelors Degree	No	ED-P	32		7	less	I	42.437	3	2	0.6
1	5		29	female	usa	Bachelors Degree	No	ED-P	1		5	greater	S	16.895	0	5	0	none
1	5		29	female	usa	Bachelors Degree	No	ED-P	2		5	less	S	128.719	4	1	0.8	none
1	5		29	female	usa	Bachelors Degree	No	ED-P	3		5	greater	I	39.007	5	0	1	none
1	5		29	female	usa	Bachelors Degree	No	ED-P	4		5	less	I	19.992	3	2	0.6	none
1	5		29	female	usa	Bachelors Degree	No	ED-P	5		5	greater	S	219.172	2	3	0.4	none
1	5		29	female	usa	Bachelors Degree	No	ED-P	6		5	less	S	253.398	5	0	1	none
1	5		29	female	usa	Bachelors Degree	No	ED-P	7		5	greater	I	40.324	2	3	0.4	none
1	5		29	female	usa	Bachelors Degree	No	ED-P	8		5	less	I	17.69	3	2	0.6	none
1	5		29	female	usa	Bachelors Degree	No	ED-P	9		5	greater	S	43.513	2	3	0.4	none
1	5		29	female	usa	Bachelors Degree	No	ED-P	10		5	less	S	54.14	5	0	1	none
1	5		29	female	usa	Bachelors Degree	No	ED-P	11		5	greater	I	52.503	3	2	0.6	none
1	5		29	female	usa	Bachelors Degree	No	ED-P	12		5	less	I	22.694	2	3	0.4	none
1	5		29	female	usa	Bachelors Degree	No	ED-P	13		5	greater	S	17.904	4	1	0.8	none
1	5		29	female	usa	Bachelors Degree	No	ED-P	14		5	less	S	17.999	5	0	1	none
1	5		29	female	usa	Bachelors Degree	No	ED-P	15		5	greater	I	11.775	0	5	0	none
1	5		29	female	usa	Bachelors Degree	No	ED-P	16		5	less	I	29.196	3	2	0.6	none
1	5		29	female	usa	Bachelors Degree	No	ED-P	17		7	greater	S	40.594	5	0	1	none
1	5		29	female	usa	Bachelors Degree	No	ED-P	18		7	less	S	34.832	0	5	0	none
1	5		29	female	usa	Bachelors Degree	No	ED-P	19		7	greater	I	21.529	1	4	0.2	none
1	5		29	female	usa	Bachelors Degree	No	ED-P	20		7	less	I	36.119	5	0	1	none
1	5		29	female	usa	Bachelors Degree	No	ED-P	21		7	greater	S	18.591	4	1	0.8	none
1	5		29	female	usa	Bachelors Degree	No	ED-P	22		7	less	S	12.808	5	0	1	none
1	5		29	female	usa	Bachelors Degree	No	ED-P	23		7	greater	I	24.664	3	2	0.6	none
1	5		29	female	usa	Bachelors Degree	No	ED-P	24		7	less	I	20.976	1	4	0.2	none
1	5		29	female	usa	Bachelors Degree	No	ED-P	25		7	greater	S	25.68	1	4	0.2	none
1	5		29	female	usa	Bachelors Degree	No	ED-P	26		7	less	S	18.671	2	3	0.4	none
1	5		29	female	usa	Bachelors Degree	No	ED-P	27		7	greater	I	44.304	2	3	0.4	none
1	5		29	female	usa	Bachelors Degree	No	ED-P	28		7	less	I	11.343	5	0	1	none
1	5		29	female	usa	Bachelors Degree	No	ED-P	29		7	greater	S	15.112	1	4	0.2	none
1	5		29	female	usa	Bachelors Degree	No	ED-P	30		7	less	S	34.704	4	1	0.8	none
1	5		29	female	usa	Bachelors Degree	No	ED-P	31		7	greater	I	14.256	5	0	1	none
1	5		29	female	usa	Bachelors Degree	No	ED-P	32		7	less	I	20.135	5	0	1	none
1	6		60	male	USA	Bachelors Degree	No	ED-P	1		5	greater	S	20.09	5	0	1
1	6		60	male	USA	Bachelors Degree	No	ED-P	2		5	less	S	23.328	5	0	1
1	6		60	male	USA	Bachelors Degree	No	ED-P	3		5	greater	I	32.53	5	0	1
1	6		60	male	USA	Bachelors Degree	No	ED-P	4		5	less	I	36.454	3	2	0.6
1	6		60	male	USA	Bachelors Degree	No	ED-P	5		5	greater	S	25.016	5	0	1
1	6		60	male	USA	Bachelors Degree	No	ED-P	6		5	less	S	27.666	3	2	0.6
1	6		60	male	USA	Bachelors Degree	No	ED-P	7		5	greater	I	73.6	3	2	0.6
1	6		60	male	USA	Bachelors Degree	No	ED-P	8		5	less	I	35.104	3	2	0.6
1	6		60	male	USA	Bachelors Degree	No	ED-P	9		5	greater	S	26.354	5	0	1
1	6		60	male	USA	Bachelors Degree	No	ED-P	10		5	less	S	7.226	5	0	1
1	6		60	male	USA	Bachelors Degree	No	ED-P	11		5	greater	I	110.096	3	2	0.6
1	6		60	male	USA	Bachelors Degree	No	ED-P	12		5	less	I	58.778	4	1	0.8
1	6		60	male	USA	Bachelors Degree	No	ED-P	13		5	greater	S	21.215	5	0	1
1	6		60	male	USA	Bachelors Degree	No	ED-P	14		5	less	S	21.747	3	2	0.6
1	6		60	male	USA	Bachelors Degree	No	ED-P	15		5	greater	I	64.559	3	2	0.6
1	6		60	male	USA	Bachelors Degree	No	ED-P	16		5	less	I	266.457	4	1	0.8
1	6		60	male	USA	Bachelors Degree	No	ED-P	17		7	greater	S	16.705	5	0	1
1	6		60	male	USA	Bachelors Degree	No	ED-P	18		7	less	S	39.894	5	0	1
1	6		60	male	USA	Bachelors Degree	No	ED-P	19		7	greater	I	21.922	3	2	0.6
1	6		60	male	USA	Bachelors Degree	No	ED-P	20		7	less	I	16.003	5	0	1
1	6		60	male	USA	Bachelors Degree	No	ED-P	21		7	greater	S	37.586	4	1	0.8
1	6		60	male	USA	Bachelors Degree	No	ED-P	22		7	less	S	11.585	5	0	1
1	6		60	male	USA	Bachelors Degree	No	ED-P	23		7	greater	I	45.526	2	3	0.4
1	6		60	male	USA	Bachelors Degree	No	ED-P	24		7	less	I	35.717	2	3	0.4
1	6		60	male	USA	Bachelors Degree	No	ED-P	25		7	greater	S	22.448	5	0	1
1	6		60	male	USA	Bachelors Degree	No	ED-P	26		7	less	S	13.752	5	0	1
1	6		60	male	USA	Bachelors Degree	No	ED-P	27		7	greater	I	29.424	4	1	0.8
1	6		60	male	USA	Bachelors Degree	No	ED-P	28		7	less	I	45.088	3	2	0.6
1	6		60	male	USA	Bachelors Degree	No	ED-P	29		7	greater	S	27.045	3	2	0.6
1	6		60	male	USA	Bachelors Degree	No	ED-P	30		7	less	S	40.27	5	0	1
1	6		60	male	USA	Bachelors Degree	No	ED-P	31		7	greater	I	11.665	5	0	1
1	6		60	male	USA	Bachelors Degree	No	ED-P	32		7	less	I	67.087	3	2	0.6
1	7		24	female	United States	Masters Degree	No	ED-P	1		5	greater	S	18.008	5	0	1
1	7		24	female	United States	Masters Degree	No	ED-P	2		5	less	S	21.015	5	0	1
1	7		24	female	United States	Masters Degree	No	ED-P	3		5	greater	I	58.808	3	2	0.6
1	7		24	female	United States	Masters Degree	No	ED-P	4		5	less	I	53.527	2	3	0.4
1	7		24	female	United States	Masters Degree	No	ED-P	5		5	greater	S	19.168	5	0	1
1	7		24	female	United States	Masters Degree	No	ED-P	6		5	less	S	16.976	5	0	1
1	7		24	female	United States	Masters Degree	No	ED-P	7		5	greater	I	34.576	4	1	0.8
1	7		24	female	United States	Masters Degree	No	ED-P	8		5	less	I	47.617	3	2	0.6
1	7		24	female	United States	Masters Degree	No	ED-P	9		5	greater	S	25.727	5	0	1
1	7		24	female	United States	Masters Degree	No	ED-P	10		5	less	S	14.32	5	0	1
1	7		24	female	United States	Masters Degree	No	ED-P	11		5	greater	I	67.143	0	5	0
1	7		24	female	United States	Masters Degree	No	ED-P	12		5	less	I	36.959	2	3	0.4
1	7		24	female	United States	Masters Degree	No	ED-P	13		5	greater	S	25.408	5	0	1
1	7		24	female	United States	Masters Degree	No	ED-P	14		5	less	S	20.68	3	2	0.6
1	7		24	female	United States	Masters Degree	No	ED-P	15		5	greater	I	77.471	2	3	0.4
1	7		24	female	United States	Masters Degree	No	ED-P	16		5	less	I	38.848	3	2	0.6
1	7		24	female	United States	Masters Degree	No	ED-P	17		7	greater	S	43.984	5	0	1
1	7		24	female	United States	Masters Degree	No	ED-P	18		7	less	S	26.953	5	0	1
1	7		24	female	United States	Masters Degree	No	ED-P	19		7	greater	I	32.807	5	0	1
1	7		24	female	United States	Masters Degree	No	ED-P	20		7	less	I	18.008	5	0	1
1	7		24	female	United States	Masters Degree	No	ED-P	21		7	greater	S	50.992	4	1	0.8
1	7		24	female	United States	Masters Degree	No	ED-P	22		7	less	S	26.087	5	0	1
1	7		24	female	United States	Masters Degree	No	ED-P	23		7	greater	I	37.575	3	2	0.6
1	7		24	female	United States	Masters Degree	No	ED-P	24		7	less	I	33.4	4	1	0.8
1	7		24	female	United States	Masters Degree	No	ED-P	25		7	greater	S	40.679	5	0	1
1	7		24	female	United States	Masters Degree	No	ED-P	26		7	less	S	24.687	5	0	1
1	7		24	female	United States	Masters Degree	No	ED-P	27		7	greater	I	33.559	4	1	0.8
1	7		24	female	United States	Masters Degree	No	ED-P	28		7	less	I	37.264	3	2	0.6
1	7		24	female	United States	Masters Degree	No	ED-P	29		7	greater	S	21.536	5	0	1
1	7		24	female	United States	Masters Degree	No	ED-P	30		7	less	S	25.136	5	0	1
1	7		24	female	United States	Masters Degree	No	ED-P	31		7	greater	I	28.36	2	3	0.4
1	7		24	female	United States	Masters Degree	No	ED-P	32		7	less	I	109.848	2	3	0.4
1	8		32	male	United States	Some College, No Degree	No	ED-P	1		5	greater	S	12.944	5	0	1
1	8		32	male	United States	Some College, No Degree	No	ED-P	2		5	less	S	17.727	5	0	1
1	8		32	male	United States	Some College, No Degree	No	ED-P	3		5	greater	I	12.935	5	0	1
1	8		32	male	United States	Some College, No Degree	No	ED-P	4		5	less	I	51.462	3	2	0.6
1	8		32	male	United States	Some College, No Degree	No	ED-P	5		5	greater	S	14.384	5	0	1
1	8		32	male	United States	Some College, No Degree	No	ED-P	6		5	less	S	18.089	5	0	1
1	8		32	male	United States	Some College, No Degree	No	ED-P	7		5	greater	I	37.705	5	0	1
1	8		32	male	United States	Some College, No Degree	No	ED-P	8		5	less	I	23.784	4	1	0.8
1	8		32	male	United States	Some College, No Degree	No	ED-P	9		5	greater	S	13.414	5	0	1
1	8		32	male	United States	Some College, No Degree	No	ED-P	10		5	less	S	9.16	5	0	1
1	8		32	male	United States	Some College, No Degree	No	ED-P	11		5	greater	I	26.831	3	2	0.6
1	8		32	male	United States	Some College, No Degree	No	ED-P	12		5	less	I	59.064	4	1	0.8
1	8		32	male	United States	Some College, No Degree	No	ED-P	13		5	greater	S	12.368	5	0	1
1	8		32	male	United States	Some College, No Degree	No	ED-P	14		5	less	S	42.65	5	0	1
1	8		32	male	United States	Some College, No Degree	No	ED-P	15		5	greater	I	44.624	5	0	1
1	8		32	male	United States	Some College, No Degree	No	ED-P	16		5	less	I	72.209	4	1	0.8
1	8		32	male	United States	Some College, No Degree	No	ED-P	17		7	greater	S	20.041	4	1	0.8
1	8		32	male	United States	Some College, No Degree	No	ED-P	18		7	less	S	14.561	5	0	1
1	8		32	male	United States	Some College, No Degree	No	ED-P	19		7	greater	I	12.552	5	0	1
1	8		32	male	United States	Some College, No Degree	No	ED-P	20		7	less	I	22.129	5	0	1
1	8		32	male	United States	Some College, No Degree	No	ED-P	21		7	greater	S	22.6	4	1	0.8
1	8		32	male	United States	Some College, No Degree	No	ED-P	22		7	less	S	11.887	5	0	1
1	8		32	male	United States	Some College, No Degree	No	ED-P	23		7	greater	I	48.223	4	1	0.8
1	8		32	male	United States	Some College, No Degree	No	ED-P	24		7	less	I	20.223	1	4	0.2
1	8		32	male	United States	Some College, No Degree	No	ED-P	25		7	greater	S	21.032	5	0	1
1	8		32	male	United States	Some College, No Degree	No	ED-P	26		7	less	S	17.529	5	0	1
1	8		32	male	United States	Some College, No Degree	No	ED-P	27		7	greater	I	22.192	4	1	0.8
1	8		32	male	United States	Some College, No Degree	No	ED-P	28		7	less	I	63.399	5	0	1
1	8		32	male	United States	Some College, No Degree	No	ED-P	29		7	greater	S	21.089	5	0	1
1	8		32	male	United States	Some College, No Degree	No	ED-P	30		7	less	S	14.089	5	0	1
1	8		32	male	United States	Some College, No Degree	No	ED-P	31		7	greater	I	6.055	5	0	1
1	8		32	male	United States	Some College, No Degree	No	ED-P	32		7	less	I	27.401	5	0	1
1	9		35	female	USA	Bachelors Degree	No	ED-P	1		5	greater	S	12.481	5	0	1	A scale would have been useful. Some of the circles are too close in size to measure by eyesight alone.
1	9		35	female	USA	Bachelors Degree	No	ED-P	2		5	less	S	14.881	5	0	1	A scale would have been useful. Some of the circles are too close in size to measure by eyesight alone.
1	9		35	female	USA	Bachelors Degree	No	ED-P	3		5	greater	I	29.133	5	0	1	A scale would have been useful. Some of the circles are too close in size to measure by eyesight alone.
1	9		35	female	USA	Bachelors Degree	No	ED-P	4		5	less	I	19.889	3	2	0.6	A scale would have been useful. Some of the circles are too close in size to measure by eyesight alone.
1	9		35	female	USA	Bachelors Degree	No	ED-P	5		5	greater	S	54.579	5	0	1	A scale would have been useful. Some of the circles are too close in size to measure by eyesight alone.
1	9		35	female	USA	Bachelors Degree	No	ED-P	6		5	less	S	14.09	5	0	1	A scale would have been useful. Some of the circles are too close in size to measure by eyesight alone.
1	9		35	female	USA	Bachelors Degree	No	ED-P	7		5	greater	I	60.558	5	0	1	A scale would have been useful. Some of the circles are too close in size to measure by eyesight alone.
1	9		35	female	USA	Bachelors Degree	No	ED-P	8		5	less	I	15.173	4	1	0.8	A scale would have been useful. Some of the circles are too close in size to measure by eyesight alone.
1	9		35	female	USA	Bachelors Degree	No	ED-P	9		5	greater	S	14.695	5	0	1	A scale would have been useful. Some of the circles are too close in size to measure by eyesight alone.
1	9		35	female	USA	Bachelors Degree	No	ED-P	10		5	less	S	5.135	5	0	1	A scale would have been useful. Some of the circles are too close in size to measure by eyesight alone.
1	9		35	female	USA	Bachelors Degree	No	ED-P	11		5	greater	I	28.624	0	5	0	A scale would have been useful. Some of the circles are too close in size to measure by eyesight alone.
1	9		35	female	USA	Bachelors Degree	No	ED-P	12		5	less	I	30.46	2	3	0.4	A scale would have been useful. Some of the circles are too close in size to measure by eyesight alone.
1	9		35	female	USA	Bachelors Degree	No	ED-P	13		5	greater	S	10.192	5	0	1	A scale would have been useful. Some of the circles are too close in size to measure by eyesight alone.
1	9		35	female	USA	Bachelors Degree	No	ED-P	14		5	less	S	209.683	3	2	0.6	A scale would have been useful. Some of the circles are too close in size to measure by eyesight alone.
1	9		35	female	USA	Bachelors Degree	No	ED-P	15		5	greater	I	32.292	3	2	0.6	A scale would have been useful. Some of the circles are too close in size to measure by eyesight alone.
1	9		35	female	USA	Bachelors Degree	No	ED-P	16		5	less	I	20.188	5	0	1	A scale would have been useful. Some of the circles are too close in size to measure by eyesight alone.
1	9		35	female	USA	Bachelors Degree	No	ED-P	17		7	greater	S	29.149	5	0	1	A scale would have been useful. Some of the circles are too close in size to measure by eyesight alone.
1	9		35	female	USA	Bachelors Degree	No	ED-P	18		7	less	S	20.962	5	0	1	A scale would have been useful. Some of the circles are too close in size to measure by eyesight alone.
1	9		35	female	USA	Bachelors Degree	No	ED-P	19		7	greater	I	17.327	5	0	1	A scale would have been useful. Some of the circles are too close in size to measure by eyesight alone.
1	9		35	female	USA	Bachelors Degree	No	ED-P	20		7	less	I	7.497	5	0	1	A scale would have been useful. Some of the circles are too close in size to measure by eyesight alone.
1	9		35	female	USA	Bachelors Degree	No	ED-P	21		7	greater	S	26.191	4	1	0.8	A scale would have been useful. Some of the circles are too close in size to measure by eyesight alone.
1	9		35	female	USA	Bachelors Degree	No	ED-P	22		7	less	S	17.29	5	0	1	A scale would have been useful. Some of the circles are too close in size to measure by eyesight alone.
1	9		35	female	USA	Bachelors Degree	No	ED-P	23		7	greater	I	43.09	3	2	0.6	A scale would have been useful. Some of the circles are too close in size to measure by eyesight alone.
1	9		35	female	USA	Bachelors Degree	No	ED-P	24		7	less	I	11.721	4	1	0.8	A scale would have been useful. Some of the circles are too close in size to measure by eyesight alone.
1	9		35	female	USA	Bachelors Degree	No	ED-P	25		7	greater	S	16.09	5	0	1	A scale would have been useful. Some of the circles are too close in size to measure by eyesight alone.
1	9		35	female	USA	Bachelors Degree	No	ED-P	26		7	less	S	14.784	5	0	1	A scale would have been useful. Some of the circles are too close in size to measure by eyesight alone.
1	9		35	female	USA	Bachelors Degree	No	ED-P	27		7	greater	I	18.152	4	1	0.8	A scale would have been useful. Some of the circles are too close in size to measure by eyesight alone.
1	9		35	female	USA	Bachelors Degree	No	ED-P	28		7	less	I	12.13	5	0	1	A scale would have been useful. Some of the circles are too close in size to measure by eyesight alone.
1	9		35	female	USA	Bachelors Degree	No	ED-P	29		7	greater	S	15.578	5	0	1	A scale would have been useful. Some of the circles are too close in size to measure by eyesight alone.
1	9		35	female	USA	Bachelors Degree	No	ED-P	30		7	less	S	126.182	5	0	1	A scale would have been useful. Some of the circles are too close in size to measure by eyesight alone.
1	9		35	female	USA	Bachelors Degree	No	ED-P	31		7	greater	I	7.62	5	0	1	A scale would have been useful. Some of the circles are too close in size to measure by eyesight alone.
1	9		35	female	USA	Bachelors Degree	No	ED-P	32		7	less	I	19.012	2	3	0.4	A scale would have been useful. Some of the circles are too close in size to measure by eyesight alone.
1	10		22	male	America	Some College, No Degree	No	ED-P	1		5	greater	S	13.285	5	0	1
1	10		22	male	America	Some College, No Degree	No	ED-P	2		5	less	S	14.591	5	0	1
1	10		22	male	America	Some College, No Degree	No	ED-P	3		5	greater	I	38.44	5	0	1
1	10		22	male	America	Some College, No Degree	No	ED-P	4		5	less	I	36.746	5	0	1
1	10		22	male	America	Some College, No Degree	No	ED-P	5		5	greater	S	18.225	5	0	1
1	10		22	male	America	Some College, No Degree	No	ED-P	6		5	less	S	24.886	5	0	1
1	10		22	male	America	Some College, No Degree	No	ED-P	7		5	greater	I	79.772	5	0	1
1	10		22	male	America	Some College, No Degree	No	ED-P	8		5	less	I	125.915	4	1	0.8
1	10		22	male	America	Some College, No Degree	No	ED-P	9		5	greater	S	14.297	5	0	1
1	10		22	male	America	Some College, No Degree	No	ED-P	10		5	less	S	20.112	5	0	1
1	10		22	male	America	Some College, No Degree	No	ED-P	11		5	greater	I	40.97	5	0	1
1	10		22	male	America	Some College, No Degree	No	ED-P	12		5	less	I	56.303	3	2	0.6
1	10		22	male	America	Some College, No Degree	No	ED-P	13		5	greater	S	51.959	5	0	1
1	10		22	male	America	Some College, No Degree	No	ED-P	14		5	less	S	45.717	3	2	0.6
1	10		22	male	America	Some College, No Degree	No	ED-P	15		5	greater	I	67.455	5	0	1
1	10		22	male	America	Some College, No Degree	No	ED-P	16		5	less	I	102.05	4	1	0.8
1	10		22	male	America	Some College, No Degree	No	ED-P	17		7	greater	S	43.849	4	1	0.8
1	10		22	male	America	Some College, No Degree	No	ED-P	18		7	less	S	23.686	5	0	1
1	10		22	male	America	Some College, No Degree	No	ED-P	19		7	greater	I	15.622	5	0	1
1	10		22	male	America	Some College, No Degree	No	ED-P	20		7	less	I	33.401	5	0	1
1	10		22	male	America	Some College, No Degree	No	ED-P	21		7	greater	S	41.066	3	2	0.6
1	10		22	male	America	Some College, No Degree	No	ED-P	22		7	less	S	63.826	5	0	1
1	10		22	male	America	Some College, No Degree	No	ED-P	23		7	greater	I	47.306	3	2	0.6
1	10		22	male	America	Some College, No Degree	No	ED-P	24		7	less	I	39.443	4	1	0.8
1	10		22	male	America	Some College, No Degree	No	ED-P	25		7	greater	S	17.574	5	0	1
1	10		22	male	America	Some College, No Degree	No	ED-P	26		7	less	S	14.844	5	0	1
1	10		22	male	America	Some College, No Degree	No	ED-P	27		7	greater	I	28.753	5	0	1
1	10		22	male	America	Some College, No Degree	No	ED-P	28		7	less	I	34.31	3	2	0.6
1	10		22	male	America	Some College, No Degree	No	ED-P	29		7	greater	S	31.337	5	0	1
1	10		22	male	America	Some College, No Degree	No	ED-P	30		7	less	S	35.749	5	0	1
1	10		22	male	America	Some College, No Degree	No	ED-P	31		7	greater	I	36.84	5	0	1
1	10		22	male	America	Some College, No Degree	No	ED-P	32		7	less	I	54.521	3	2	0.6
1	11		21	female	USA	Some College, No Degree	No	ED-P	1		5	greater	S	19.306	5	0	1
1	11		21	female	USA	Some College, No Degree	No	ED-P	2		5	less	S	19.752	5	0	1
1	11		21	female	USA	Some College, No Degree	No	ED-P	3		5	greater	I	44.936	3	2	0.6
1	11		21	female	USA	Some College, No Degree	No	ED-P	4		5	less	I	20.095	5	0	1
1	11		21	female	USA	Some College, No Degree	No	ED-P	5		5	greater	S	11.632	5	0	1
1	11		21	female	USA	Some College, No Degree	No	ED-P	6		5	less	S	15.541	4	1	0.8
1	11		21	female	USA	Some College, No Degree	No	ED-P	7		5	greater	I	39.489	5	0	1
1	11		21	female	USA	Some College, No Degree	No	ED-P	8		5	less	I	55.768	5	0	1
1	11		21	female	USA	Some College, No Degree	No	ED-P	9		5	greater	S	26.416	5	0	1
1	11		21	female	USA	Some College, No Degree	No	ED-P	10		5	less	S	9.272	5	0	1
1	11		21	female	USA	Some College, No Degree	No	ED-P	11		5	greater	I	53.712	3	2	0.6
1	11		21	female	USA	Some College, No Degree	No	ED-P	12		5	less	I	46.584	3	2	0.6
1	11		21	female	USA	Some College, No Degree	No	ED-P	13		5	greater	S	20.079	5	0	1
1	11		21	female	USA	Some College, No Degree	No	ED-P	14		5	less	S	13.96	4	1	0.8
1	11		21	female	USA	Some College, No Degree	No	ED-P	15		5	greater	I	51.951	5	0	1
1	11		21	female	USA	Some College, No Degree	No	ED-P	16		5	less	I	34.76	4	1	0.8
1	11		21	female	USA	Some College, No Degree	No	ED-P	17		7	greater	S	20.959	4	1	0.8
1	11		21	female	USA	Some College, No Degree	No	ED-P	18		7	less	S	28.576	5	0	1
1	11		21	female	USA	Some College, No Degree	No	ED-P	19		7	greater	I	20.024	5	0	1
1	11		21	female	USA	Some College, No Degree	No	ED-P	20		7	less	I	18.575	5	0	1
1	11		21	female	USA	Some College, No Degree	No	ED-P	21		7	greater	S	39.64	4	1	0.8
1	11		21	female	USA	Some College, No Degree	No	ED-P	22		7	less	S	32.038	5	0	1
1	11		21	female	USA	Some College, No Degree	No	ED-P	23		7	greater	I	34.864	3	2	0.6
1	11		21	female	USA	Some College, No Degree	No	ED-P	24		7	less	I	20.952	4	1	0.8
1	11		21	female	USA	Some College, No Degree	No	ED-P	25		7	greater	S	36.327	5	0	1
1	11		21	female	USA	Some College, No Degree	No	ED-P	26		7	less	S	19.712	5	0	1
1	11		21	female	USA	Some College, No Degree	No	ED-P	27		7	greater	I	26.759	5	0	1
1	11		21	female	USA	Some College, No Degree	No	ED-P	28		7	less	I	29.783	3	2	0.6
1	11		21	female	USA	Some College, No Degree	No	ED-P	29		7	greater	S	46.807	5	0	1
1	11		21	female	USA	Some College, No Degree	No	ED-P	30		7	less	S	46.338	5	0	1
1	11		21	female	USA	Some College, No Degree	No	ED-P	31		7	greater	I	18.096	5	0	1
1	11		21	female	USA	Some College, No Degree	No	ED-P	32		7	less	I	48.855	5	0	1
1	12		31	female	USA	Bachelors Degree	No	ED-P	1		5	greater	S	9.67	5	0	1
1	12		31	female	USA	Bachelors Degree	No	ED-P	2		5	less	S	12.868	5	0	1
1	12		31	female	USA	Bachelors Degree	No	ED-P	3		5	greater	I	18.524	5	0	1
1	12		31	female	USA	Bachelors Degree	No	ED-P	4		5	less	I	19.995	5	0	1
1	12		31	female	USA	Bachelors Degree	No	ED-P	5		5	greater	S	14.271	5	0	1
1	12		31	female	USA	Bachelors Degree	No	ED-P	6		5	less	S	11.666	5	0	1
1	12		31	female	USA	Bachelors Degree	No	ED-P	7		5	greater	I	17.112	5	0	1
1	12		31	female	USA	Bachelors Degree	No	ED-P	8		5	less	I	28.666	4	1	0.8
1	12		31	female	USA	Bachelors Degree	No	ED-P	9		5	greater	S	10.435	5	0	1
1	12		31	female	USA	Bachelors Degree	No	ED-P	10		5	less	S	5.624	5	0	1
1	12		31	female	USA	Bachelors Degree	No	ED-P	11		5	greater	I	18.462	5	0	1
1	12		31	female	USA	Bachelors Degree	No	ED-P	12		5	less	I	26.727	4	1	0.8
1	12		31	female	USA	Bachelors Degree	No	ED-P	13		5	greater	S	9.495	5	0	1
1	12		31	female	USA	Bachelors Degree	No	ED-P	14		5	less	S	16.125	3	2	0.6
1	12		31	female	USA	Bachelors Degree	No	ED-P	15		5	greater	I	41.153	5	0	1
1	12		31	female	USA	Bachelors Degree	No	ED-P	16		5	less	I	14.097	3	2	0.6
1	12		31	female	USA	Bachelors Degree	No	ED-P	17		7	greater	S	13.047	5	0	1
1	12		31	female	USA	Bachelors Degree	No	ED-P	18		7	less	S	14.752	5	0	1
1	12		31	female	USA	Bachelors Degree	No	ED-P	19		7	greater	I	19.594	5	0	1
1	12		31	female	USA	Bachelors Degree	No	ED-P	20		7	less	I	11.33	5	0	1
1	12		31	female	USA	Bachelors Degree	No	ED-P	21		7	greater	S	13.944	4	1	0.8
1	12		31	female	USA	Bachelors Degree	No	ED-P	22		7	less	S	10.402	5	0	1
1	12		31	female	USA	Bachelors Degree	No	ED-P	23		7	greater	I	17.855	3	2	0.6
1	12		31	female	USA	Bachelors Degree	No	ED-P	24		7	less	I	14.888	3	2	0.6
1	12		31	female	USA	Bachelors Degree	No	ED-P	25		7	greater	S	15	5	0	1
1	12		31	female	USA	Bachelors Degree	No	ED-P	26		7	less	S	7.399	5	0	1
1	12		31	female	USA	Bachelors Degree	No	ED-P	27		7	greater	I	14.963	5	0	1
1	12		31	female	USA	Bachelors Degree	No	ED-P	28		7	less	I	26.638	3	2	0.6
1	12		31	female	USA	Bachelors Degree	No	ED-P	29		7	greater	S	13.033	3	2	0.6
1	12		31	female	USA	Bachelors Degree	No	ED-P	30		7	less	S	13.329	5	0	1
1	12		31	female	USA	Bachelors Degree	No	ED-P	31		7	greater	I	13.767	5	0	1
1	12		31	female	USA	Bachelors Degree	No	ED-P	32		7	less	I	23.608	3	2	0.6
1	13		25	male	USA	High School Graduate	No	ED-P	1		5	greater	S	12.122	4	1	0.8	Great experiment.
1	13		25	male	USA	High School Graduate	No	ED-P	2		5	less	S	11.103	5	0	1	Great experiment.
1	13		25	male	USA	High School Graduate	No	ED-P	3		5	greater	I	19.649	2	3	0.4	Great experiment.
1	13		25	male	USA	High School Graduate	No	ED-P	4		5	less	I	19.053	3	2	0.6	Great experiment.
1	13		25	male	USA	High School Graduate	No	ED-P	5		5	greater	S	15.987	2	3	0.4	Great experiment.
1	13		25	male	USA	High School Graduate	No	ED-P	6		5	less	S	41.111	2	3	0.4	Great experiment.
1	13		25	male	USA	High School Graduate	No	ED-P	7		5	greater	I	53.305	2	3	0.4	Great experiment.
1	13		25	male	USA	High School Graduate	No	ED-P	8		5	less	I	31.534	1	4	0.2	Great experiment.
1	13		25	male	USA	High School Graduate	No	ED-P	9		5	greater	S	21.114	5	0	1	Great experiment.
1	13		25	male	USA	High School Graduate	No	ED-P	10		5	less	S	31.634	1	4	0.2	Great experiment.
1	13		25	male	USA	High School Graduate	No	ED-P	11		5	greater	I	49.334	3	2	0.6	Great experiment.
1	13		25	male	USA	High School Graduate	No	ED-P	12		5	less	I	11.281	2	3	0.4	Great experiment.
1	13		25	male	USA	High School Graduate	No	ED-P	13		5	greater	S	28.802	4	1	0.8	Great experiment.
1	13		25	male	USA	High School Graduate	No	ED-P	14		5	less	S	62.154	3	2	0.6	Great experiment.
1	13		25	male	USA	High School Graduate	No	ED-P	15		5	greater	I	29.798	2	3	0.4	Great experiment.
1	13		25	male	USA	High School Graduate	No	ED-P	16		5	less	I	17.543	3	2	0.6	Great experiment.
1	13		25	male	USA	High School Graduate	No	ED-P	17		7	greater	S	21.94	4	1	0.8	Great experiment.
1	13		25	male	USA	High School Graduate	No	ED-P	18		7	less	S	48.916	5	0	1	Great experiment.
1	13		25	male	USA	High School Graduate	No	ED-P	19		7	greater	I	29.972	4	1	0.8	Great experiment.
1	13		25	male	USA	High School Graduate	No	ED-P	20		7	less	I	13.704	5	0	1	Great experiment.
1	13		25	male	USA	High School Graduate	No	ED-P	21		7	greater	S	17.484	3	2	0.6	Great experiment.
1	13		25	male	USA	High School Graduate	No	ED-P	22		7	less	S	126.839	4	1	0.8	Great experiment.
1	13		25	male	USA	High School Graduate	No	ED-P	23		7	greater	I	46.8	3	2	0.6	Great experiment.
1	13		25	male	USA	High School Graduate	No	ED-P	24		7	less	I	11.776	5	0	1	Great experiment.
1	13		25	male	USA	High School Graduate	No	ED-P	25		7	greater	S	25.961	3	2	0.6	Great experiment.
1	13		25	male	USA	High School Graduate	No	ED-P	26		7	less	S	18.794	5	0	1	Great experiment.
1	13		25	male	USA	High School Graduate	No	ED-P	27		7	greater	I	11.524	4	1	0.8	Great experiment.
1	13		25	male	USA	High School Graduate	No	ED-P	28		7	less	I	23.279	5	0	1	Great experiment.
1	13		25	male	USA	High School Graduate	No	ED-P	29		7	greater	S	26.549	4	1	0.8	Great experiment.
1	13		25	male	USA	High School Graduate	No	ED-P	30		7	less	S	250.496	4	1	0.8	Great experiment.
1	13		25	male	USA	High School Graduate	No	ED-P	31		7	greater	I	427.06	2	3	0.4	Great experiment.
1	13		25	male	USA	High School Graduate	No	ED-P	32		7	less	I	18.419	2	3	0.4	Great experiment.
1	14		31	female	America	Associates Degree	No	ED-P	1		5	greater	S	13.717	5	0	1	Thank you for allowing me to participate.
1	14		31	female	America	Associates Degree	No	ED-P	2		5	less	S	22.529	5	0	1	Thank you for allowing me to participate.
1	14		31	female	America	Associates Degree	No	ED-P	3		5	greater	I	35.432	3	2	0.6	Thank you for allowing me to participate.
1	14		31	female	America	Associates Degree	No	ED-P	4		5	less	I	25.216	3	2	0.6	Thank you for allowing me to participate.
1	14		31	female	America	Associates Degree	No	ED-P	5		5	greater	S	12.069	5	0	1	Thank you for allowing me to participate.
1	14		31	female	America	Associates Degree	No	ED-P	6		5	less	S	23.797	5	0	1	Thank you for allowing me to participate.
1	14		31	female	America	Associates Degree	No	ED-P	7		5	greater	I	12.055	3	2	0.6	Thank you for allowing me to participate.
1	14		31	female	America	Associates Degree	No	ED-P	8		5	less	I	30.514	4	1	0.8	Thank you for allowing me to participate.
1	14		31	female	America	Associates Degree	No	ED-P	9		5	greater	S	21.664	5	0	1	Thank you for allowing me to participate.
1	14		31	female	America	Associates Degree	No	ED-P	10		5	less	S	15.463	5	0	1	Thank you for allowing me to participate.
1	14		31	female	America	Associates Degree	No	ED-P	11		5	greater	I	39.801	2	3	0.4	Thank you for allowing me to participate.
1	14		31	female	America	Associates Degree	No	ED-P	12		5	less	I	62.104	2	3	0.4	Thank you for allowing me to participate.
1	14		31	female	America	Associates Degree	No	ED-P	13		5	greater	S	18.731	5	0	1	Thank you for allowing me to participate.
1	14		31	female	America	Associates Degree	No	ED-P	14		5	less	S	12.34	4	1	0.8	Thank you for allowing me to participate.
1	14		31	female	America	Associates Degree	No	ED-P	15		5	greater	I	79.169	0	5	0	Thank you for allowing me to participate.
1	14		31	female	America	Associates Degree	No	ED-P	16		5	less	I	14.302	3	2	0.6	Thank you for allowing me to participate.
1	14		31	female	America	Associates Degree	No	ED-P	17		7	greater	S	17.722	5	0	1	Thank you for allowing me to participate.
1	14		31	female	America	Associates Degree	No	ED-P	18		7	less	S	22.383	5	0	1	Thank you for allowing me to participate.
1	14		31	female	America	Associates Degree	No	ED-P	19		7	greater	I	14.19	5	0	1	Thank you for allowing me to participate.
1	14		31	female	America	Associates Degree	No	ED-P	20		7	less	I	9.124	5	0	1	Thank you for allowing me to participate.
1	14		31	female	America	Associates Degree	No	ED-P	21		7	greater	S	20.934	4	1	0.8	Thank you for allowing me to participate.
1	14		31	female	America	Associates Degree	No	ED-P	22		7	less	S	8.675	5	0	1	Thank you for allowing me to participate.
1	14		31	female	America	Associates Degree	No	ED-P	23		7	greater	I	30.095	3	2	0.6	Thank you for allowing me to participate.
1	14		31	female	America	Associates Degree	No	ED-P	24		7	less	I	39.653	5	0	1	Thank you for allowing me to participate.
1	14		31	female	America	Associates Degree	No	ED-P	25		7	greater	S	49.134	5	0	1	Thank you for allowing me to participate.
1	14		31	female	America	Associates Degree	No	ED-P	26		7	less	S	23.759	5	0	1	Thank you for allowing me to participate.
1	14		31	female	America	Associates Degree	No	ED-P	27		7	greater	I	39.091	4	1	0.8	Thank you for allowing me to participate.
1	14		31	female	America	Associates Degree	No	ED-P	28		7	less	I	67.835	5	0	1	Thank you for allowing me to participate.
1	14		31	female	America	Associates Degree	No	ED-P	29		7	greater	S	44.782	5	0	1	Thank you for allowing me to participate.
1	14		31	female	America	Associates Degree	No	ED-P	30		7	less	S	32.278	5	0	1	Thank you for allowing me to participate.
1	14		31	female	America	Associates Degree	No	ED-P	31		7	greater	I	11.518	5	0	1	Thank you for allowing me to participate.
1	14		31	female	America	Associates Degree	No	ED-P	32		7	less	I	20.303	2	3	0.4	Thank you for allowing me to participate.
1	15		52	female	USA	Some College, No Degree	No	ED-P	1		5	greater	S	29.187	5	0	1	Thank you for let me participate.
1	15		52	female	USA	Some College, No Degree	No	ED-P	2		5	less	S	34.134	5	0	1	Thank you for let me participate.
1	15		52	female	USA	Some College, No Degree	No	ED-P	3		5	greater	I	29.309	5	0	1	Thank you for let me participate.
1	15		52	female	USA	Some College, No Degree	No	ED-P	4		5	less	I	49.724	5	0	1	Thank you for let me participate.
1	15		52	female	USA	Some College, No Degree	No	ED-P	5		5	greater	S	20.482	5	0	1	Thank you for let me participate.
1	15		52	female	USA	Some College, No Degree	No	ED-P	6		5	less	S	35.425	5	0	1	Thank you for let me participate.
1	15		52	female	USA	Some College, No Degree	No	ED-P	7		5	greater	I	33.551	3	2	0.6	Thank you for let me participate.
1	15		52	female	USA	Some College, No Degree	No	ED-P	8		5	less	I	46.081	4	1	0.8	Thank you for let me participate.
1	15		52	female	USA	Some College, No Degree	No	ED-P	9		5	greater	S	25.253	5	0	1	Thank you for let me participate.
1	15		52	female	USA	Some College, No Degree	No	ED-P	10		5	less	S	24.53	5	0	1	Thank you for let me participate.
1	15		52	female	USA	Some College, No Degree	No	ED-P	11		5	greater	I	60.703	2	3	0.4	Thank you for let me participate.
1	15		52	female	USA	Some College, No Degree	No	ED-P	12		5	less	I	99.853	4	1	0.8	Thank you for let me participate.
1	15		52	female	USA	Some College, No Degree	No	ED-P	13		5	greater	S	22.046	5	0	1	Thank you for let me participate.
1	15		52	female	USA	Some College, No Degree	No	ED-P	14		5	less	S	54.807	4	1	0.8	Thank you for let me participate.
1	15		52	female	USA	Some College, No Degree	No	ED-P	15		5	greater	I	47.271	5	0	1	Thank you for let me participate.
1	15		52	female	USA	Some College, No Degree	No	ED-P	16		5	less	I	60.636	4	1	0.8	Thank you for let me participate.
1	15		52	female	USA	Some College, No Degree	No	ED-P	17		7	greater	S	40.457	4	1	0.8	Thank you for let me participate.
1	15		52	female	USA	Some College, No Degree	No	ED-P	18		7	less	S	32.445	5	0	1	Thank you for let me participate.
1	15		52	female	USA	Some College, No Degree	No	ED-P	19		7	greater	I	24.812	5	0	1	Thank you for let me participate.
1	15		52	female	USA	Some College, No Degree	No	ED-P	20		7	less	I	24.711	5	0	1	Thank you for let me participate.
1	15		52	female	USA	Some College, No Degree	No	ED-P	21		7	greater	S	31.65	3	2	0.6	Thank you for let me participate.
1	15		52	female	USA	Some College, No Degree	No	ED-P	22		7	less	S	31.026	5	0	1	Thank you for let me participate.
1	15		52	female	USA	Some College, No Degree	No	ED-P	23		7	greater	I	49.928	2	3	0.4	Thank you for let me participate.
1	15		52	female	USA	Some College, No Degree	No	ED-P	24		7	less	I	27.764	5	0	1	Thank you for let me participate.
1	15		52	female	USA	Some College, No Degree	No	ED-P	25		7	greater	S	32.249	5	0	1	Thank you for let me participate.
1	15		52	female	USA	Some College, No Degree	No	ED-P	26		7	less	S	31.562	5	0	1	Thank you for let me participate.
1	15		52	female	USA	Some College, No Degree	No	ED-P	27		7	greater	I	34.183	4	1	0.8	Thank you for let me participate.
1	15		52	female	USA	Some College, No Degree	No	ED-P	28		7	less	I	41.559	3	2	0.6	Thank you for let me participate.
1	15		52	female	USA	Some College, No Degree	No	ED-P	29		7	greater	S	43.484	5	0	1	Thank you for let me participate.
1	15		52	female	USA	Some College, No Degree	No	ED-P	30		7	less	S	41.155	5	0	1	Thank you for let me participate.
1	15		52	female	USA	Some College, No Degree	No	ED-P	31		7	greater	I	33.689	5	0	1	Thank you for let me participate.
1	15		52	female	USA	Some College, No Degree	No	ED-P	32		7	less	I	53.302	5	0	1	Thank you for let me participate.
1	16		41	female	United States	Bachelors Degree	No	ED-P	1		5	greater	S	21.731	5	0	1
1	16		41	female	United States	Bachelors Degree	No	ED-P	2		5	less	S	19.786	5	0	1
1	16		41	female	United States	Bachelors Degree	No	ED-P	3		5	greater	I	47.323	5	0	1
1	16		41	female	United States	Bachelors Degree	No	ED-P	4		5	less	I	67.964	5	0	1
1	16		41	female	United States	Bachelors Degree	No	ED-P	5		5	greater	S	23.845	5	0	1
1	16		41	female	United States	Bachelors Degree	No	ED-P	6		5	less	S	30.256	5	0	1
1	16		41	female	United States	Bachelors Degree	No	ED-P	7		5	greater	I	47.389	5	0	1
1	16		41	female	United States	Bachelors Degree	No	ED-P	8		5	less	I	77.761	4	1	0.8
1	16		41	female	United States	Bachelors Degree	No	ED-P	9		5	greater	S	17.446	5	0	1
1	16		41	female	United States	Bachelors Degree	No	ED-P	10		5	less	S	17.341	5	0	1
1	16		41	female	United States	Bachelors Degree	No	ED-P	11		5	greater	I	104.044	3	2	0.6
1	16		41	female	United States	Bachelors Degree	No	ED-P	12		5	less	I	68.864	3	2	0.6
1	16		41	female	United States	Bachelors Degree	No	ED-P	13		5	greater	S	19.748	5	0	1
1	16		41	female	United States	Bachelors Degree	No	ED-P	14		5	less	S	30.135	4	1	0.8
1	16		41	female	United States	Bachelors Degree	No	ED-P	15		5	greater	I	50.468	5	0	1
1	16		41	female	United States	Bachelors Degree	No	ED-P	16		5	less	I	49.28	4	1	0.8
1	16		41	female	United States	Bachelors Degree	No	ED-P	17		7	greater	S	38.457	5	0	1
1	16		41	female	United States	Bachelors Degree	No	ED-P	18		7	less	S	25.934	5	0	1
1	16		41	female	United States	Bachelors Degree	No	ED-P	19		7	greater	I	32.143	5	0	1
1	16		41	female	United States	Bachelors Degree	No	ED-P	20		7	less	I	27.824	5	0	1
1	16		41	female	United States	Bachelors Degree	No	ED-P	21		7	greater	S	65.657	4	1	0.8
1	16		41	female	United States	Bachelors Degree	No	ED-P	22		7	less	S	26.844	5	0	1
1	16		41	female	United States	Bachelors Degree	No	ED-P	23		7	greater	I	55.705	4	1	0.8
1	16		41	female	United States	Bachelors Degree	No	ED-P	24		7	less	I	53.872	4	1	0.8
1	16		41	female	United States	Bachelors Degree	No	ED-P	25		7	greater	S	16.869	5	0	1
1	16		41	female	United States	Bachelors Degree	No	ED-P	26		7	less	S	20.464	5	0	1
1	16		41	female	United States	Bachelors Degree	No	ED-P	27		7	greater	I	35.581	5	0	1
1	16		41	female	United States	Bachelors Degree	No	ED-P	28		7	less	I	33.449	3	2	0.6
1	16		41	female	United States	Bachelors Degree	No	ED-P	29		7	greater	S	45.774	5	0	1
1	16		41	female	United States	Bachelors Degree	No	ED-P	30		7	less	S	39.183	5	0	1
1	16		41	female	United States	Bachelors Degree	No	ED-P	31		7	greater	I	31.848	5	0	1
1	16		41	female	United States	Bachelors Degree	No	ED-P	32		7	less	I	99.232	5	0	1
1	17		34	male	United States	Associates Degree	No	ED-P	1		5	greater	S	10.951	5	0	1
1	17		34	male	United States	Associates Degree	No	ED-P	2		5	less	S	11.295	5	0	1
1	17		34	male	United States	Associates Degree	No	ED-P	3		5	greater	I	17.128	1	4	0.2
1	17		34	male	United States	Associates Degree	No	ED-P	4		5	less	I	30.919	5	0	1
1	17		34	male	United States	Associates Degree	No	ED-P	5		5	greater	S	13.288	5	0	1
1	17		34	male	United States	Associates Degree	No	ED-P	6		5	less	S	14.72	5	0	1
1	17		34	male	United States	Associates Degree	No	ED-P	7		5	greater	I	21.056	5	0	1
1	17		34	male	United States	Associates Degree	No	ED-P	8		5	less	I	19.009	4	1	0.8
1	17		34	male	United States	Associates Degree	No	ED-P	9		5	greater	S	13.464	5	0	1
1	17		34	male	United States	Associates Degree	No	ED-P	10		5	less	S	12.192	5	0	1
1	17		34	male	United States	Associates Degree	No	ED-P	11		5	greater	I	16.432	0	5	0
1	17		34	male	United States	Associates Degree	No	ED-P	12		5	less	I	14.24	3	2	0.6
1	17		34	male	United States	Associates Degree	No	ED-P	13		5	greater	S	13.175	5	0	1
1	17		34	male	United States	Associates Degree	No	ED-P	14		5	less	S	15.729	3	2	0.6
1	17		34	male	United States	Associates Degree	No	ED-P	15		5	greater	I	24.465	3	2	0.6
1	17		34	male	United States	Associates Degree	No	ED-P	16		5	less	I	24.216	1	4	0.2
1	17		34	male	United States	Associates Degree	No	ED-P	17		7	greater	S	20.719	5	0	1
1	17		34	male	United States	Associates Degree	No	ED-P	18		7	less	S	17.608	5	0	1
1	17		34	male	United States	Associates Degree	No	ED-P	19		7	greater	I	12.28	5	0	1
1	17		34	male	United States	Associates Degree	No	ED-P	20		7	less	I	11.103	5	0	1
1	17		34	male	United States	Associates Degree	No	ED-P	21		7	greater	S	26.721	4	1	0.8
1	17		34	male	United States	Associates Degree	No	ED-P	22		7	less	S	6.912	5	0	1
1	17		34	male	United States	Associates Degree	No	ED-P	23		7	greater	I	38.55	3	2	0.6
1	17		34	male	United States	Associates Degree	No	ED-P	24		7	less	I	11.095	5	0	1
1	17		34	male	United States	Associates Degree	No	ED-P	25		7	greater	S	13.288	5	0	1
1	17		34	male	United States	Associates Degree	No	ED-P	26		7	less	S	17.175	5	0	1
1	17		34	male	United States	Associates Degree	No	ED-P	27		7	greater	I	33.455	4	1	0.8
1	17		34	male	United States	Associates Degree	No	ED-P	28		7	less	I	23.066	5	0	1
1	17		34	male	United States	Associates Degree	No	ED-P	29		7	greater	S	39.96	1	4	0.2
1	17		34	male	United States	Associates Degree	No	ED-P	30		7	less	S	18.535	5	0	1
1	17		34	male	United States	Associates Degree	No	ED-P	31		7	greater	I	23.207	5	0	1
1	17		34	male	United States	Associates Degree	No	ED-P	32		7	less	I	28.935	1	4	0.2
1	18		33	male	USA	Bachelors Degree	No	ED-P	1		5	greater	S	24.831	5	0	1	Good.
1	18		33	male	USA	Bachelors Degree	No	ED-P	2		5	less	S	24.577	4	1	0.8	Good.
1	18		33	male	USA	Bachelors Degree	No	ED-P	3		5	greater	I	46.623	3	2	0.6	Good.
1	18		33	male	USA	Bachelors Degree	No	ED-P	4		5	less	I	21.121	3	2	0.6	Good.
1	18		33	male	USA	Bachelors Degree	No	ED-P	5		5	greater	S	96.47	3	2	0.6	Good.
1	18		33	male	USA	Bachelors Degree	No	ED-P	6		5	less	S	12.77	5	0	1	Good.
1	18		33	male	USA	Bachelors Degree	No	ED-P	7		5	greater	I	38.05	2	3	0.4	Good.
1	18		33	male	USA	Bachelors Degree	No	ED-P	8		5	less	I	72.818	4	1	0.8	Good.
1	18		33	male	USA	Bachelors Degree	No	ED-P	9		5	greater	S	16.801	3	2	0.6	Good.
1	18		33	male	USA	Bachelors Degree	No	ED-P	10		5	less	S	40.509	2	3	0.4	Good.
1	18		33	male	USA	Bachelors Degree	No	ED-P	11		5	greater	I	48.686	3	2	0.6	Good.
1	18		33	male	USA	Bachelors Degree	No	ED-P	12		5	less	I	38.109	2	3	0.4	Good.
1	18		33	male	USA	Bachelors Degree	No	ED-P	13		5	greater	S	23.961	3	2	0.6	Good.
1	18		33	male	USA	Bachelors Degree	No	ED-P	14		5	less	S	26.399	3	2	0.6	Good.
1	18		33	male	USA	Bachelors Degree	No	ED-P	15		5	greater	I	488.224	2	3	0.4	Good.
1	18		33	male	USA	Bachelors Degree	No	ED-P	16		5	less	I	14.702	3	2	0.6	Good.
1	18		33	male	USA	Bachelors Degree	No	ED-P	17		7	greater	S	64.722	2	3	0.4	Good.
1	18		33	male	USA	Bachelors Degree	No	ED-P	18		7	less	S	24.152	5	0	1	Good.
1	18		33	male	USA	Bachelors Degree	No	ED-P	19		7	greater	I	46.38	4	1	0.8	Good.
1	18		33	male	USA	Bachelors Degree	No	ED-P	20		7	less	I	25.523	3	2	0.6	Good.
1	18		33	male	USA	Bachelors Degree	No	ED-P	21		7	greater	S	35.694	3	2	0.6	Good.
1	18		33	male	USA	Bachelors Degree	No	ED-P	22		7	less	S	16.62	5	0	1	Good.
1	18		33	male	USA	Bachelors Degree	No	ED-P	23		7	greater	I	56.157	3	2	0.6	Good.
1	18		33	male	USA	Bachelors Degree	No	ED-P	24		7	less	I	23.627	5	0	1	Good.
1	18		33	male	USA	Bachelors Degree	No	ED-P	25		7	greater	S	53.624	5	0	1	Good.
1	18		33	male	USA	Bachelors Degree	No	ED-P	26		7	less	S	21.361	2	3	0.4	Good.
1	18		33	male	USA	Bachelors Degree	No	ED-P	27		7	greater	I	20.255	2	3	0.4	Good.
1	18		33	male	USA	Bachelors Degree	No	ED-P	28		7	less	I	27.987	5	0	1	Good.
1	18		33	male	USA	Bachelors Degree	No	ED-P	29		7	greater	S	29.453	3	2	0.6	Good.
1	18		33	male	USA	Bachelors Degree	No	ED-P	30		7	less	S	33.159	2	3	0.4	Good.
1	18		33	male	USA	Bachelors Degree	No	ED-P	31		7	greater	I	12.228	5	0	1	Good.
1	18		33	male	USA	Bachelors Degree	No	ED-P	32		7	less	I	35.685	5	0	1	Good.
1	19		42	female	USA	Masters Degree	No	ED-P	1		5	greater	S	28.758	5	0	1	Thanks!
1	19		42	female	USA	Masters Degree	No	ED-P	2		5	less	S	59.088	5	0	1	Thanks!
1	19		42	female	USA	Masters Degree	No	ED-P	3		5	greater	I	16.591	3	2	0.6	Thanks!
1	19		42	female	USA	Masters Degree	No	ED-P	4		5	less	I	24.808	5	0	1	Thanks!
1	19		42	female	USA	Masters Degree	No	ED-P	5		5	greater	S	46.307	5	0	1	Thanks!
1	19		42	female	USA	Masters Degree	No	ED-P	6		5	less	S	20.659	5	0	1	Thanks!
1	19		42	female	USA	Masters Degree	No	ED-P	7		5	greater	I	42.036	0	5	0	Thanks!
1	19		42	female	USA	Masters Degree	No	ED-P	8		5	less	I	34.018	1	4	0.2	Thanks!
1	19		42	female	USA	Masters Degree	No	ED-P	9		5	greater	S	16.716	5	0	1	Thanks!
1	19		42	female	USA	Masters Degree	No	ED-P	10		5	less	S	13.794	5	0	1	Thanks!
1	19		42	female	USA	Masters Degree	No	ED-P	11		5	greater	I	29.197	5	0	1	Thanks!
1	19		42	female	USA	Masters Degree	No	ED-P	12		5	less	I	89.443	2	3	0.4	Thanks!
1	19		42	female	USA	Masters Degree	No	ED-P	13		5	greater	S	30.218	5	0	1	Thanks!
1	19		42	female	USA	Masters Degree	No	ED-P	14		5	less	S	22.899	3	2	0.6	Thanks!
1	19		42	female	USA	Masters Degree	No	ED-P	15		5	greater	I	33.318	2	3	0.4	Thanks!
1	19		42	female	USA	Masters Degree	No	ED-P	16		5	less	I	16.676	3	2	0.6	Thanks!
1	19		42	female	USA	Masters Degree	No	ED-P	17		7	greater	S	25.534	4	1	0.8	Thanks!
1	19		42	female	USA	Masters Degree	No	ED-P	18		7	less	S	15.675	4	1	0.8	Thanks!
1	19		42	female	USA	Masters Degree	No	ED-P	19		7	greater	I	21.459	3	2	0.6	Thanks!
1	19		42	female	USA	Masters Degree	No	ED-P	20		7	less	I	17.852	5	0	1	Thanks!
1	19		42	female	USA	Masters Degree	No	ED-P	21		7	greater	S	53.86	3	2	0.6	Thanks!
1	19		42	female	USA	Masters Degree	No	ED-P	22		7	less	S	12.029	5	0	1	Thanks!
1	19		42	female	USA	Masters Degree	No	ED-P	23		7	greater	I	37.144	3	2	0.6	Thanks!
1	19		42	female	USA	Masters Degree	No	ED-P	24		7	less	I	19.426	1	4	0.2	Thanks!
1	19		42	female	USA	Masters Degree	No	ED-P	25		7	greater	S	63.957	5	0	1	Thanks!
1	19		42	female	USA	Masters Degree	No	ED-P	26		7	less	S	49.767	5	0	1	Thanks!
1	19		42	female	USA	Masters Degree	No	ED-P	27		7	greater	I	20.808	2	3	0.4	Thanks!
1	19		42	female	USA	Masters Degree	No	ED-P	28		7	less	I	12.393	5	0	1	Thanks!
1	19		42	female	USA	Masters Degree	No	ED-P	29		7	greater	S	61.738	5	0	1	Thanks!
1	19		42	female	USA	Masters Degree	No	ED-P	30		7	less	S	28.838	4	1	0.8	Thanks!
1	19		42	female	USA	Masters Degree	No	ED-P	31		7	greater	I	38.674	5	0	1	Thanks!
1	19		42	female	USA	Masters Degree	No	ED-P	32		7	less	I	49.083	3	2	0.6	Thanks!
1	20		42	male	Usa	Some College, No Degree	No	ED-P	1		5	greater	S	16.152	5	0	1
1	20		42	male	Usa	Some College, No Degree	No	ED-P	2		5	less	S	21.639	5	0	1
1	20		42	male	Usa	Some College, No Degree	No	ED-P	3		5	greater	I	17.456	3	2	0.6
1	20		42	male	Usa	Some College, No Degree	No	ED-P	4		5	less	I	7.135	5	0	1
1	20		42	male	Usa	Some College, No Degree	No	ED-P	5		5	greater	S	16.289	5	0	1
1	20		42	male	Usa	Some College, No Degree	No	ED-P	6		5	less	S	27.176	3	2	0.6
1	20		42	male	Usa	Some College, No Degree	No	ED-P	7		5	greater	I	24.691	2	3	0.4
1	20		42	male	Usa	Some College, No Degree	No	ED-P	8		5	less	I	14.405	3	2	0.6
1	20		42	male	Usa	Some College, No Degree	No	ED-P	9		5	greater	S	22.464	5	0	1
1	20		42	male	Usa	Some College, No Degree	No	ED-P	10		5	less	S	14.129	5	0	1
1	20		42	male	Usa	Some College, No Degree	No	ED-P	11		5	greater	I	21.587	3	2	0.6
1	20		42	male	Usa	Some College, No Degree	No	ED-P	12		5	less	I	8.896	2	3	0.4
1	20		42	male	Usa	Some College, No Degree	No	ED-P	13		5	greater	S	23.914	4	1	0.8
1	20		42	male	Usa	Some College, No Degree	No	ED-P	14		5	less	S	22.378	4	1	0.8
1	20		42	male	Usa	Some College, No Degree	No	ED-P	15		5	greater	I	30.713	2	3	0.4
1	20		42	male	Usa	Some College, No Degree	No	ED-P	16		5	less	I	26.492	5	0	1
1	20		42	male	Usa	Some College, No Degree	No	ED-P	17		7	greater	S	21.201	4	1	0.8
1	20		42	male	Usa	Some College, No Degree	No	ED-P	18		7	less	S	10.669	0	5	0
1	20		42	male	Usa	Some College, No Degree	No	ED-P	19		7	greater	I	15.222	1	4	0.2
1	20		42	male	Usa	Some College, No Degree	No	ED-P	20		7	less	I	15.226	3	2	0.6
1	20		42	male	Usa	Some College, No Degree	No	ED-P	21		7	greater	S	25.447	5	0	1
1	20		42	male	Usa	Some College, No Degree	No	ED-P	22		7	less	S	26.202	5	0	1
1	20		42	male	Usa	Some College, No Degree	No	ED-P	23		7	greater	I	15.69	3	2	0.6
1	20		42	male	Usa	Some College, No Degree	No	ED-P	24		7	less	I	15.243	3	2	0.6
1	20		42	male	Usa	Some College, No Degree	No	ED-P	25		7	greater	S	20.756	5	0	1
1	20		42	male	Usa	Some College, No Degree	No	ED-P	26		7	less	S	27.829	5	0	1
1	20		42	male	Usa	Some College, No Degree	No	ED-P	27		7	greater	I	19.316	4	1	0.8
1	20		42	male	Usa	Some College, No Degree	No	ED-P	28		7	less	I	20.561	5	0	1
1	20		42	male	Usa	Some College, No Degree	No	ED-P	29		7	greater	S	24.296	3	2	0.6
1	20		42	male	Usa	Some College, No Degree	No	ED-P	30		7	less	S	20.093	4	1	0.8
1	20		42	male	Usa	Some College, No Degree	No	ED-P	31		7	greater	I	22.325	3	2	0.6
1	20		42	male	Usa	Some College, No Degree	No	ED-P	32		7	less	I	33.822	3	2	0.6
1	21		24	male	USA	Associates Degree	No	ED-P	1		5	greater	S	27.025	5	0	1
1	21		24	male	USA	Associates Degree	No	ED-P	2		5	less	S	18.875	5	0	1
1	21		24	male	USA	Associates Degree	No	ED-P	3		5	greater	I	15.09	5	0	1
1	21		24	male	USA	Associates Degree	No	ED-P	4		5	less	I	26.921	5	0	1
1	21		24	male	USA	Associates Degree	No	ED-P	5		5	greater	S	15.238	5	0	1
1	21		24	male	USA	Associates Degree	No	ED-P	6		5	less	S	13.956	5	0	1
1	21		24	male	USA	Associates Degree	No	ED-P	7		5	greater	I	29.731	2	3	0.4
1	21		24	male	USA	Associates Degree	No	ED-P	8		5	less	I	15.352	3	2	0.6
1	21		24	male	USA	Associates Degree	No	ED-P	9		5	greater	S	12.309	5	0	1
1	21		24	male	USA	Associates Degree	No	ED-P	10		5	less	S	17.94	5	0	1
1	21		24	male	USA	Associates Degree	No	ED-P	11		5	greater	I	34.755	3	2	0.6
1	21		24	male	USA	Associates Degree	No	ED-P	12		5	less	I	24.947	2	3	0.4
1	21		24	male	USA	Associates Degree	No	ED-P	13		5	greater	S	20.946	5	0	1
1	21		24	male	USA	Associates Degree	No	ED-P	14		5	less	S	28.788	3	2	0.6
1	21		24	male	USA	Associates Degree	No	ED-P	15		5	greater	I	29.988	2	3	0.4
1	21		24	male	USA	Associates Degree	No	ED-P	16		5	less	I	33.651	3	2	0.6
1	21		24	male	USA	Associates Degree	No	ED-P	17		7	greater	S	23.181	4	1	0.8
1	21		24	male	USA	Associates Degree	No	ED-P	18		7	less	S	36.863	5	0	1
1	21		24	male	USA	Associates Degree	No	ED-P	19		7	greater	I	15.888	3	2	0.6
1	21		24	male	USA	Associates Degree	No	ED-P	20		7	less	I	20.105	5	0	1
1	21		24	male	USA	Associates Degree	No	ED-P	21		7	greater	S	38.031	4	1	0.8
1	21		24	male	USA	Associates Degree	No	ED-P	22		7	less	S	28.259	5	0	1
1	21		24	male	USA	Associates Degree	No	ED-P	23		7	greater	I	26.335	3	2	0.6
1	21		24	male	USA	Associates Degree	No	ED-P	24		7	less	I	31.952	3	2	0.6
1	21		24	male	USA	Associates Degree	No	ED-P	25		7	greater	S	21.035	5	0	1
1	21		24	male	USA	Associates Degree	No	ED-P	26		7	less	S	28.149	4	1	0.8
1	21		24	male	USA	Associates Degree	No	ED-P	27		7	greater	I	26.299	4	1	0.8
1	21		24	male	USA	Associates Degree	No	ED-P	28		7	less	I	25.003	5	0	1
1	21		24	male	USA	Associates Degree	No	ED-P	29		7	greater	S	22.827	4	1	0.8
1	21		24	male	USA	Associates Degree	No	ED-P	30		7	less	S	58.132	5	0	1
1	21		24	male	USA	Associates Degree	No	ED-P	31		7	greater	I	13.631	5	0	1
1	21		24	male	USA	Associates Degree	No	ED-P	32		7	less	I	39.39	3	2	0.6
1	22		33	female	United States	Some College, No Degree	No	ED-P	1		5	greater	S	103.478	5	0	1
1	22		33	female	United States	Some College, No Degree	No	ED-P	2		5	less	S	21.341	5	0	1
1	22		33	female	United States	Some College, No Degree	No	ED-P	3		5	greater	I	29.599	5	0	1
1	22		33	female	United States	Some College, No Degree	No	ED-P	4		5	less	I	34.909	5	0	1
1	22		33	female	United States	Some College, No Degree	No	ED-P	5		5	greater	S	22.634	5	0	1
1	22		33	female	United States	Some College, No Degree	No	ED-P	6		5	less	S	14.429	5	0	1
1	22		33	female	United States	Some College, No Degree	No	ED-P	7		5	greater	I	23.571	3	2	0.6
1	22		33	female	United States	Some College, No Degree	No	ED-P	8		5	less	I	55.491	4	1	0.8
1	22		33	female	United States	Some College, No Degree	No	ED-P	9		5	greater	S	24.765	5	0	1
1	22		33	female	United States	Some College, No Degree	No	ED-P	10		5	less	S	15.71	5	0	1
1	22		33	female	United States	Some College, No Degree	No	ED-P	11		5	greater	I	50.692	2	3	0.4
1	22		33	female	United States	Some College, No Degree	No	ED-P	12		5	less	I	55.272	4	1	0.8
1	22		33	female	United States	Some College, No Degree	No	ED-P	13		5	greater	S	25.985	5	0	1
1	22		33	female	United States	Some College, No Degree	No	ED-P	14		5	less	S	37.271	5	0	1
1	22		33	female	United States	Some College, No Degree	No	ED-P	15		5	greater	I	67.854	5	0	1
1	22		33	female	United States	Some College, No Degree	No	ED-P	16		5	less	I	56.493	4	1	0.8
1	22		33	female	United States	Some College, No Degree	No	ED-P	17		7	greater	S	35.493	4	1	0.8
1	22		33	female	United States	Some College, No Degree	No	ED-P	18		7	less	S	38.033	5	0	1
1	22		33	female	United States	Some College, No Degree	No	ED-P	19		7	greater	I	23.911	5	0	1
1	22		33	female	United States	Some College, No Degree	No	ED-P	20		7	less	I	27.265	5	0	1
1	22		33	female	United States	Some College, No Degree	No	ED-P	21		7	greater	S	70.407	4	1	0.8
1	22		33	female	United States	Some College, No Degree	No	ED-P	22		7	less	S	28.533	5	0	1
1	22		33	female	United States	Some College, No Degree	No	ED-P	23		7	greater	I	46.818	2	3	0.4
1	22		33	female	United States	Some College, No Degree	No	ED-P	24		7	less	I	39.225	5	0	1
1	22		33	female	United States	Some College, No Degree	No	ED-P	25		7	greater	S	84.737	5	0	1
1	22		33	female	United States	Some College, No Degree	No	ED-P	26		7	less	S	42.267	5	0	1
1	22		33	female	United States	Some College, No Degree	No	ED-P	27		7	greater	I	37.805	4	1	0.8
1	22		33	female	United States	Some College, No Degree	No	ED-P	28		7	less	I	23.818	3	2	0.6
1	22		33	female	United States	Some College, No Degree	No	ED-P	29		7	greater	S	32.086	3	2	0.6
1	22		33	female	United States	Some College, No Degree	No	ED-P	30		7	less	S	33.227	5	0	1
1	22		33	female	United States	Some College, No Degree	No	ED-P	31		7	greater	I	16.714	5	0	1
1	22		33	female	United States	Some College, No Degree	No	ED-P	32		7	less	I	38.273	5	0	1
1	23		47	female	USA	Masters Degree	No	ED-P	1		5	greater	S	12.761	5	0	1
1	23		47	female	USA	Masters Degree	No	ED-P	2		5	less	S	13.11	5	0	1
1	23		47	female	USA	Masters Degree	No	ED-P	3		5	greater	I	20.936	3	2	0.6
1	23		47	female	USA	Masters Degree	No	ED-P	4		5	less	I	20.843	5	0	1
1	23		47	female	USA	Masters Degree	No	ED-P	5		5	greater	S	12.887	5	0	1
1	23		47	female	USA	Masters Degree	No	ED-P	6		5	less	S	14.009	5	0	1
1	23		47	female	USA	Masters Degree	No	ED-P	7		5	greater	I	10.666	0	5	0
1	23		47	female	USA	Masters Degree	No	ED-P	8		5	less	I	22.177	3	2	0.6
1	23		47	female	USA	Masters Degree	No	ED-P	9		5	greater	S	11.016	5	0	1
1	23		47	female	USA	Masters Degree	No	ED-P	10		5	less	S	9.246	5	0	1
1	23		47	female	USA	Masters Degree	No	ED-P	11		5	greater	I	31.44	2	3	0.4
1	23		47	female	USA	Masters Degree	No	ED-P	12		5	less	I	70.671	4	1	0.8
1	23		47	female	USA	Masters Degree	No	ED-P	13		5	greater	S	13.484	5	0	1
1	23		47	female	USA	Masters Degree	No	ED-P	14		5	less	S	12.358	3	2	0.6
1	23		47	female	USA	Masters Degree	No	ED-P	15		5	greater	I	40.898	3	2	0.6
1	23		47	female	USA	Masters Degree	No	ED-P	16		5	less	I	28.616	4	1	0.8
1	23		47	female	USA	Masters Degree	No	ED-P	17		7	greater	S	16.879	4	1	0.8
1	23		47	female	USA	Masters Degree	No	ED-P	18		7	less	S	16.756	5	0	1
1	23		47	female	USA	Masters Degree	No	ED-P	19		7	greater	I	12.76	4	1	0.8
1	23		47	female	USA	Masters Degree	No	ED-P	20		7	less	I	21.892	5	0	1
1	23		47	female	USA	Masters Degree	No	ED-P	21		7	greater	S	25.627	4	1	0.8
1	23		47	female	USA	Masters Degree	No	ED-P	22		7	less	S	13.754	5	0	1
1	23		47	female	USA	Masters Degree	No	ED-P	23		7	greater	I	39.367	3	2	0.6
1	23		47	female	USA	Masters Degree	No	ED-P	24		7	less	I	17.244	5	0	1
1	23		47	female	USA	Masters Degree	No	ED-P	25		7	greater	S	21.211	5	0	1
1	23		47	female	USA	Masters Degree	No	ED-P	26		7	less	S	19.967	5	0	1
1	23		47	female	USA	Masters Degree	No	ED-P	27		7	greater	I	17.368	4	1	0.8
1	23		47	female	USA	Masters Degree	No	ED-P	28		7	less	I	34.33	3	2	0.6
1	23		47	female	USA	Masters Degree	No	ED-P	29		7	greater	S	23.707	3	2	0.6
1	23		47	female	USA	Masters Degree	No	ED-P	30		7	less	S	20.062	5	0	1
1	23		47	female	USA	Masters Degree	No	ED-P	31		7	greater	I	8.919	5	0	1
1	23		47	female	USA	Masters Degree	No	ED-P	32		7	less	I	31.576	3	2	0.6
1	24		31	female	USA	Masters Degree	No	ED-P	1		5	greater	S	27.561	5	0	1	This was very difficult!
1	24		31	female	USA	Masters Degree	No	ED-P	2		5	less	S	28.47	5	0	1	This was very difficult!
1	24		31	female	USA	Masters Degree	No	ED-P	3		5	greater	I	43.923	5	0	1	This was very difficult!
1	24		31	female	USA	Masters Degree	No	ED-P	4		5	less	I	25.722	5	0	1	This was very difficult!
1	24		31	female	USA	Masters Degree	No	ED-P	5		5	greater	S	19.027	5	0	1	This was very difficult!
1	24		31	female	USA	Masters Degree	No	ED-P	6		5	less	S	20.358	5	0	1	This was very difficult!
1	24		31	female	USA	Masters Degree	No	ED-P	7		5	greater	I	34.289	5	0	1	This was very difficult!
1	24		31	female	USA	Masters Degree	No	ED-P	8		5	less	I	37.805	4	1	0.8	This was very difficult!
1	24		31	female	USA	Masters Degree	No	ED-P	9		5	greater	S	13.273	5	0	1	This was very difficult!
1	24		31	female	USA	Masters Degree	No	ED-P	10		5	less	S	15.201	5	0	1	This was very difficult!
1	24		31	female	USA	Masters Degree	No	ED-P	11		5	greater	I	45.585	3	2	0.6	This was very difficult!
1	24		31	female	USA	Masters Degree	No	ED-P	12		5	less	I	70.076	3	2	0.6	This was very difficult!
1	24		31	female	USA	Masters Degree	No	ED-P	13		5	greater	S	47.682	5	0	1	This was very difficult!
1	24		31	female	USA	Masters Degree	No	ED-P	14		5	less	S	31.252	3	2	0.6	This was very difficult!
1	24		31	female	USA	Masters Degree	No	ED-P	15		5	greater	I	74.642	5	0	1	This was very difficult!
1	24		31	female	USA	Masters Degree	No	ED-P	16		5	less	I	50.24	4	1	0.8	This was very difficult!
1	24		31	female	USA	Masters Degree	No	ED-P	17		7	greater	S	39.411	4	1	0.8	This was very difficult!
1	24		31	female	USA	Masters Degree	No	ED-P	18		7	less	S	19.369	5	0	1	This was very difficult!
1	24		31	female	USA	Masters Degree	No	ED-P	19		7	greater	I	30.763	5	0	1	This was very difficult!
1	24		31	female	USA	Masters Degree	No	ED-P	20		7	less	I	27.132	5	0	1	This was very difficult!
1	24		31	female	USA	Masters Degree	No	ED-P	21		7	greater	S	36.801	4	1	0.8	This was very difficult!
1	24		31	female	USA	Masters Degree	No	ED-P	22		7	less	S	18.256	5	0	1	This was very difficult!
1	24		31	female	USA	Masters Degree	No	ED-P	23		7	greater	I	59.933	4	1	0.8	This was very difficult!
1	24		31	female	USA	Masters Degree	No	ED-P	24		7	less	I	25.585	3	2	0.6	This was very difficult!
1	24		31	female	USA	Masters Degree	No	ED-P	25		7	greater	S	20.334	5	0	1	This was very difficult!
1	24		31	female	USA	Masters Degree	No	ED-P	26		7	less	S	11.205	5	0	1	This was very difficult!
1	24		31	female	USA	Masters Degree	No	ED-P	27		7	greater	I	33.522	5	0	1	This was very difficult!
1	24		31	female	USA	Masters Degree	No	ED-P	28		7	less	I	34.866	3	2	0.6	This was very difficult!
1	24		31	female	USA	Masters Degree	No	ED-P	29		7	greater	S	29.882	4	1	0.8	This was very difficult!
1	24		31	female	USA	Masters Degree	No	ED-P	30		7	less	S	29.658	2	3	0.4	This was very difficult!
1	24		31	female	USA	Masters Degree	No	ED-P	31		7	greater	I	20.344	5	0	1	This was very difficult!
1	24		31	female	USA	Masters Degree	No	ED-P	32		7	less	I	56.928	5	0	1	This was very difficult!
1	25		46	female	USA	Some High School	No	ED-P	1		5	greater	S	17.337	5	0	1	I hope I did well. I really enjoyed it!
1	25		46	female	USA	Some High School	No	ED-P	2		5	less	S	18.83	5	0	1	I hope I did well. I really enjoyed it!
1	25		46	female	USA	Some High School	No	ED-P	3		5	greater	I	27.416	5	0	1	I hope I did well. I really enjoyed it!
1	25		46	female	USA	Some High School	No	ED-P	4		5	less	I	30.722	5	0	1	I hope I did well. I really enjoyed it!
1	25		46	female	USA	Some High School	No	ED-P	5		5	greater	S	21.602	5	0	1	I hope I did well. I really enjoyed it!
1	25		46	female	USA	Some High School	No	ED-P	6		5	less	S	20.048	5	0	1	I hope I did well. I really enjoyed it!
1	25		46	female	USA	Some High School	No	ED-P	7		5	greater	I	32.825	3	2	0.6	I hope I did well. I really enjoyed it!
1	25		46	female	USA	Some High School	No	ED-P	8		5	less	I	46.173	3	2	0.6	I hope I did well. I really enjoyed it!
1	25		46	female	USA	Some High School	No	ED-P	9		5	greater	S	14.997	5	0	1	I hope I did well. I really enjoyed it!
1	25		46	female	USA	Some High School	No	ED-P	10		5	less	S	12.037	5	0	1	I hope I did well. I really enjoyed it!
1	25		46	female	USA	Some High School	No	ED-P	11		5	greater	I	35.384	3	2	0.6	I hope I did well. I really enjoyed it!
1	25		46	female	USA	Some High School	No	ED-P	12		5	less	I	41.977	3	2	0.6	I hope I did well. I really enjoyed it!
1	25		46	female	USA	Some High School	No	ED-P	13		5	greater	S	20.375	5	0	1	I hope I did well. I really enjoyed it!
1	25		46	female	USA	Some High School	No	ED-P	14		5	less	S	20.959	3	2	0.6	I hope I did well. I really enjoyed it!
1	25		46	female	USA	Some High School	No	ED-P	15		5	greater	I	49.127	0	5	0	I hope I did well. I really enjoyed it!
1	25		46	female	USA	Some High School	No	ED-P	16		5	less	I	44.784	4	1	0.8	I hope I did well. I really enjoyed it!
1	25		46	female	USA	Some High School	No	ED-P	17		7	greater	S	24.537	5	0	1	I hope I did well. I really enjoyed it!
1	25		46	female	USA	Some High School	No	ED-P	18		7	less	S	21.989	5	0	1	I hope I did well. I really enjoyed it!
1	25		46	female	USA	Some High School	No	ED-P	19		7	greater	I	26.057	4	1	0.8	I hope I did well. I really enjoyed it!
1	25		46	female	USA	Some High School	No	ED-P	20		7	less	I	17.701	5	0	1	I hope I did well. I really enjoyed it!
1	25		46	female	USA	Some High School	No	ED-P	21		7	greater	S	31.144	4	1	0.8	I hope I did well. I really enjoyed it!
1	25		46	female	USA	Some High School	No	ED-P	22		7	less	S	17.081	5	0	1	I hope I did well. I really enjoyed it!
1	25		46	female	USA	Some High School	No	ED-P	23		7	greater	I	60.349	2	3	0.4	I hope I did well. I really enjoyed it!
1	25		46	female	USA	Some High School	No	ED-P	24		7	less	I	40.257	4	1	0.8	I hope I did well. I really enjoyed it!
1	25		46	female	USA	Some High School	No	ED-P	25		7	greater	S	20.882	5	0	1	I hope I did well. I really enjoyed it!
1	25		46	female	USA	Some High School	No	ED-P	26		7	less	S	13.089	5	0	1	I hope I did well. I really enjoyed it!
1	25		46	female	USA	Some High School	No	ED-P	27		7	greater	I	35.347	3	2	0.6	I hope I did well. I really enjoyed it!
1	25		46	female	USA	Some High School	No	ED-P	28		7	less	I	25.036	3	2	0.6	I hope I did well. I really enjoyed it!
1	25		46	female	USA	Some High School	No	ED-P	29		7	greater	S	53.502	3	2	0.6	I hope I did well. I really enjoyed it!
1	25		46	female	USA	Some High School	No	ED-P	30		7	less	S	22.695	5	0	1	I hope I did well. I really enjoyed it!
1	25		46	female	USA	Some High School	No	ED-P	31		7	greater	I	12.994	5	0	1	I hope I did well. I really enjoyed it!
1	25		46	female	USA	Some High School	No	ED-P	32		7	less	I	49.929	5	0	1	I hope I did well. I really enjoyed it!
1	26		32	male	USA	Some College, No Degree	No	ED-P	1		5	greater	S	20.738	5	0	1	Everything worked well. A little confusing at the start.
1	26		32	male	USA	Some College, No Degree	No	ED-P	2		5	less	S	69.916	5	0	1	Everything worked well. A little confusing at the start.
1	26		32	male	USA	Some College, No Degree	No	ED-P	3		5	greater	I	23.964	5	0	1	Everything worked well. A little confusing at the start.
1	26		32	male	USA	Some College, No Degree	No	ED-P	4		5	less	I	33.979	5	0	1	Everything worked well. A little confusing at the start.
1	26		32	male	USA	Some College, No Degree	No	ED-P	5		5	greater	S	17.777	5	0	1	Everything worked well. A little confusing at the start.
1	26		32	male	USA	Some College, No Degree	No	ED-P	6		5	less	S	12.433	4	1	0.8	Everything worked well. A little confusing at the start.
1	26		32	male	USA	Some College, No Degree	No	ED-P	7		5	greater	I	95.965	4	1	0.8	Everything worked well. A little confusing at the start.
1	26		32	male	USA	Some College, No Degree	No	ED-P	8		5	less	I	30.213	4	1	0.8	Everything worked well. A little confusing at the start.
1	26		32	male	USA	Some College, No Degree	No	ED-P	9		5	greater	S	26.947	5	0	1	Everything worked well. A little confusing at the start.
1	26		32	male	USA	Some College, No Degree	No	ED-P	10		5	less	S	13.392	5	0	1	Everything worked well. A little confusing at the start.
1	26		32	male	USA	Some College, No Degree	No	ED-P	11		5	greater	I	75.833	5	0	1	Everything worked well. A little confusing at the start.
1	26		32	male	USA	Some College, No Degree	No	ED-P	12		5	less	I	46.651	3	2	0.6	Everything worked well. A little confusing at the start.
1	26		32	male	USA	Some College, No Degree	No	ED-P	13		5	greater	S	19.423	5	0	1	Everything worked well. A little confusing at the start.
1	26		32	male	USA	Some College, No Degree	No	ED-P	14		5	less	S	44.955	3	2	0.6	Everything worked well. A little confusing at the start.
1	26		32	male	USA	Some College, No Degree	No	ED-P	15		5	greater	I	73.764	5	0	1	Everything worked well. A little confusing at the start.
1	26		32	male	USA	Some College, No Degree	No	ED-P	16		5	less	I	77.081	4	1	0.8	Everything worked well. A little confusing at the start.
1	26		32	male	USA	Some College, No Degree	No	ED-P	17		7	greater	S	17.482	5	0	1	Everything worked well. A little confusing at the start.
1	26		32	male	USA	Some College, No Degree	No	ED-P	18		7	less	S	22.318	5	0	1	Everything worked well. A little confusing at the start.
1	26		32	male	USA	Some College, No Degree	No	ED-P	19		7	greater	I	181.473	5	0	1	Everything worked well. A little confusing at the start.
1	26		32	male	USA	Some College, No Degree	No	ED-P	20		7	less	I	27.817	5	0	1	Everything worked well. A little confusing at the start.
1	26		32	male	USA	Some College, No Degree	No	ED-P	21		7	greater	S	26.404	4	1	0.8	Everything worked well. A little confusing at the start.
1	26		32	male	USA	Some College, No Degree	No	ED-P	22		7	less	S	27.93	5	0	1	Everything worked well. A little confusing at the start.
1	26		32	male	USA	Some College, No Degree	No	ED-P	23		7	greater	I	55.602	5	0	1	Everything worked well. A little confusing at the start.
1	26		32	male	USA	Some College, No Degree	No	ED-P	24		7	less	I	40.058	4	1	0.8	Everything worked well. A little confusing at the start.
1	26		32	male	USA	Some College, No Degree	No	ED-P	25		7	greater	S	17.295	5	0	1	Everything worked well. A little confusing at the start.
1	26		32	male	USA	Some College, No Degree	No	ED-P	26		7	less	S	20.116	5	0	1	Everything worked well. A little confusing at the start.
1	26		32	male	USA	Some College, No Degree	No	ED-P	27		7	greater	I	27.896	5	0	1	Everything worked well. A little confusing at the start.
1	26		32	male	USA	Some College, No Degree	No	ED-P	28		7	less	I	35.748	3	2	0.6	Everything worked well. A little confusing at the start.
1	26		32	male	USA	Some College, No Degree	No	ED-P	29		7	greater	S	23.249	5	0	1	Everything worked well. A little confusing at the start.
1	26		32	male	USA	Some College, No Degree	No	ED-P	30		7	less	S	79.349	5	0	1	Everything worked well. A little confusing at the start.
1	26		32	male	USA	Some College, No Degree	No	ED-P	31		7	greater	I	12.915	5	0	1	Everything worked well. A little confusing at the start.
1	26		32	male	USA	Some College, No Degree	No	ED-P	32		7	less	I	110.947	5	0	1	Everything worked well. A little confusing at the start.
1	27		44	female	United States	Bachelors Degree	No	ED-P	1		5	greater	S	20.292	5	0	1	Interesting test!
1	27		44	female	United States	Bachelors Degree	No	ED-P	2		5	less	S	17.036	5	0	1	Interesting test!
1	27		44	female	United States	Bachelors Degree	No	ED-P	3		5	greater	I	38.156	3	2	0.6	Interesting test!
1	27		44	female	United States	Bachelors Degree	No	ED-P	4		5	less	I	61.293	3	2	0.6	Interesting test!
1	27		44	female	United States	Bachelors Degree	No	ED-P	5		5	greater	S	15.634	5	0	1	Interesting test!
1	27		44	female	United States	Bachelors Degree	No	ED-P	6		5	less	S	23.051	4	1	0.8	Interesting test!
1	27		44	female	United States	Bachelors Degree	No	ED-P	7		5	greater	I	24.769	3	2	0.6	Interesting test!
1	27		44	female	United States	Bachelors Degree	No	ED-P	8		5	less	I	34.862	5	0	1	Interesting test!
1	27		44	female	United States	Bachelors Degree	No	ED-P	9		5	greater	S	22.26	5	0	1	Interesting test!
1	27		44	female	United States	Bachelors Degree	No	ED-P	10		5	less	S	13.572	5	0	1	Interesting test!
1	27		44	female	United States	Bachelors Degree	No	ED-P	11		5	greater	I	53.647	3	2	0.6	Interesting test!
1	27		44	female	United States	Bachelors Degree	No	ED-P	12		5	less	I	55.555	2	3	0.4	Interesting test!
1	27		44	female	United States	Bachelors Degree	No	ED-P	13		5	greater	S	24.456	5	0	1	Interesting test!
1	27		44	female	United States	Bachelors Degree	No	ED-P	14		5	less	S	26.028	3	2	0.6	Interesting test!
1	27		44	female	United States	Bachelors Degree	No	ED-P	15		5	greater	I	26.715	0	5	0	Interesting test!
1	27		44	female	United States	Bachelors Degree	No	ED-P	16		5	less	I	48.99	3	2	0.6	Interesting test!
1	27		44	female	United States	Bachelors Degree	No	ED-P	17		7	greater	S	30.221	4	1	0.8	Interesting test!
1	27		44	female	United States	Bachelors Degree	No	ED-P	18		7	less	S	27.145	5	0	1	Interesting test!
1	27		44	female	United States	Bachelors Degree	No	ED-P	19		7	greater	I	32.336	1	4	0.2	Interesting test!
1	27		44	female	United States	Bachelors Degree	No	ED-P	20		7	less	I	15.894	5	0	1	Interesting test!
1	27		44	female	United States	Bachelors Degree	No	ED-P	21		7	greater	S	32.041	4	1	0.8	Interesting test!
1	27		44	female	United States	Bachelors Degree	No	ED-P	22		7	less	S	16.383	5	0	1	Interesting test!
1	27		44	female	United States	Bachelors Degree	No	ED-P	23		7	greater	I	56.787	3	2	0.6	Interesting test!
1	27		44	female	United States	Bachelors Degree	No	ED-P	24		7	less	I	38.898	5	0	1	Interesting test!
1	27		44	female	United States	Bachelors Degree	No	ED-P	25		7	greater	S	20.658	5	0	1	Interesting test!
1	27		44	female	United States	Bachelors Degree	No	ED-P	26		7	less	S	23.676	5	0	1	Interesting test!
1	27		44	female	United States	Bachelors Degree	No	ED-P	27		7	greater	I	29.089	2	3	0.4	Interesting test!
1	27		44	female	United States	Bachelors Degree	No	ED-P	28		7	less	I	28.565	3	2	0.6	Interesting test!
1	27		44	female	United States	Bachelors Degree	No	ED-P	29		7	greater	S	27.124	3	2	0.6	Interesting test!
1	27		44	female	United States	Bachelors Degree	No	ED-P	30		7	less	S	37.104	5	0	1	Interesting test!
1	27		44	female	United States	Bachelors Degree	No	ED-P	31		7	greater	I	25.735	3	2	0.6	Interesting test!
1	27		44	female	United States	Bachelors Degree	No	ED-P	32		7	less	I	57.409	3	2	0.6	Interesting test!
1	28		39	female	USA	Masters Degree	No	ED-P	1		5	greater	S	11.244	5	0	1
1	28		39	female	USA	Masters Degree	No	ED-P	2		5	less	S	9.524	5	0	1
1	28		39	female	USA	Masters Degree	No	ED-P	3		5	greater	I	17.685	3	2	0.6
1	28		39	female	USA	Masters Degree	No	ED-P	4		5	less	I	24.66	3	2	0.6
1	28		39	female	USA	Masters Degree	No	ED-P	5		5	greater	S	13.694	5	0	1
1	28		39	female	USA	Masters Degree	No	ED-P	6		5	less	S	10.562	4	1	0.8
1	28		39	female	USA	Masters Degree	No	ED-P	7		5	greater	I	11.869	0	5	0
1	28		39	female	USA	Masters Degree	No	ED-P	8		5	less	I	12.962	4	1	0.8
1	28		39	female	USA	Masters Degree	No	ED-P	9		5	greater	S	13.063	5	0	1
1	28		39	female	USA	Masters Degree	No	ED-P	10		5	less	S	13.487	5	0	1
1	28		39	female	USA	Masters Degree	No	ED-P	11		5	greater	I	21.586	5	0	1
1	28		39	female	USA	Masters Degree	No	ED-P	12		5	less	I	51.295	3	2	0.6
1	28		39	female	USA	Masters Degree	No	ED-P	13		5	greater	S	18.83	5	0	1
1	28		39	female	USA	Masters Degree	No	ED-P	14		5	less	S	18.921	5	0	1
1	28		39	female	USA	Masters Degree	No	ED-P	15		5	greater	I	31.003	2	3	0.4
1	28		39	female	USA	Masters Degree	No	ED-P	16		5	less	I	19.791	5	0	1
1	28		39	female	USA	Masters Degree	No	ED-P	17		7	greater	S	22.534	5	0	1
1	28		39	female	USA	Masters Degree	No	ED-P	18		7	less	S	14.899	3	2	0.6
1	28		39	female	USA	Masters Degree	No	ED-P	19		7	greater	I	17.001	3	2	0.6
1	28		39	female	USA	Masters Degree	No	ED-P	20		7	less	I	17.465	5	0	1
1	28		39	female	USA	Masters Degree	No	ED-P	21		7	greater	S	25.246	5	0	1
1	28		39	female	USA	Masters Degree	No	ED-P	22		7	less	S	9.152	5	0	1
1	28		39	female	USA	Masters Degree	No	ED-P	23		7	greater	I	58.824	3	2	0.6
1	28		39	female	USA	Masters Degree	No	ED-P	24		7	less	I	13.852	3	2	0.6
1	28		39	female	USA	Masters Degree	No	ED-P	25		7	greater	S	22.672	5	0	1
1	28		39	female	USA	Masters Degree	No	ED-P	26		7	less	S	13.474	5	0	1
1	28		39	female	USA	Masters Degree	No	ED-P	27		7	greater	I	25.116	2	3	0.4
1	28		39	female	USA	Masters Degree	No	ED-P	28		7	less	I	49.407	5	0	1
1	28		39	female	USA	Masters Degree	No	ED-P	29		7	greater	S	38.751	3	2	0.6
1	28		39	female	USA	Masters Degree	No	ED-P	30		7	less	S	20.295	5	0	1
1	28		39	female	USA	Masters Degree	No	ED-P	31		7	greater	I	14.198	5	0	1
1	28		39	female	USA	Masters Degree	No	ED-P	32		7	less	I	17.906	3	2	0.6
1	29		32	female	US	Bachelors Degree	No	ED-P	1		5	greater	S	16.051	5	0	1
1	29		32	female	US	Bachelors Degree	No	ED-P	2		5	less	S	12.852	4	1	0.8
1	29		32	female	US	Bachelors Degree	No	ED-P	3		5	greater	I	27.462	5	0	1
1	29		32	female	US	Bachelors Degree	No	ED-P	4		5	less	I	36.253	5	0	1
1	29		32	female	US	Bachelors Degree	No	ED-P	5		5	greater	S	21.444	5	0	1
1	29		32	female	US	Bachelors Degree	No	ED-P	6		5	less	S	14.308	5	0	1
1	29		32	female	US	Bachelors Degree	No	ED-P	7		5	greater	I	32.82	3	2	0.6
1	29		32	female	US	Bachelors Degree	No	ED-P	8		5	less	I	29.843	4	1	0.8
1	29		32	female	US	Bachelors Degree	No	ED-P	9		5	greater	S	19.403	5	0	1
1	29		32	female	US	Bachelors Degree	No	ED-P	10		5	less	S	14.057	5	0	1
1	29		32	female	US	Bachelors Degree	No	ED-P	11		5	greater	I	37.18	2	3	0.4
1	29		32	female	US	Bachelors Degree	No	ED-P	12		5	less	I	99.766	2	3	0.4
1	29		32	female	US	Bachelors Degree	No	ED-P	13		5	greater	S	38.993	5	0	1
1	29		32	female	US	Bachelors Degree	No	ED-P	14		5	less	S	17.245	3	2	0.6
1	29		32	female	US	Bachelors Degree	No	ED-P	15		5	greater	I	58.515	3	2	0.6
1	29		32	female	US	Bachelors Degree	No	ED-P	16		5	less	I	13.125	3	2	0.6
1	29		32	female	US	Bachelors Degree	No	ED-P	17		7	greater	S	20.339	4	1	0.8
1	29		32	female	US	Bachelors Degree	No	ED-P	18		7	less	S	22.476	5	0	1
1	29		32	female	US	Bachelors Degree	No	ED-P	19		7	greater	I	17.178	5	0	1
1	29		32	female	US	Bachelors Degree	No	ED-P	20		7	less	I	18.298	5	0	1
1	29		32	female	US	Bachelors Degree	No	ED-P	21		7	greater	S	24.11	4	1	0.8
1	29		32	female	US	Bachelors Degree	No	ED-P	22		7	less	S	17.997	5	0	1
1	29		32	female	US	Bachelors Degree	No	ED-P	23		7	greater	I	138.261	3	2	0.6
1	29		32	female	US	Bachelors Degree	No	ED-P	24		7	less	I	17.702	5	0	1
1	29		32	female	US	Bachelors Degree	No	ED-P	25		7	greater	S	45.144	5	0	1
1	29		32	female	US	Bachelors Degree	No	ED-P	26		7	less	S	19.62	5	0	1
1	29		32	female	US	Bachelors Degree	No	ED-P	27		7	greater	I	26.169	4	1	0.8
1	29		32	female	US	Bachelors Degree	No	ED-P	28		7	less	I	29.725	5	0	1
1	29		32	female	US	Bachelors Degree	No	ED-P	29		7	greater	S	23.861	4	1	0.8
1	29		32	female	US	Bachelors Degree	No	ED-P	30		7	less	S	28.136	5	0	1
1	29		32	female	US	Bachelors Degree	No	ED-P	31		7	greater	I	15.74	5	0	1
1	29		32	female	US	Bachelors Degree	No	ED-P	32		7	less	I	56.272	2	3	0.4
1	30		37	male	United States	Some College, No Degree	No	ED-P	1		5	greater	S	27.179	5	0	1	No comments
1	30		37	male	United States	Some College, No Degree	No	ED-P	2		5	less	S	26.279	5	0	1	No comments
1	30		37	male	United States	Some College, No Degree	No	ED-P	3		5	greater	I	39.574	5	0	1	No comments
1	30		37	male	United States	Some College, No Degree	No	ED-P	4		5	less	I	36.55	5	0	1	No comments
1	30		37	male	United States	Some College, No Degree	No	ED-P	5		5	greater	S	33.634	5	0	1	No comments
1	30		37	male	United States	Some College, No Degree	No	ED-P	6		5	less	S	23.997	5	0	1	No comments
1	30		37	male	United States	Some College, No Degree	No	ED-P	7		5	greater	I	32.053	3	2	0.6	No comments
1	30		37	male	United States	Some College, No Degree	No	ED-P	8		5	less	I	49.214	3	2	0.6	No comments
1	30		37	male	United States	Some College, No Degree	No	ED-P	9		5	greater	S	19.719	5	0	1	No comments
1	30		37	male	United States	Some College, No Degree	No	ED-P	10		5	less	S	22.676	5	0	1	No comments
1	30		37	male	United States	Some College, No Degree	No	ED-P	11		5	greater	I	58.176	2	3	0.4	No comments
1	30		37	male	United States	Some College, No Degree	No	ED-P	12		5	less	I	58.331	3	2	0.6	No comments
1	30		37	male	United States	Some College, No Degree	No	ED-P	13		5	greater	S	25.819	5	0	1	No comments
1	30		37	male	United States	Some College, No Degree	No	ED-P	14		5	less	S	22.506	3	2	0.6	No comments
1	30		37	male	United States	Some College, No Degree	No	ED-P	15		5	greater	I	80.504	5	0	1	No comments
1	30		37	male	United States	Some College, No Degree	No	ED-P	16		5	less	I	40.323	4	1	0.8	No comments
1	30		37	male	United States	Some College, No Degree	No	ED-P	17		7	greater	S	30.897	5	0	1	No comments
1	30		37	male	United States	Some College, No Degree	No	ED-P	18		7	less	S	30.977	5	0	1	No comments
1	30		37	male	United States	Some College, No Degree	No	ED-P	19		7	greater	I	29.441	5	0	1	No comments
1	30		37	male	United States	Some College, No Degree	No	ED-P	20		7	less	I	29.276	5	0	1	No comments
1	30		37	male	United States	Some College, No Degree	No	ED-P	21		7	greater	S	28.656	4	1	0.8	No comments
1	30		37	male	United States	Some College, No Degree	No	ED-P	22		7	less	S	28.735	5	0	1	No comments
1	30		37	male	United States	Some College, No Degree	No	ED-P	23		7	greater	I	59.431	2	3	0.4	No comments
1	30		37	male	United States	Some College, No Degree	No	ED-P	24		7	less	I	31.371	4	1	0.8	No comments
1	30		37	male	United States	Some College, No Degree	No	ED-P	25		7	greater	S	25.363	5	0	1	No comments
1	30		37	male	United States	Some College, No Degree	No	ED-P	26		7	less	S	21.246	5	0	1	No comments
1	30		37	male	United States	Some College, No Degree	No	ED-P	27		7	greater	I	23.032	4	1	0.8	No comments
1	30		37	male	United States	Some College, No Degree	No	ED-P	28		7	less	I	31.012	3	2	0.6	No comments
1	30		37	male	United States	Some College, No Degree	No	ED-P	29		7	greater	S	47.548	3	2	0.6	No comments
1	30		37	male	United States	Some College, No Degree	No	ED-P	30		7	less	S	29.425	5	0	1	No comments
1	30		37	male	United States	Some College, No Degree	No	ED-P	31		7	greater	I	40.153	5	0	1	No comments
1	30		37	male	United States	Some College, No Degree	No	ED-P	32		7	less	I	41.894	5	0	1	No comments
1	31		58	male	usa	Some College, No Degree	No	ED-P	1		5	greater	S	16.848	5	0	1	no
1	31		58	male	usa	Some College, No Degree	No	ED-P	2		5	less	S	22.68	5	0	1	no
1	31		58	male	usa	Some College, No Degree	No	ED-P	3		5	greater	I	18.216	5	0	1	no
1	31		58	male	usa	Some College, No Degree	No	ED-P	4		5	less	I	18.488	5	0	1	no
1	31		58	male	usa	Some College, No Degree	No	ED-P	5		5	greater	S	21.624	3	2	0.6	no
1	31		58	male	usa	Some College, No Degree	No	ED-P	6		5	less	S	29.591	5	0	1	no
1	31		58	male	usa	Some College, No Degree	No	ED-P	7		5	greater	I	44.626	4	1	0.8	no
1	31		58	male	usa	Some College, No Degree	No	ED-P	8		5	less	I	13.616	1	4	0.2	no
1	31		58	male	usa	Some College, No Degree	No	ED-P	9		5	greater	S	13.8	4	1	0.8	no
1	31		58	male	usa	Some College, No Degree	No	ED-P	10		5	less	S	11.807	5	0	1	no
1	31		58	male	usa	Some College, No Degree	No	ED-P	11		5	greater	I	34.721	1	4	0.2	no
1	31		58	male	usa	Some College, No Degree	No	ED-P	12		5	less	I	53.687	2	3	0.4	no
1	31		58	male	usa	Some College, No Degree	No	ED-P	13		5	greater	S	19.449	5	0	1	no
1	31		58	male	usa	Some College, No Degree	No	ED-P	14		5	less	S	35.191	3	2	0.6	no
1	31		58	male	usa	Some College, No Degree	No	ED-P	15		5	greater	I	18.808	0	5	0	no
1	31		58	male	usa	Some College, No Degree	No	ED-P	16		5	less	I	170.272	3	2	0.6	no
1	31		58	male	usa	Some College, No Degree	No	ED-P	17		7	greater	S	9.975	4	1	0.8	no
1	31		58	male	usa	Some College, No Degree	No	ED-P	18		7	less	S	18.824	2	3	0.4	no
1	31		58	male	usa	Some College, No Degree	No	ED-P	19		7	greater	I	49.929	3	2	0.6	no
1	31		58	male	usa	Some College, No Degree	No	ED-P	20		7	less	I	21.336	5	0	1	no
1	31		58	male	usa	Some College, No Degree	No	ED-P	21		7	greater	S	22.047	4	1	0.8	no
1	31		58	male	usa	Some College, No Degree	No	ED-P	22		7	less	S	19.168	5	0	1	no
1	31		58	male	usa	Some College, No Degree	No	ED-P	23		7	greater	I	15.088	5	0	1	no
1	31		58	male	usa	Some College, No Degree	No	ED-P	24		7	less	I	22.056	4	1	0.8	no
1	31		58	male	usa	Some College, No Degree	No	ED-P	25		7	greater	S	32.966	5	0	1	no
1	31		58	male	usa	Some College, No Degree	No	ED-P	26		7	less	S	27.871	5	0	1	no
1	31		58	male	usa	Some College, No Degree	No	ED-P	27		7	greater	I	17.082	4	1	0.8	no
1	31		58	male	usa	Some College, No Degree	No	ED-P	28		7	less	I	15.262	5	0	1	no
1	31		58	male	usa	Some College, No Degree	No	ED-P	29		7	greater	S	14	3	2	0.6	no
1	31		58	male	usa	Some College, No Degree	No	ED-P	30		7	less	S	26.904	4	1	0.8	no
1	31		58	male	usa	Some College, No Degree	No	ED-P	31		7	greater	I	22.288	5	0	1	no
1	31		58	male	usa	Some College, No Degree	No	ED-P	32		7	less	I	42.297	3	2	0.6	no
1	32		26	female	USA	Bachelors Degree	No	ED-P	1		5	greater	S	11.658	5	0	1	the questions were difficult to interpret.
1	32		26	female	USA	Bachelors Degree	No	ED-P	2		5	less	S	21.596	5	0	1	the questions were difficult to interpret.
1	32		26	female	USA	Bachelors Degree	No	ED-P	3		5	greater	I	16.716	3	2	0.6	the questions were difficult to interpret.
1	32		26	female	USA	Bachelors Degree	No	ED-P	4		5	less	I	20.712	3	2	0.6	the questions were difficult to interpret.
1	32		26	female	USA	Bachelors Degree	No	ED-P	5		5	greater	S	10.812	5	0	1	the questions were difficult to interpret.
1	32		26	female	USA	Bachelors Degree	No	ED-P	6		5	less	S	10.838	5	0	1	the questions were difficult to interpret.
1	32		26	female	USA	Bachelors Degree	No	ED-P	7		5	greater	I	53.306	0	5	0	the questions were difficult to interpret.
1	32		26	female	USA	Bachelors Degree	No	ED-P	8		5	less	I	22.66	1	4	0.2	the questions were difficult to interpret.
1	32		26	female	USA	Bachelors Degree	No	ED-P	9		5	greater	S	12.912	5	0	1	the questions were difficult to interpret.
1	32		26	female	USA	Bachelors Degree	No	ED-P	10		5	less	S	20.594	5	0	1	the questions were difficult to interpret.
1	32		26	female	USA	Bachelors Degree	No	ED-P	11		5	greater	I	23.168	3	2	0.6	the questions were difficult to interpret.
1	32		26	female	USA	Bachelors Degree	No	ED-P	12		5	less	I	33.32	3	2	0.6	the questions were difficult to interpret.
1	32		26	female	USA	Bachelors Degree	No	ED-P	13		5	greater	S	10.459	5	0	1	the questions were difficult to interpret.
1	32		26	female	USA	Bachelors Degree	No	ED-P	14		5	less	S	12.25	3	2	0.6	the questions were difficult to interpret.
1	32		26	female	USA	Bachelors Degree	No	ED-P	15		5	greater	I	53.825	3	2	0.6	the questions were difficult to interpret.
1	32		26	female	USA	Bachelors Degree	No	ED-P	16		5	less	I	19.591	5	0	1	the questions were difficult to interpret.
1	32		26	female	USA	Bachelors Degree	No	ED-P	17		7	greater	S	24.651	4	1	0.8	the questions were difficult to interpret.
1	32		26	female	USA	Bachelors Degree	No	ED-P	18		7	less	S	13.31	5	0	1	the questions were difficult to interpret.
1	32		26	female	USA	Bachelors Degree	No	ED-P	19		7	greater	I	15.082	5	0	1	the questions were difficult to interpret.
1	32		26	female	USA	Bachelors Degree	No	ED-P	20		7	less	I	13.984	3	2	0.6	the questions were difficult to interpret.
1	32		26	female	USA	Bachelors Degree	No	ED-P	21		7	greater	S	15.078	4	1	0.8	the questions were difficult to interpret.
1	32		26	female	USA	Bachelors Degree	No	ED-P	22		7	less	S	8.216	5	0	1	the questions were difficult to interpret.
1	32		26	female	USA	Bachelors Degree	No	ED-P	23		7	greater	I	35.753	4	1	0.8	the questions were difficult to interpret.
1	32		26	female	USA	Bachelors Degree	No	ED-P	24		7	less	I	18.927	3	2	0.6	the questions were difficult to interpret.
1	32		26	female	USA	Bachelors Degree	No	ED-P	25		7	greater	S	14.599	5	0	1	the questions were difficult to interpret.
1	32		26	female	USA	Bachelors Degree	No	ED-P	26		7	less	S	14.055	5	0	1	the questions were difficult to interpret.
1	32		26	female	USA	Bachelors Degree	No	ED-P	27		7	greater	I	18.31	2	3	0.4	the questions were difficult to interpret.
1	32		26	female	USA	Bachelors Degree	No	ED-P	28		7	less	I	50.023	3	2	0.6	the questions were difficult to interpret.
1	32		26	female	USA	Bachelors Degree	No	ED-P	29		7	greater	S	23.308	5	0	1	the questions were difficult to interpret.
1	32		26	female	USA	Bachelors Degree	No	ED-P	30		7	less	S	14.447	5	0	1	the questions were difficult to interpret.
1	32		26	female	USA	Bachelors Degree	No	ED-P	31		7	greater	I	37.019	3	2	0.6	the questions were difficult to interpret.
1	32		26	female	USA	Bachelors Degree	No	ED-P	32		7	less	I	20.651	2	3	0.4	the questions were difficult to interpret.
1	33		44	female	USA	Some College, No Degree	No	ED-P	1		5	greater	S	34.314	5	0	1	Quite confusing
1	33		44	female	USA	Some College, No Degree	No	ED-P	2		5	less	S	32.028	5	0	1	Quite confusing
1	33		44	female	USA	Some College, No Degree	No	ED-P	3		5	greater	I	23.275	5	0	1	Quite confusing
1	33		44	female	USA	Some College, No Degree	No	ED-P	4		5	less	I	33.38	5	0	1	Quite confusing
1	33		44	female	USA	Some College, No Degree	No	ED-P	5		5	greater	S	31.853	5	0	1	Quite confusing
1	33		44	female	USA	Some College, No Degree	No	ED-P	6		5	less	S	16.159	5	0	1	Quite confusing
1	33		44	female	USA	Some College, No Degree	No	ED-P	7		5	greater	I	37.203	5	0	1	Quite confusing
1	33		44	female	USA	Some College, No Degree	No	ED-P	8		5	less	I	58.634	1	4	0.2	Quite confusing
1	33		44	female	USA	Some College, No Degree	No	ED-P	9		5	greater	S	45.261	5	0	1	Quite confusing
1	33		44	female	USA	Some College, No Degree	No	ED-P	10		5	less	S	27.457	5	0	1	Quite confusing
1	33		44	female	USA	Some College, No Degree	No	ED-P	11		5	greater	I	51.342	3	2	0.6	Quite confusing
1	33		44	female	USA	Some College, No Degree	No	ED-P	12		5	less	I	90.497	2	3	0.4	Quite confusing
1	33		44	female	USA	Some College, No Degree	No	ED-P	13		5	greater	S	26.789	5	0	1	Quite confusing
1	33		44	female	USA	Some College, No Degree	No	ED-P	14		5	less	S	21.906	5	0	1	Quite confusing
1	33		44	female	USA	Some College, No Degree	No	ED-P	15		5	greater	I	89.87	4	1	0.8	Quite confusing
1	33		44	female	USA	Some College, No Degree	No	ED-P	16		5	less	I	43.09	5	0	1	Quite confusing
1	33		44	female	USA	Some College, No Degree	No	ED-P	17		7	greater	S	49.757	4	1	0.8	Quite confusing
1	33		44	female	USA	Some College, No Degree	No	ED-P	18		7	less	S	24.6	5	0	1	Quite confusing
1	33		44	female	USA	Some College, No Degree	No	ED-P	19		7	greater	I	32.808	5	0	1	Quite confusing
1	33		44	female	USA	Some College, No Degree	No	ED-P	20		7	less	I	30.086	5	0	1	Quite confusing
1	33		44	female	USA	Some College, No Degree	No	ED-P	21		7	greater	S	44.383	4	1	0.8	Quite confusing
1	33		44	female	USA	Some College, No Degree	No	ED-P	22		7	less	S	30.73	5	0	1	Quite confusing
1	33		44	female	USA	Some College, No Degree	No	ED-P	23		7	greater	I	57.339	4	1	0.8	Quite confusing
1	33		44	female	USA	Some College, No Degree	No	ED-P	24		7	less	I	53.124	5	0	1	Quite confusing
1	33		44	female	USA	Some College, No Degree	No	ED-P	25		7	greater	S	33.386	5	0	1	Quite confusing
1	33		44	female	USA	Some College, No Degree	No	ED-P	26		7	less	S	14.539	0	5	0	Quite confusing
1	33		44	female	USA	Some College, No Degree	No	ED-P	27		7	greater	I	46.895	5	0	1	Quite confusing
1	33		44	female	USA	Some College, No Degree	No	ED-P	28		7	less	I	38.992	3	2	0.6	Quite confusing
1	33		44	female	USA	Some College, No Degree	No	ED-P	29		7	greater	S	38.421	5	0	1	Quite confusing
1	33		44	female	USA	Some College, No Degree	No	ED-P	30		7	less	S	35.5	5	0	1	Quite confusing
1	33		44	female	USA	Some College, No Degree	No	ED-P	31		7	greater	I	28.844	5	0	1	Quite confusing
1	33		44	female	USA	Some College, No Degree	No	ED-P	32		7	less	I	93.937	5	0	1	Quite confusing
1	34		30	female	united states	Bachelors Degree	No	ED-P	1		5	greater	S	15.884	5	0	1
1	34		30	female	united states	Bachelors Degree	No	ED-P	2		5	less	S	14.573	5	0	1
1	34		30	female	united states	Bachelors Degree	No	ED-P	3		5	greater	I	12.652	5	0	1
1	34		30	female	united states	Bachelors Degree	No	ED-P	4		5	less	I	46.353	3	2	0.6
1	34		30	female	united states	Bachelors Degree	No	ED-P	5		5	greater	S	14.299	5	0	1
1	34		30	female	united states	Bachelors Degree	No	ED-P	6		5	less	S	10.81	5	0	1
1	34		30	female	united states	Bachelors Degree	No	ED-P	7		5	greater	I	18.657	3	2	0.6
1	34		30	female	united states	Bachelors Degree	No	ED-P	8		5	less	I	19.737	4	1	0.8
1	34		30	female	united states	Bachelors Degree	No	ED-P	9		5	greater	S	9.465	5	0	1
1	34		30	female	united states	Bachelors Degree	No	ED-P	10		5	less	S	7.384	5	0	1
1	34		30	female	united states	Bachelors Degree	No	ED-P	11		5	greater	I	17.453	5	0	1
1	34		30	female	united states	Bachelors Degree	No	ED-P	12		5	less	I	28.126	2	3	0.4
1	34		30	female	united states	Bachelors Degree	No	ED-P	13		5	greater	S	11.628	5	0	1
1	34		30	female	united states	Bachelors Degree	No	ED-P	14		5	less	S	9.856	3	2	0.6
1	34		30	female	united states	Bachelors Degree	No	ED-P	15		5	greater	I	41.826	4	1	0.8
1	34		30	female	united states	Bachelors Degree	No	ED-P	16		5	less	I	18.085	3	2	0.6
1	34		30	female	united states	Bachelors Degree	No	ED-P	17		7	greater	S	14.228	5	0	1
1	34		30	female	united states	Bachelors Degree	No	ED-P	18		7	less	S	16.952	5	0	1
1	34		30	female	united states	Bachelors Degree	No	ED-P	19		7	greater	I	15.903	4	1	0.8
1	34		30	female	united states	Bachelors Degree	No	ED-P	20		7	less	I	9.483	5	0	1
1	34		30	female	united states	Bachelors Degree	No	ED-P	21		7	greater	S	18.888	4	1	0.8
1	34		30	female	united states	Bachelors Degree	No	ED-P	22		7	less	S	12.708	5	0	1
1	34		30	female	united states	Bachelors Degree	No	ED-P	23		7	greater	I	29.921	2	3	0.4
1	34		30	female	united states	Bachelors Degree	No	ED-P	24		7	less	I	13.396	3	2	0.6
1	34		30	female	united states	Bachelors Degree	No	ED-P	25		7	greater	S	12.648	5	0	1
1	34		30	female	united states	Bachelors Degree	No	ED-P	26		7	less	S	11.414	5	0	1
1	34		30	female	united states	Bachelors Degree	No	ED-P	27		7	greater	I	21.357	5	0	1
1	34		30	female	united states	Bachelors Degree	No	ED-P	28		7	less	I	16.527	5	0	1
1	34		30	female	united states	Bachelors Degree	No	ED-P	29		7	greater	S	17.554	4	1	0.8
1	34		30	female	united states	Bachelors Degree	No	ED-P	30		7	less	S	16.769	5	0	1
1	34		30	female	united states	Bachelors Degree	No	ED-P	31		7	greater	I	12.77	5	0	1
1	34		30	female	united states	Bachelors Degree	No	ED-P	32		7	less	I	21.227	5	0	1
1	35		27	female	United Staets	Associates Degree	No	ED-P	1		5	greater	S	45.037	2	3	0.4	Wow, This was hard. But interesting. Thanks for this intriguing study. Great way to start my morning by stimulating my brain.
1	35		27	female	United Staets	Associates Degree	No	ED-P	2		5	less	S	12.03	5	0	1	Wow, This was hard. But interesting. Thanks for this intriguing study. Great way to start my morning by stimulating my brain.
1	35		27	female	United Staets	Associates Degree	No	ED-P	3		5	greater	I	27.559	3	2	0.6	Wow, This was hard. But interesting. Thanks for this intriguing study. Great way to start my morning by stimulating my brain.
1	35		27	female	United Staets	Associates Degree	No	ED-P	4		5	less	I	13.539	5	0	1	Wow, This was hard. But interesting. Thanks for this intriguing study. Great way to start my morning by stimulating my brain.
1	35		27	female	United Staets	Associates Degree	No	ED-P	5		5	greater	S	28.581	5	0	1	Wow, This was hard. But interesting. Thanks for this intriguing study. Great way to start my morning by stimulating my brain.
1	35		27	female	United Staets	Associates Degree	No	ED-P	6		5	less	S	35.976	5	0	1	Wow, This was hard. But interesting. Thanks for this intriguing study. Great way to start my morning by stimulating my brain.
1	35		27	female	United Staets	Associates Degree	No	ED-P	7		5	greater	I	18.458	0	5	0	Wow, This was hard. But interesting. Thanks for this intriguing study. Great way to start my morning by stimulating my brain.
1	35		27	female	United Staets	Associates Degree	No	ED-P	8		5	less	I	11.972	4	1	0.8	Wow, This was hard. But interesting. Thanks for this intriguing study. Great way to start my morning by stimulating my brain.
1	35		27	female	United Staets	Associates Degree	No	ED-P	9		5	greater	S	42.919	5	0	1	Wow, This was hard. But interesting. Thanks for this intriguing study. Great way to start my morning by stimulating my brain.
1	35		27	female	United Staets	Associates Degree	No	ED-P	10		5	less	S	51.343	2	3	0.4	Wow, This was hard. But interesting. Thanks for this intriguing study. Great way to start my morning by stimulating my brain.
1	35		27	female	United Staets	Associates Degree	No	ED-P	11		5	greater	I	46.746	3	2	0.6	Wow, This was hard. But interesting. Thanks for this intriguing study. Great way to start my morning by stimulating my brain.
1	35		27	female	United Staets	Associates Degree	No	ED-P	12		5	less	I	33.32	4	1	0.8	Wow, This was hard. But interesting. Thanks for this intriguing study. Great way to start my morning by stimulating my brain.
1	35		27	female	United Staets	Associates Degree	No	ED-P	13		5	greater	S	37.87	5	0	1	Wow, This was hard. But interesting. Thanks for this intriguing study. Great way to start my morning by stimulating my brain.
1	35		27	female	United Staets	Associates Degree	No	ED-P	14		5	less	S	44.915	3	2	0.6	Wow, This was hard. But interesting. Thanks for this intriguing study. Great way to start my morning by stimulating my brain.
1	35		27	female	United Staets	Associates Degree	No	ED-P	15		5	greater	I	48.485	0	5	0	Wow, This was hard. But interesting. Thanks for this intriguing study. Great way to start my morning by stimulating my brain.
1	35		27	female	United Staets	Associates Degree	No	ED-P	16		5	less	I	24.377	3	2	0.6	Wow, This was hard. But interesting. Thanks for this intriguing study. Great way to start my morning by stimulating my brain.
1	35		27	female	United Staets	Associates Degree	No	ED-P	17		7	greater	S	32.715	5	0	1	Wow, This was hard. But interesting. Thanks for this intriguing study. Great way to start my morning by stimulating my brain.
1	35		27	female	United Staets	Associates Degree	No	ED-P	18		7	less	S	17.314	5	0	1	Wow, This was hard. But interesting. Thanks for this intriguing study. Great way to start my morning by stimulating my brain.
1	35		27	female	United Staets	Associates Degree	No	ED-P	19		7	greater	I	44.597	3	2	0.6	Wow, This was hard. But interesting. Thanks for this intriguing study. Great way to start my morning by stimulating my brain.
1	35		27	female	United Staets	Associates Degree	No	ED-P	20		7	less	I	29.036	5	0	1	Wow, This was hard. But interesting. Thanks for this intriguing study. Great way to start my morning by stimulating my brain.
1	35		27	female	United Staets	Associates Degree	No	ED-P	21		7	greater	S	44.319	4	1	0.8	Wow, This was hard. But interesting. Thanks for this intriguing study. Great way to start my morning by stimulating my brain.
1	35		27	female	United Staets	Associates Degree	No	ED-P	22		7	less	S	11.244	5	0	1	Wow, This was hard. But interesting. Thanks for this intriguing study. Great way to start my morning by stimulating my brain.
1	35		27	female	United Staets	Associates Degree	No	ED-P	23		7	greater	I	68.949	3	2	0.6	Wow, This was hard. But interesting. Thanks for this intriguing study. Great way to start my morning by stimulating my brain.
1	35		27	female	United Staets	Associates Degree	No	ED-P	24		7	less	I	30.15	5	0	1	Wow, This was hard. But interesting. Thanks for this intriguing study. Great way to start my morning by stimulating my brain.
1	35		27	female	United Staets	Associates Degree	No	ED-P	25		7	greater	S	299.096	5	0	1	Wow, This was hard. But interesting. Thanks for this intriguing study. Great way to start my morning by stimulating my brain.
1	35		27	female	United Staets	Associates Degree	No	ED-P	26		7	less	S	39.955	5	0	1	Wow, This was hard. But interesting. Thanks for this intriguing study. Great way to start my morning by stimulating my brain.
1	35		27	female	United Staets	Associates Degree	No	ED-P	27		7	greater	I	8.384	2	3	0.4	Wow, This was hard. But interesting. Thanks for this intriguing study. Great way to start my morning by stimulating my brain.
1	35		27	female	United Staets	Associates Degree	No	ED-P	28		7	less	I	22.749	5	0	1	Wow, This was hard. But interesting. Thanks for this intriguing study. Great way to start my morning by stimulating my brain.
1	35		27	female	United Staets	Associates Degree	No	ED-P	29		7	greater	S	14.088	4	1	0.8	Wow, This was hard. But interesting. Thanks for this intriguing study. Great way to start my morning by stimulating my brain.
1	35		27	female	United Staets	Associates Degree	No	ED-P	30		7	less	S	28.553	4	1	0.8	Wow, This was hard. But interesting. Thanks for this intriguing study. Great way to start my morning by stimulating my brain.
1	35		27	female	United Staets	Associates Degree	No	ED-P	31		7	greater	I	12.842	5	0	1	Wow, This was hard. But interesting. Thanks for this intriguing study. Great way to start my morning by stimulating my brain.
1	35		27	female	United Staets	Associates Degree	No	ED-P	32		7	less	I	20.769	3	2	0.6	Wow, This was hard. But interesting. Thanks for this intriguing study. Great way to start my morning by stimulating my brain.
1	36		37	female	USA	Some College, No Degree	No	ED-P	1		5	greater	S	14.211	5	0	1
1	36		37	female	USA	Some College, No Degree	No	ED-P	2		5	less	S	15.044	5	0	1
1	36		37	female	USA	Some College, No Degree	No	ED-P	3		5	greater	I	25.317	3	2	0.6
1	36		37	female	USA	Some College, No Degree	No	ED-P	4		5	less	I	13.718	3	2	0.6
1	36		37	female	USA	Some College, No Degree	No	ED-P	5		5	greater	S	12.032	5	0	1
1	36		37	female	USA	Some College, No Degree	No	ED-P	6		5	less	S	9.952	5	0	1
1	36		37	female	USA	Some College, No Degree	No	ED-P	7		5	greater	I	14.166	2	3	0.4
1	36		37	female	USA	Some College, No Degree	No	ED-P	8		5	less	I	12.719	3	2	0.6
1	36		37	female	USA	Some College, No Degree	No	ED-P	9		5	greater	S	16.681	5	0	1
1	36		37	female	USA	Some College, No Degree	No	ED-P	10		5	less	S	12.897	5	0	1
1	36		37	female	USA	Some College, No Degree	No	ED-P	11		5	greater	I	89.972	5	0	1
1	36		37	female	USA	Some College, No Degree	No	ED-P	12		5	less	I	45.458	2	3	0.4
1	36		37	female	USA	Some College, No Degree	No	ED-P	13		5	greater	S	12.387	5	0	1
1	36		37	female	USA	Some College, No Degree	No	ED-P	14		5	less	S	14.632	4	1	0.8
1	36		37	female	USA	Some College, No Degree	No	ED-P	15		5	greater	I	32.819	0	5	0
1	36		37	female	USA	Some College, No Degree	No	ED-P	16		5	less	I	53.184	3	2	0.6
1	36		37	female	USA	Some College, No Degree	No	ED-P	17		7	greater	S	11.943	5	0	1
1	36		37	female	USA	Some College, No Degree	No	ED-P	18		7	less	S	22.43	5	0	1
1	36		37	female	USA	Some College, No Degree	No	ED-P	19		7	greater	I	13.327	3	2	0.6
1	36		37	female	USA	Some College, No Degree	No	ED-P	20		7	less	I	34.636	5	0	1
1	36		37	female	USA	Some College, No Degree	No	ED-P	21		7	greater	S	20.367	5	0	1
1	36		37	female	USA	Some College, No Degree	No	ED-P	22		7	less	S	12.697	4	1	0.8
1	36		37	female	USA	Some College, No Degree	No	ED-P	23		7	greater	I	33.135	3	2	0.6
1	36		37	female	USA	Some College, No Degree	No	ED-P	24		7	less	I	26.952	3	2	0.6
1	36		37	female	USA	Some College, No Degree	No	ED-P	25		7	greater	S	12.708	5	0	1
1	36		37	female	USA	Some College, No Degree	No	ED-P	26		7	less	S	19.885	5	0	1
1	36		37	female	USA	Some College, No Degree	No	ED-P	27		7	greater	I	31.553	4	1	0.8
1	36		37	female	USA	Some College, No Degree	No	ED-P	28		7	less	I	60.379	5	0	1
1	36		37	female	USA	Some College, No Degree	No	ED-P	29		7	greater	S	25.328	5	0	1
1	36		37	female	USA	Some College, No Degree	No	ED-P	30		7	less	S	19.923	5	0	1
1	36		37	female	USA	Some College, No Degree	No	ED-P	31		7	greater	I	24.345	5	0	1
1	36		37	female	USA	Some College, No Degree	No	ED-P	32		7	less	I	41.162	5	0	1
1	37		29	male	USA	Bachelors Degree	No	ED-P	1		5	greater	S	10.188	5	0	1
1	37		29	male	USA	Bachelors Degree	No	ED-P	2		5	less	S	11.278	5	0	1
1	37		29	male	USA	Bachelors Degree	No	ED-P	3		5	greater	I	44.492	5	0	1
1	37		29	male	USA	Bachelors Degree	No	ED-P	4		5	less	I	29.327	5	0	1
1	37		29	male	USA	Bachelors Degree	No	ED-P	5		5	greater	S	11.289	5	0	1
1	37		29	male	USA	Bachelors Degree	No	ED-P	6		5	less	S	11.986	5	0	1
1	37		29	male	USA	Bachelors Degree	No	ED-P	7		5	greater	I	20.102	3	2	0.6
1	37		29	male	USA	Bachelors Degree	No	ED-P	8		5	less	I	30.19	4	1	0.8
1	37		29	male	USA	Bachelors Degree	No	ED-P	9		5	greater	S	10.869	5	0	1
1	37		29	male	USA	Bachelors Degree	No	ED-P	10		5	less	S	7.389	5	0	1
1	37		29	male	USA	Bachelors Degree	No	ED-P	11		5	greater	I	27.744	1	4	0.2
1	37		29	male	USA	Bachelors Degree	No	ED-P	12		5	less	I	31.265	4	1	0.8
1	37		29	male	USA	Bachelors Degree	No	ED-P	13		5	greater	S	18.147	5	0	1
1	37		29	male	USA	Bachelors Degree	No	ED-P	14		5	less	S	21.432	3	2	0.6
1	37		29	male	USA	Bachelors Degree	No	ED-P	15		5	greater	I	38.936	3	2	0.6
1	37		29	male	USA	Bachelors Degree	No	ED-P	16		5	less	I	24.612	3	2	0.6
1	37		29	male	USA	Bachelors Degree	No	ED-P	17		7	greater	S	13.326	5	0	1
1	37		29	male	USA	Bachelors Degree	No	ED-P	18		7	less	S	18.687	5	0	1
1	37		29	male	USA	Bachelors Degree	No	ED-P	19		7	greater	I	20.841	5	0	1
1	37		29	male	USA	Bachelors Degree	No	ED-P	20		7	less	I	17.293	5	0	1
1	37		29	male	USA	Bachelors Degree	No	ED-P	21		7	greater	S	24.607	4	1	0.8
1	37		29	male	USA	Bachelors Degree	No	ED-P	22		7	less	S	12.997	5	0	1
1	37		29	male	USA	Bachelors Degree	No	ED-P	23		7	greater	I	35.282	3	2	0.6
1	37		29	male	USA	Bachelors Degree	No	ED-P	24		7	less	I	13.164	5	0	1
1	37		29	male	USA	Bachelors Degree	No	ED-P	25		7	greater	S	15.16	5	0	1
1	37		29	male	USA	Bachelors Degree	No	ED-P	26		7	less	S	10.877	5	0	1
1	37		29	male	USA	Bachelors Degree	No	ED-P	27		7	greater	I	28.302	4	1	0.8
1	37		29	male	USA	Bachelors Degree	No	ED-P	28		7	less	I	35.072	3	2	0.6
1	37		29	male	USA	Bachelors Degree	No	ED-P	29		7	greater	S	19.68	3	2	0.6
1	37		29	male	USA	Bachelors Degree	No	ED-P	30		7	less	S	16.832	5	0	1
1	37		29	male	USA	Bachelors Degree	No	ED-P	31		7	greater	I	19.769	5	0	1
1	37		29	male	USA	Bachelors Degree	No	ED-P	32		7	less	I	32.569	2	3	0.4
1	38		26	male	United States of America	Some College, No Degree	No	ED-P	1		5	greater	S	10.826	5	0	1	That was interesting.
1	38		26	male	United States of America	Some College, No Degree	No	ED-P	2		5	less	S	11.414	5	0	1	That was interesting.
1	38		26	male	United States of America	Some College, No Degree	No	ED-P	3		5	greater	I	36.812	5	0	1	That was interesting.
1	38		26	male	United States of America	Some College, No Degree	No	ED-P	4		5	less	I	25.177	5	0	1	That was interesting.
1	38		26	male	United States of America	Some College, No Degree	No	ED-P	5		5	greater	S	24.239	5	0	1	That was interesting.
1	38		26	male	United States of America	Some College, No Degree	No	ED-P	6		5	less	S	13.011	5	0	1	That was interesting.
1	38		26	male	United States of America	Some College, No Degree	No	ED-P	7		5	greater	I	42.055	5	0	1	That was interesting.
1	38		26	male	United States of America	Some College, No Degree	No	ED-P	8		5	less	I	41.807	4	1	0.8	That was interesting.
1	38		26	male	United States of America	Some College, No Degree	No	ED-P	9		5	greater	S	26.028	5	0	1	That was interesting.
1	38		26	male	United States of America	Some College, No Degree	No	ED-P	10		5	less	S	12.598	5	0	1	That was interesting.
1	38		26	male	United States of America	Some College, No Degree	No	ED-P	11		5	greater	I	33.391	5	0	1	That was interesting.
1	38		26	male	United States of America	Some College, No Degree	No	ED-P	12		5	less	I	41.411	2	3	0.4	That was interesting.
1	38		26	male	United States of America	Some College, No Degree	No	ED-P	13		5	greater	S	17.844	5	0	1	That was interesting.
1	38		26	male	United States of America	Some College, No Degree	No	ED-P	14		5	less	S	15.055	5	0	1	That was interesting.
1	38		26	male	United States of America	Some College, No Degree	No	ED-P	15		5	greater	I	37.483	5	0	1	That was interesting.
1	38		26	male	United States of America	Some College, No Degree	No	ED-P	16		5	less	I	30.094	3	2	0.6	That was interesting.
1	38		26	male	United States of America	Some College, No Degree	No	ED-P	17		7	greater	S	18.541	5	0	1	That was interesting.
1	38		26	male	United States of America	Some College, No Degree	No	ED-P	18		7	less	S	16.031	5	0	1	That was interesting.
1	38		26	male	United States of America	Some College, No Degree	No	ED-P	19		7	greater	I	13.922	5	0	1	That was interesting.
1	38		26	male	United States of America	Some College, No Degree	No	ED-P	20		7	less	I	6.996	5	0	1	That was interesting.
1	38		26	male	United States of America	Some College, No Degree	No	ED-P	21		7	greater	S	18.569	3	2	0.6	That was interesting.
1	38		26	male	United States of America	Some College, No Degree	No	ED-P	22		7	less	S	13.627	5	0	1	That was interesting.
1	38		26	male	United States of America	Some College, No Degree	No	ED-P	23		7	greater	I	38.015	4	1	0.8	That was interesting.
1	38		26	male	United States of America	Some College, No Degree	No	ED-P	24		7	less	I	38.002	3	2	0.6	That was interesting.
1	38		26	male	United States of America	Some College, No Degree	No	ED-P	25		7	greater	S	12.898	5	0	1	That was interesting.
1	38		26	male	United States of America	Some College, No Degree	No	ED-P	26		7	less	S	13.614	5	0	1	That was interesting.
1	38		26	male	United States of America	Some College, No Degree	No	ED-P	27		7	greater	I	19.748	5	0	1	That was interesting.
1	38		26	male	United States of America	Some College, No Degree	No	ED-P	28		7	less	I	23.576	3	2	0.6	That was interesting.
1	38		26	male	United States of America	Some College, No Degree	No	ED-P	29		7	greater	S	16.635	5	0	1	That was interesting.
1	38		26	male	United States of America	Some College, No Degree	No	ED-P	30		7	less	S	17.775	5	0	1	That was interesting.
1	38		26	male	United States of America	Some College, No Degree	No	ED-P	31		7	greater	I	22.488	5	0	1	That was interesting.
1	38		26	male	United States of America	Some College, No Degree	No	ED-P	32		7	less	I	33.001	5	0	1	That was interesting.
1	39		55	female	USA	Bachelors Degree	No	ED-P	1		5	greater	S	25.557	5	0	1	descriptions could be parsed in multiple ways: ""both x and y only"" could mean ""x"" + ""y only"" OR ""x only"" + ""y only"". Similarly, did not know whether ""both"" meant ""each of"" or ""add these two together""
1	39		55	female	USA	Bachelors Degree	No	ED-P	2		5	less	S	27.11	5	0	1	descriptions could be parsed in multiple ways: ""both x and y only"" could mean ""x"" + ""y only"" OR ""x only"" + ""y only"". Similarly, did not know whether ""both"" meant ""each of"" or ""add these two together""
1	39		55	female	USA	Bachelors Degree	No	ED-P	3		5	greater	I	63.649	3	2	0.6	descriptions could be parsed in multiple ways: ""both x and y only"" could mean ""x"" + ""y only"" OR ""x only"" + ""y only"". Similarly, did not know whether ""both"" meant ""each of"" or ""add these two together""
1	39		55	female	USA	Bachelors Degree	No	ED-P	4		5	less	I	63.643	3	2	0.6	descriptions could be parsed in multiple ways: ""both x and y only"" could mean ""x"" + ""y only"" OR ""x only"" + ""y only"". Similarly, did not know whether ""both"" meant ""each of"" or ""add these two together""
1	39		55	female	USA	Bachelors Degree	No	ED-P	5		5	greater	S	25.531	5	0	1	descriptions could be parsed in multiple ways: ""both x and y only"" could mean ""x"" + ""y only"" OR ""x only"" + ""y only"". Similarly, did not know whether ""both"" meant ""each of"" or ""add these two together""
1	39		55	female	USA	Bachelors Degree	No	ED-P	6		5	less	S	12.244	5	0	1	descriptions could be parsed in multiple ways: ""both x and y only"" could mean ""x"" + ""y only"" OR ""x only"" + ""y only"". Similarly, did not know whether ""both"" meant ""each of"" or ""add these two together""
1	39		55	female	USA	Bachelors Degree	No	ED-P	7		5	greater	I	78.073	4	1	0.8	descriptions could be parsed in multiple ways: ""both x and y only"" could mean ""x"" + ""y only"" OR ""x only"" + ""y only"". Similarly, did not know whether ""both"" meant ""each of"" or ""add these two together""
1	39		55	female	USA	Bachelors Degree	No	ED-P	8		5	less	I	47.589	3	2	0.6	descriptions could be parsed in multiple ways: ""both x and y only"" could mean ""x"" + ""y only"" OR ""x only"" + ""y only"". Similarly, did not know whether ""both"" meant ""each of"" or ""add these two together""
1	39		55	female	USA	Bachelors Degree	No	ED-P	9		5	greater	S	19.227	5	0	1	descriptions could be parsed in multiple ways: ""both x and y only"" could mean ""x"" + ""y only"" OR ""x only"" + ""y only"". Similarly, did not know whether ""both"" meant ""each of"" or ""add these two together""
1	39		55	female	USA	Bachelors Degree	No	ED-P	10		5	less	S	15.376	5	0	1	descriptions could be parsed in multiple ways: ""both x and y only"" could mean ""x"" + ""y only"" OR ""x only"" + ""y only"". Similarly, did not know whether ""both"" meant ""each of"" or ""add these two together""
1	39		55	female	USA	Bachelors Degree	No	ED-P	11		5	greater	I	64.318	1	4	0.2	descriptions could be parsed in multiple ways: ""both x and y only"" could mean ""x"" + ""y only"" OR ""x only"" + ""y only"". Similarly, did not know whether ""both"" meant ""each of"" or ""add these two together""
1	39		55	female	USA	Bachelors Degree	No	ED-P	12		5	less	I	85.08	2	3	0.4	descriptions could be parsed in multiple ways: ""both x and y only"" could mean ""x"" + ""y only"" OR ""x only"" + ""y only"". Similarly, did not know whether ""both"" meant ""each of"" or ""add these two together""
1	39		55	female	USA	Bachelors Degree	No	ED-P	13		5	greater	S	24.116	5	0	1	descriptions could be parsed in multiple ways: ""both x and y only"" could mean ""x"" + ""y only"" OR ""x only"" + ""y only"". Similarly, did not know whether ""both"" meant ""each of"" or ""add these two together""
1	39		55	female	USA	Bachelors Degree	No	ED-P	14		5	less	S	19.754	5	0	1	descriptions could be parsed in multiple ways: ""both x and y only"" could mean ""x"" + ""y only"" OR ""x only"" + ""y only"". Similarly, did not know whether ""both"" meant ""each of"" or ""add these two together""
1	39		55	female	USA	Bachelors Degree	No	ED-P	15		5	greater	I	37.291	0	5	0	descriptions could be parsed in multiple ways: ""both x and y only"" could mean ""x"" + ""y only"" OR ""x only"" + ""y only"". Similarly, did not know whether ""both"" meant ""each of"" or ""add these two together""
1	39		55	female	USA	Bachelors Degree	No	ED-P	16		5	less	I	96.569	3	2	0.6	descriptions could be parsed in multiple ways: ""both x and y only"" could mean ""x"" + ""y only"" OR ""x only"" + ""y only"". Similarly, did not know whether ""both"" meant ""each of"" or ""add these two together""
1	39		55	female	USA	Bachelors Degree	No	ED-P	17		7	greater	S	16.256	5	0	1	descriptions could be parsed in multiple ways: ""both x and y only"" could mean ""x"" + ""y only"" OR ""x only"" + ""y only"". Similarly, did not know whether ""both"" meant ""each of"" or ""add these two together""
1	39		55	female	USA	Bachelors Degree	No	ED-P	18		7	less	S	25.884	5	0	1	descriptions could be parsed in multiple ways: ""both x and y only"" could mean ""x"" + ""y only"" OR ""x only"" + ""y only"". Similarly, did not know whether ""both"" meant ""each of"" or ""add these two together""
1	39		55	female	USA	Bachelors Degree	No	ED-P	19		7	greater	I	48.276	3	2	0.6	descriptions could be parsed in multiple ways: ""both x and y only"" could mean ""x"" + ""y only"" OR ""x only"" + ""y only"". Similarly, did not know whether ""both"" meant ""each of"" or ""add these two together""
1	39		55	female	USA	Bachelors Degree	No	ED-P	20		7	less	I	28.565	5	0	1	descriptions could be parsed in multiple ways: ""both x and y only"" could mean ""x"" + ""y only"" OR ""x only"" + ""y only"". Similarly, did not know whether ""both"" meant ""each of"" or ""add these two together""
1	39		55	female	USA	Bachelors Degree	No	ED-P	21		7	greater	S	45.711	5	0	1	descriptions could be parsed in multiple ways: ""both x and y only"" could mean ""x"" + ""y only"" OR ""x only"" + ""y only"". Similarly, did not know whether ""both"" meant ""each of"" or ""add these two together""
1	39		55	female	USA	Bachelors Degree	No	ED-P	22		7	less	S	20.57	5	0	1	descriptions could be parsed in multiple ways: ""both x and y only"" could mean ""x"" + ""y only"" OR ""x only"" + ""y only"". Similarly, did not know whether ""both"" meant ""each of"" or ""add these two together""
1	39		55	female	USA	Bachelors Degree	No	ED-P	23		7	greater	I	56.584	2	3	0.4	descriptions could be parsed in multiple ways: ""both x and y only"" could mean ""x"" + ""y only"" OR ""x only"" + ""y only"". Similarly, did not know whether ""both"" meant ""each of"" or ""add these two together""
1	39		55	female	USA	Bachelors Degree	No	ED-P	24		7	less	I	58.384	3	2	0.6	descriptions could be parsed in multiple ways: ""both x and y only"" could mean ""x"" + ""y only"" OR ""x only"" + ""y only"". Similarly, did not know whether ""both"" meant ""each of"" or ""add these two together""
1	39		55	female	USA	Bachelors Degree	No	ED-P	25		7	greater	S	25.907	5	0	1	descriptions could be parsed in multiple ways: ""both x and y only"" could mean ""x"" + ""y only"" OR ""x only"" + ""y only"". Similarly, did not know whether ""both"" meant ""each of"" or ""add these two together""
1	39		55	female	USA	Bachelors Degree	No	ED-P	26		7	less	S	21.242	5	0	1	descriptions could be parsed in multiple ways: ""both x and y only"" could mean ""x"" + ""y only"" OR ""x only"" + ""y only"". Similarly, did not know whether ""both"" meant ""each of"" or ""add these two together""
1	39		55	female	USA	Bachelors Degree	No	ED-P	27		7	greater	I	47.583	1	4	0.2	descriptions could be parsed in multiple ways: ""both x and y only"" could mean ""x"" + ""y only"" OR ""x only"" + ""y only"". Similarly, did not know whether ""both"" meant ""each of"" or ""add these two together""
1	39		55	female	USA	Bachelors Degree	No	ED-P	28		7	less	I	21.155	5	0	1	descriptions could be parsed in multiple ways: ""both x and y only"" could mean ""x"" + ""y only"" OR ""x only"" + ""y only"". Similarly, did not know whether ""both"" meant ""each of"" or ""add these two together""
1	39		55	female	USA	Bachelors Degree	No	ED-P	29		7	greater	S	24.367	3	2	0.6	descriptions could be parsed in multiple ways: ""both x and y only"" could mean ""x"" + ""y only"" OR ""x only"" + ""y only"". Similarly, did not know whether ""both"" meant ""each of"" or ""add these two together""
1	39		55	female	USA	Bachelors Degree	No	ED-P	30		7	less	S	36.458	5	0	1	descriptions could be parsed in multiple ways: ""both x and y only"" could mean ""x"" + ""y only"" OR ""x only"" + ""y only"". Similarly, did not know whether ""both"" meant ""each of"" or ""add these two together""
1	39		55	female	USA	Bachelors Degree	No	ED-P	31		7	greater	I	19.157	5	0	1	descriptions could be parsed in multiple ways: ""both x and y only"" could mean ""x"" + ""y only"" OR ""x only"" + ""y only"". Similarly, did not know whether ""both"" meant ""each of"" or ""add these two together""
1	39		55	female	USA	Bachelors Degree	No	ED-P	32		7	less	I	44.125	2	3	0.4	descriptions could be parsed in multiple ways: ""both x and y only"" could mean ""x"" + ""y only"" OR ""x only"" + ""y only"". Similarly, did not know whether ""both"" meant ""each of"" or ""add these two together""
1	40		23	female	United States	Bachelors Degree	No	ED-P	1		5	greater	S	12.584	5	0	1
1	40		23	female	United States	Bachelors Degree	No	ED-P	2		5	less	S	7.888	5	0	1
1	40		23	female	United States	Bachelors Degree	No	ED-P	3		5	greater	I	19.84	5	0	1
1	40		23	female	United States	Bachelors Degree	No	ED-P	4		5	less	I	15.256	3	2	0.6
1	40		23	female	United States	Bachelors Degree	No	ED-P	5		5	greater	S	13.192	5	0	1
1	40		23	female	United States	Bachelors Degree	No	ED-P	6		5	less	S	18.392	5	0	1
1	40		23	female	United States	Bachelors Degree	No	ED-P	7		5	greater	I	36.424	3	2	0.6
1	40		23	female	United States	Bachelors Degree	No	ED-P	8		5	less	I	10.168	4	1	0.8
1	40		23	female	United States	Bachelors Degree	No	ED-P	9		5	greater	S	9.081	0	5	0
1	40		23	female	United States	Bachelors Degree	No	ED-P	10		5	less	S	6.359	5	0	1
1	40		23	female	United States	Bachelors Degree	No	ED-P	11		5	greater	I	10.168	5	0	1
1	40		23	female	United States	Bachelors Degree	No	ED-P	12		5	less	I	28.216	2	3	0.4
1	40		23	female	United States	Bachelors Degree	No	ED-P	13		5	greater	S	9.688	5	0	1
1	40		23	female	United States	Bachelors Degree	No	ED-P	14		5	less	S	18.256	3	2	0.6
1	40		23	female	United States	Bachelors Degree	No	ED-P	15		5	greater	I	9.136	0	5	0
1	40		23	female	United States	Bachelors Degree	No	ED-P	16		5	less	I	11.392	3	2	0.6
1	40		23	female	United States	Bachelors Degree	No	ED-P	17		7	greater	S	25.192	4	1	0.8
1	40		23	female	United States	Bachelors Degree	No	ED-P	18		7	less	S	19.369	5	0	1
1	40		23	female	United States	Bachelors Degree	No	ED-P	19		7	greater	I	13.384	1	4	0.2
1	40		23	female	United States	Bachelors Degree	No	ED-P	20		7	less	I	12.648	5	0	1
1	40		23	female	United States	Bachelors Degree	No	ED-P	21		7	greater	S	20.72	4	1	0.8
1	40		23	female	United States	Bachelors Degree	No	ED-P	22		7	less	S	7.584	5	0	1
1	40		23	female	United States	Bachelors Degree	No	ED-P	23		7	greater	I	23.264	3	2	0.6
1	40		23	female	United States	Bachelors Degree	No	ED-P	24		7	less	I	14.415	5	0	1
1	40		23	female	United States	Bachelors Degree	No	ED-P	25		7	greater	S	17.296	5	0	1
1	40		23	female	United States	Bachelors Degree	No	ED-P	26		7	less	S	28.296	5	0	1
1	40		23	female	United States	Bachelors Degree	No	ED-P	27		7	greater	I	17.304	2	3	0.4
1	40		23	female	United States	Bachelors Degree	No	ED-P	28		7	less	I	19.911	5	0	1
1	40		23	female	United States	Bachelors Degree	No	ED-P	29		7	greater	S	21.264	5	0	1
1	40		23	female	United States	Bachelors Degree	No	ED-P	30		7	less	S	22.408	5	0	1
1	40		23	female	United States	Bachelors Degree	No	ED-P	31		7	greater	I	12.488	5	0	1
1	40		23	female	United States	Bachelors Degree	No	ED-P	32		7	less	I	14.168	3	2	0.6
1	41		54	male	usa	Masters Degree	No	ED-P	1		5	greater	S	29.809	5	0	1	none now
1	41		54	male	usa	Masters Degree	No	ED-P	2		5	less	S	27.593	5	0	1	none now
1	41		54	male	usa	Masters Degree	No	ED-P	3		5	greater	I	39.115	5	0	1	none now
1	41		54	male	usa	Masters Degree	No	ED-P	4		5	less	I	34.566	5	0	1	none now
1	41		54	male	usa	Masters Degree	No	ED-P	5		5	greater	S	47.889	5	0	1	none now
1	41		54	male	usa	Masters Degree	No	ED-P	6		5	less	S	28.848	5	0	1	none now
1	41		54	male	usa	Masters Degree	No	ED-P	7		5	greater	I	36.71	3	2	0.6	none now
1	41		54	male	usa	Masters Degree	No	ED-P	8		5	less	I	29.773	4	1	0.8	none now
1	41		54	male	usa	Masters Degree	No	ED-P	9		5	greater	S	42.319	5	0	1	none now
1	41		54	male	usa	Masters Degree	No	ED-P	10		5	less	S	16.303	5	0	1	none now
1	41		54	male	usa	Masters Degree	No	ED-P	11		5	greater	I	94.008	2	3	0.4	none now
1	41		54	male	usa	Masters Degree	No	ED-P	12		5	less	I	49.462	3	2	0.6	none now
1	41		54	male	usa	Masters Degree	No	ED-P	13		5	greater	S	22.977	5	0	1	none now
1	41		54	male	usa	Masters Degree	No	ED-P	14		5	less	S	31.559	5	0	1	none now
1	41		54	male	usa	Masters Degree	No	ED-P	15		5	greater	I	72.751	3	2	0.6	none now
1	41		54	male	usa	Masters Degree	No	ED-P	16		5	less	I	25.776	3	2	0.6	none now
1	41		54	male	usa	Masters Degree	No	ED-P	17		7	greater	S	31.617	5	0	1	none now
1	41		54	male	usa	Masters Degree	No	ED-P	18		7	less	S	96.6	5	0	1	none now
1	41		54	male	usa	Masters Degree	No	ED-P	19		7	greater	I	22.985	5	0	1	none now
1	41		54	male	usa	Masters Degree	No	ED-P	20		7	less	I	33.846	5	0	1	none now
1	41		54	male	usa	Masters Degree	No	ED-P	21		7	greater	S	37.346	4	1	0.8	none now
1	41		54	male	usa	Masters Degree	No	ED-P	22		7	less	S	18.831	5	0	1	none now
1	41		54	male	usa	Masters Degree	No	ED-P	23		7	greater	I	42.278	3	2	0.6	none now
1	41		54	male	usa	Masters Degree	No	ED-P	24		7	less	I	22.112	5	0	1	none now
1	41		54	male	usa	Masters Degree	No	ED-P	25		7	greater	S	57.501	5	0	1	none now
1	41		54	male	usa	Masters Degree	No	ED-P	26		7	less	S	45.663	5	0	1	none now
1	41		54	male	usa	Masters Degree	No	ED-P	27		7	greater	I	28.574	4	1	0.8	none now
1	41		54	male	usa	Masters Degree	No	ED-P	28		7	less	I	40.766	5	0	1	none now
1	41		54	male	usa	Masters Degree	No	ED-P	29		7	greater	S	43.057	4	1	0.8	none now
1	41		54	male	usa	Masters Degree	No	ED-P	30		7	less	S	29.89	5	0	1	none now
1	41		54	male	usa	Masters Degree	No	ED-P	31		7	greater	I	29.552	5	0	1	none now
1	41		54	male	usa	Masters Degree	No	ED-P	32		7	less	I	20.222	5	0	1	none now
1	42		23	male	United States of America	Some College, No Degree	No	ED-P	1		5	greater	S	12.661	5	0	1
1	42		23	male	United States of America	Some College, No Degree	No	ED-P	2		5	less	S	16.223	5	0	1
1	42		23	male	United States of America	Some College, No Degree	No	ED-P	3		5	greater	I	38.357	5	0	1
1	42		23	male	United States of America	Some College, No Degree	No	ED-P	4		5	less	I	18.979	5	0	1
1	42		23	male	United States of America	Some College, No Degree	No	ED-P	5		5	greater	S	12.069	5	0	1
1	42		23	male	United States of America	Some College, No Degree	No	ED-P	6		5	less	S	13.873	4	1	0.8
1	42		23	male	United States of America	Some College, No Degree	No	ED-P	7		5	greater	I	24.662	5	0	1
1	42		23	male	United States of America	Some College, No Degree	No	ED-P	8		5	less	I	34.498	3	2	0.6
1	42		23	male	United States of America	Some College, No Degree	No	ED-P	9		5	greater	S	12.316	5	0	1
1	42		23	male	United States of America	Some College, No Degree	No	ED-P	10		5	less	S	10.974	5	0	1
1	42		23	male	United States of America	Some College, No Degree	No	ED-P	11		5	greater	I	43.57	3	2	0.6
1	42		23	male	United States of America	Some College, No Degree	No	ED-P	12		5	less	I	45.289	3	2	0.6
1	42		23	male	United States of America	Some College, No Degree	No	ED-P	13		5	greater	S	14.117	5	0	1
1	42		23	male	United States of America	Some College, No Degree	No	ED-P	14		5	less	S	15.309	3	2	0.6
1	42		23	male	United States of America	Some College, No Degree	No	ED-P	15		5	greater	I	35.969	5	0	1
1	42		23	male	United States of America	Some College, No Degree	No	ED-P	16		5	less	I	29.936	4	1	0.8
1	42		23	male	United States of America	Some College, No Degree	No	ED-P	17		7	greater	S	20.004	4	1	0.8
1	42		23	male	United States of America	Some College, No Degree	No	ED-P	18		7	less	S	13.624	5	0	1
1	42		23	male	United States of America	Some College, No Degree	No	ED-P	19		7	greater	I	19.889	5	0	1
1	42		23	male	United States of America	Some College, No Degree	No	ED-P	20		7	less	I	18.688	5	0	1
1	42		23	male	United States of America	Some College, No Degree	No	ED-P	21		7	greater	S	17.887	4	1	0.8
1	42		23	male	United States of America	Some College, No Degree	No	ED-P	22		7	less	S	13.246	5	0	1
1	42		23	male	United States of America	Some College, No Degree	No	ED-P	23		7	greater	I	39.681	4	1	0.8
1	42		23	male	United States of America	Some College, No Degree	No	ED-P	24		7	less	I	20.993	5	0	1
1	42		23	male	United States of America	Some College, No Degree	No	ED-P	25		7	greater	S	12.871	5	0	1
1	42		23	male	United States of America	Some College, No Degree	No	ED-P	26		7	less	S	14.201	5	0	1
1	42		23	male	United States of America	Some College, No Degree	No	ED-P	27		7	greater	I	19.799	5	0	1
1	42		23	male	United States of America	Some College, No Degree	No	ED-P	28		7	less	I	22.869	3	2	0.6
1	42		23	male	United States of America	Some College, No Degree	No	ED-P	29		7	greater	S	25.254	5	0	1
1	42		23	male	United States of America	Some College, No Degree	No	ED-P	30		7	less	S	18.58	5	0	1
1	42		23	male	United States of America	Some College, No Degree	No	ED-P	31		7	greater	I	18.877	5	0	1
1	42		23	male	United States of America	Some College, No Degree	No	ED-P	32		7	less	I	37.222	3	2	0.6
1	43		35	male	USA	Bachelors Degree	No	ED-P	1		5	greater	S	12.912	5	0	1	none
1	43		35	male	USA	Bachelors Degree	No	ED-P	2		5	less	S	16.801	5	0	1	none
1	43		35	male	USA	Bachelors Degree	No	ED-P	3		5	greater	I	28.95	5	0	1	none
1	43		35	male	USA	Bachelors Degree	No	ED-P	4		5	less	I	51.178	3	2	0.6	none
1	43		35	male	USA	Bachelors Degree	No	ED-P	5		5	greater	S	14.45	5	0	1	none
1	43		35	male	USA	Bachelors Degree	No	ED-P	6		5	less	S	14.193	5	0	1	none
1	43		35	male	USA	Bachelors Degree	No	ED-P	7		5	greater	I	19.68	5	0	1	none
1	43		35	male	USA	Bachelors Degree	No	ED-P	8		5	less	I	30.428	4	1	0.8	none
1	43		35	male	USA	Bachelors Degree	No	ED-P	9		5	greater	S	14.919	5	0	1	none
1	43		35	male	USA	Bachelors Degree	No	ED-P	10		5	less	S	9.068	5	0	1	none
1	43		35	male	USA	Bachelors Degree	No	ED-P	11		5	greater	I	34.291	3	2	0.6	none
1	43		35	male	USA	Bachelors Degree	No	ED-P	12		5	less	I	43.562	3	2	0.6	none
1	43		35	male	USA	Bachelors Degree	No	ED-P	13		5	greater	S	17.523	5	0	1	none
1	43		35	male	USA	Bachelors Degree	No	ED-P	14		5	less	S	19.943	3	2	0.6	none
1	43		35	male	USA	Bachelors Degree	No	ED-P	15		5	greater	I	41.352	5	0	1	none
1	43		35	male	USA	Bachelors Degree	No	ED-P	16		5	less	I	29.203	3	2	0.6	none
1	43		35	male	USA	Bachelors Degree	No	ED-P	17		7	greater	S	14.582	5	0	1	none
1	43		35	male	USA	Bachelors Degree	No	ED-P	18		7	less	S	9.752	5	0	1	none
1	43		35	male	USA	Bachelors Degree	No	ED-P	19		7	greater	I	19.755	5	0	1	none
1	43		35	male	USA	Bachelors Degree	No	ED-P	20		7	less	I	22.637	5	0	1	none
1	43		35	male	USA	Bachelors Degree	No	ED-P	21		7	greater	S	82.888	4	1	0.8	none
1	43		35	male	USA	Bachelors Degree	No	ED-P	22		7	less	S	28.737	5	0	1	none
1	43		35	male	USA	Bachelors Degree	No	ED-P	23		7	greater	I	34.802	4	1	0.8	none
1	43		35	male	USA	Bachelors Degree	No	ED-P	24		7	less	I	19.95	3	2	0.6	none
1	43		35	male	USA	Bachelors Degree	No	ED-P	25		7	greater	S	16.369	5	0	1	none
1	43		35	male	USA	Bachelors Degree	No	ED-P	26		7	less	S	11.003	5	0	1	none
1	43		35	male	USA	Bachelors Degree	No	ED-P	27		7	greater	I	20.35	5	0	1	none
1	43		35	male	USA	Bachelors Degree	No	ED-P	28		7	less	I	64.153	3	2	0.6	none
1	43		35	male	USA	Bachelors Degree	No	ED-P	29		7	greater	S	16.085	3	2	0.6	none
1	43		35	male	USA	Bachelors Degree	No	ED-P	30		7	less	S	17.753	5	0	1	none
1	43		35	male	USA	Bachelors Degree	No	ED-P	31		7	greater	I	22.419	5	0	1	none
1	43		35	male	USA	Bachelors Degree	No	ED-P	32		7	less	I	34.377	5	0	1	none
1	44		23	male	United States	High School Graduate	No	ED-P	1		5	greater	S	16.64	5	0	1	This was hard although it probably wasn't supposed to be.
1	44		23	male	United States	High School Graduate	No	ED-P	2		5	less	S	37.008	5	0	1	This was hard although it probably wasn't supposed to be.
1	44		23	male	United States	High School Graduate	No	ED-P	3		5	greater	I	24.976	5	0	1	This was hard although it probably wasn't supposed to be.
1	44		23	male	United States	High School Graduate	No	ED-P	4		5	less	I	34.832	3	2	0.6	This was hard although it probably wasn't supposed to be.
1	44		23	male	United States	High School Graduate	No	ED-P	5		5	greater	S	28.632	5	0	1	This was hard although it probably wasn't supposed to be.
1	44		23	male	United States	High School Graduate	No	ED-P	6		5	less	S	17.921	5	0	1	This was hard although it probably wasn't supposed to be.
1	44		23	male	United States	High School Graduate	No	ED-P	7		5	greater	I	56.128	3	2	0.6	This was hard although it probably wasn't supposed to be.
1	44		23	male	United States	High School Graduate	No	ED-P	8		5	less	I	62	4	1	0.8	This was hard although it probably wasn't supposed to be.
1	44		23	male	United States	High School Graduate	No	ED-P	9		5	greater	S	21.56	5	0	1	This was hard although it probably wasn't supposed to be.
1	44		23	male	United States	High School Graduate	No	ED-P	10		5	less	S	16.648	0	5	0	This was hard although it probably wasn't supposed to be.
1	44		23	male	United States	High School Graduate	No	ED-P	11		5	greater	I	64.776	3	2	0.6	This was hard although it probably wasn't supposed to be.
1	44		23	male	United States	High School Graduate	No	ED-P	12		5	less	I	61.073	3	2	0.6	This was hard although it probably wasn't supposed to be.
1	44		23	male	United States	High School Graduate	No	ED-P	13		5	greater	S	23.008	5	0	1	This was hard although it probably wasn't supposed to be.
1	44		23	male	United States	High School Graduate	No	ED-P	14		5	less	S	14.728	3	2	0.6	This was hard although it probably wasn't supposed to be.
1	44		23	male	United States	High School Graduate	No	ED-P	15		5	greater	I	76.288	2	3	0.4	This was hard although it probably wasn't supposed to be.
1	44		23	male	United States	High School Graduate	No	ED-P	16		5	less	I	33.608	3	2	0.6	This was hard although it probably wasn't supposed to be.
1	44		23	male	United States	High School Graduate	No	ED-P	17		7	greater	S	22.848	5	0	1	This was hard although it probably wasn't supposed to be.
1	44		23	male	United States	High School Graduate	No	ED-P	18		7	less	S	20.728	5	0	1	This was hard although it probably wasn't supposed to be.
1	44		23	male	United States	High School Graduate	No	ED-P	19		7	greater	I	31.296	4	1	0.8	This was hard although it probably wasn't supposed to be.
1	44		23	male	United States	High School Graduate	No	ED-P	20		7	less	I	14.248	5	0	1	This was hard although it probably wasn't supposed to be.
1	44		23	male	United States	High School Graduate	No	ED-P	21		7	greater	S	29.36	4	1	0.8	This was hard although it probably wasn't supposed to be.
1	44		23	male	United States	High School Graduate	No	ED-P	22		7	less	S	15.143	5	0	1	This was hard although it probably wasn't supposed to be.
1	44		23	male	United States	High School Graduate	No	ED-P	23		7	greater	I	97.064	3	2	0.6	This was hard although it probably wasn't supposed to be.
1	44		23	male	United States	High School Graduate	No	ED-P	24		7	less	I	30.719	5	0	1	This was hard although it probably wasn't supposed to be.
1	44		23	male	United States	High School Graduate	No	ED-P	25		7	greater	S	43.12	5	0	1	This was hard although it probably wasn't supposed to be.
1	44		23	male	United States	High School Graduate	No	ED-P	26		7	less	S	18.84	5	0	1	This was hard although it probably wasn't supposed to be.
1	44		23	male	United States	High School Graduate	No	ED-P	27		7	greater	I	52.256	5	0	1	This was hard although it probably wasn't supposed to be.
1	44		23	male	United States	High School Graduate	No	ED-P	28		7	less	I	53.776	5	0	1	This was hard although it probably wasn't supposed to be.
1	44		23	male	United States	High School Graduate	No	ED-P	29		7	greater	S	23.928	4	1	0.8	This was hard although it probably wasn't supposed to be.
1	44		23	male	United States	High School Graduate	No	ED-P	30		7	less	S	33.864	5	0	1	This was hard although it probably wasn't supposed to be.
1	44		23	male	United States	High School Graduate	No	ED-P	31		7	greater	I	26.24	5	0	1	This was hard although it probably wasn't supposed to be.
1	44		23	male	United States	High School Graduate	No	ED-P	32		7	less	I	63.304	3	2	0.6	This was hard although it probably wasn't supposed to be.
1	45		47	male	The United States of America	High School Graduate	No	ED-P	1		5	greater	S	16.165	5	0	1	Very challenging assignment. I wished I could have reviewed the training examples again.
1	45		47	male	The United States of America	High School Graduate	No	ED-P	2		5	less	S	55.877	5	0	1	Very challenging assignment. I wished I could have reviewed the training examples again.
1	45		47	male	The United States of America	High School Graduate	No	ED-P	3		5	greater	I	76.906	3	2	0.6	Very challenging assignment. I wished I could have reviewed the training examples again.
1	45		47	male	The United States of America	High School Graduate	No	ED-P	4		5	less	I	68.063	3	2	0.6	Very challenging assignment. I wished I could have reviewed the training examples again.
1	45		47	male	The United States of America	High School Graduate	No	ED-P	5		5	greater	S	64.191	4	1	0.8	Very challenging assignment. I wished I could have reviewed the training examples again.
1	45		47	male	The United States of America	High School Graduate	No	ED-P	6		5	less	S	50.39	3	2	0.6	Very challenging assignment. I wished I could have reviewed the training examples again.
1	45		47	male	The United States of America	High School Graduate	No	ED-P	7		5	greater	I	24.405	0	5	0	Very challenging assignment. I wished I could have reviewed the training examples again.
1	45		47	male	The United States of America	High School Graduate	No	ED-P	8		5	less	I	11.512	3	2	0.6	Very challenging assignment. I wished I could have reviewed the training examples again.
1	45		47	male	The United States of America	High School Graduate	No	ED-P	9		5	greater	S	62.351	4	1	0.8	Very challenging assignment. I wished I could have reviewed the training examples again.
1	45		47	male	The United States of America	High School Graduate	No	ED-P	10		5	less	S	18.393	3	2	0.6	Very challenging assignment. I wished I could have reviewed the training examples again.
1	45		47	male	The United States of America	High School Graduate	No	ED-P	11		5	greater	I	31.151	5	0	1	Very challenging assignment. I wished I could have reviewed the training examples again.
1	45		47	male	The United States of America	High School Graduate	No	ED-P	12		5	less	I	38.591	2	3	0.4	Very challenging assignment. I wished I could have reviewed the training examples again.
1	45		47	male	The United States of America	High School Graduate	No	ED-P	13		5	greater	S	24.44	3	2	0.6	Very challenging assignment. I wished I could have reviewed the training examples again.
1	45		47	male	The United States of America	High School Graduate	No	ED-P	14		5	less	S	23.191	5	0	1	Very challenging assignment. I wished I could have reviewed the training examples again.
1	45		47	male	The United States of America	High School Graduate	No	ED-P	15		5	greater	I	27.6	2	3	0.4	Very challenging assignment. I wished I could have reviewed the training examples again.
1	45		47	male	The United States of America	High School Graduate	No	ED-P	16		5	less	I	30.647	3	2	0.6	Very challenging assignment. I wished I could have reviewed the training examples again.
1	45		47	male	The United States of America	High School Graduate	No	ED-P	17		7	greater	S	49.368	4	1	0.8	Very challenging assignment. I wished I could have reviewed the training examples again.
1	45		47	male	The United States of America	High School Graduate	No	ED-P	18		7	less	S	15.078	0	5	0	Very challenging assignment. I wished I could have reviewed the training examples again.
1	45		47	male	The United States of America	High School Graduate	No	ED-P	19		7	greater	I	14.423	1	4	0.2	Very challenging assignment. I wished I could have reviewed the training examples again.
1	45		47	male	The United States of America	High School Graduate	No	ED-P	20		7	less	I	41.303	3	2	0.6	Very challenging assignment. I wished I could have reviewed the training examples again.
1	45		47	male	The United States of America	High School Graduate	No	ED-P	21		7	greater	S	146.661	2	3	0.4	Very challenging assignment. I wished I could have reviewed the training examples again.
1	45		47	male	The United States of America	High School Graduate	No	ED-P	22		7	less	S	67.469	3	2	0.6	Very challenging assignment. I wished I could have reviewed the training examples again.
1	45		47	male	The United States of America	High School Graduate	No	ED-P	23		7	greater	I	21.207	3	2	0.6	Very challenging assignment. I wished I could have reviewed the training examples again.
1	45		47	male	The United States of America	High School Graduate	No	ED-P	24		7	less	I	31.167	3	2	0.6	Very challenging assignment. I wished I could have reviewed the training examples again.
1	45		47	male	The United States of America	High School Graduate	No	ED-P	25		7	greater	S	39.126	3	2	0.6	Very challenging assignment. I wished I could have reviewed the training examples again.
1	45		47	male	The United States of America	High School Graduate	No	ED-P	26		7	less	S	37.734	4	1	0.8	Very challenging assignment. I wished I could have reviewed the training examples again.
1	45		47	male	The United States of America	High School Graduate	No	ED-P	27		7	greater	I	20.064	4	1	0.8	Very challenging assignment. I wished I could have reviewed the training examples again.
1	45		47	male	The United States of America	High School Graduate	No	ED-P	28		7	less	I	34.063	3	2	0.6	Very challenging assignment. I wished I could have reviewed the training examples again.
1	45		47	male	The United States of America	High School Graduate	No	ED-P	29		7	greater	S	24.693	3	2	0.6	Very challenging assignment. I wished I could have reviewed the training examples again.
1	45		47	male	The United States of America	High School Graduate	No	ED-P	30		7	less	S	128.801	2	3	0.4	Very challenging assignment. I wished I could have reviewed the training examples again.
1	45		47	male	The United States of America	High School Graduate	No	ED-P	31		7	greater	I	29.072	3	2	0.6	Very challenging assignment. I wished I could have reviewed the training examples again.
1	45		47	male	The United States of America	High School Graduate	No	ED-P	32		7	less	I	74.544	2	3	0.4	Very challenging assignment. I wished I could have reviewed the training examples again.
1	46		63	female	USA	Masters Degree	No	ED-P	1		5	greater	S	23.063	5	0	1	I feel so dumb. Thank you for the challenge.
1	46		63	female	USA	Masters Degree	No	ED-P	2		5	less	S	25.005	5	0	1	I feel so dumb. Thank you for the challenge.
1	46		63	female	USA	Masters Degree	No	ED-P	3		5	greater	I	43.432	5	0	1	I feel so dumb. Thank you for the challenge.
1	46		63	female	USA	Masters Degree	No	ED-P	4		5	less	I	80.897	3	2	0.6	I feel so dumb. Thank you for the challenge.
1	46		63	female	USA	Masters Degree	No	ED-P	5		5	greater	S	24.746	4	1	0.8	I feel so dumb. Thank you for the challenge.
1	46		63	female	USA	Masters Degree	No	ED-P	6		5	less	S	58.638	5	0	1	I feel so dumb. Thank you for the challenge.
1	46		63	female	USA	Masters Degree	No	ED-P	7		5	greater	I	17.243	0	5	0	I feel so dumb. Thank you for the challenge.
1	46		63	female	USA	Masters Degree	No	ED-P	8		5	less	I	34.732	4	1	0.8	I feel so dumb. Thank you for the challenge.
1	46		63	female	USA	Masters Degree	No	ED-P	9		5	greater	S	34.502	5	0	1	I feel so dumb. Thank you for the challenge.
1	46		63	female	USA	Masters Degree	No	ED-P	10		5	less	S	9.899	5	0	1	I feel so dumb. Thank you for the challenge.
1	46		63	female	USA	Masters Degree	No	ED-P	11		5	greater	I	16.815	5	0	1	I feel so dumb. Thank you for the challenge.
1	46		63	female	USA	Masters Degree	No	ED-P	12		5	less	I	43.7	3	2	0.6	I feel so dumb. Thank you for the challenge.
1	46		63	female	USA	Masters Degree	No	ED-P	13		5	greater	S	47.127	5	0	1	I feel so dumb. Thank you for the challenge.
1	46		63	female	USA	Masters Degree	No	ED-P	14		5	less	S	49.044	3	2	0.6	I feel so dumb. Thank you for the challenge.
1	46		63	female	USA	Masters Degree	No	ED-P	15		5	greater	I	33.555	0	5	0	I feel so dumb. Thank you for the challenge.
1	46		63	female	USA	Masters Degree	No	ED-P	16		5	less	I	37.414	5	0	1	I feel so dumb. Thank you for the challenge.
1	46		63	female	USA	Masters Degree	No	ED-P	17		7	greater	S	39.539	5	0	1	I feel so dumb. Thank you for the challenge.
1	46		63	female	USA	Masters Degree	No	ED-P	18		7	less	S	43.578	5	0	1	I feel so dumb. Thank you for the challenge.
1	46		63	female	USA	Masters Degree	No	ED-P	19		7	greater	I	21.329	1	4	0.2	I feel so dumb. Thank you for the challenge.
1	46		63	female	USA	Masters Degree	No	ED-P	20		7	less	I	32.906	5	0	1	I feel so dumb. Thank you for the challenge.
1	46		63	female	USA	Masters Degree	No	ED-P	21		7	greater	S	33.56	4	1	0.8	I feel so dumb. Thank you for the challenge.
1	46		63	female	USA	Masters Degree	No	ED-P	22		7	less	S	78.036	3	2	0.6	I feel so dumb. Thank you for the challenge.
1	46		63	female	USA	Masters Degree	No	ED-P	23		7	greater	I	184.916	3	2	0.6	I feel so dumb. Thank you for the challenge.
1	46		63	female	USA	Masters Degree	No	ED-P	24		7	less	I	58.813	5	0	1	I feel so dumb. Thank you for the challenge.
1	46		63	female	USA	Masters Degree	No	ED-P	25		7	greater	S	41.346	5	0	1	I feel so dumb. Thank you for the challenge.
1	46		63	female	USA	Masters Degree	No	ED-P	26		7	less	S	27.316	5	0	1	I feel so dumb. Thank you for the challenge.
1	46		63	female	USA	Masters Degree	No	ED-P	27		7	greater	I	16.791	2	3	0.4	I feel so dumb. Thank you for the challenge.
1	46		63	female	USA	Masters Degree	No	ED-P	28		7	less	I	29.192	5	0	1	I feel so dumb. Thank you for the challenge.
1	46		63	female	USA	Masters Degree	No	ED-P	29		7	greater	S	91.271	3	2	0.6	I feel so dumb. Thank you for the challenge.
1	46		63	female	USA	Masters Degree	No	ED-P	30		7	less	S	38.482	5	0	1	I feel so dumb. Thank you for the challenge.
1	46		63	female	USA	Masters Degree	No	ED-P	31		7	greater	I	34.479	5	0	1	I feel so dumb. Thank you for the challenge.
1	46		63	female	USA	Masters Degree	No	ED-P	32		7	less	I	34.538	5	0	1	I feel so dumb. Thank you for the challenge.
1	47		45	male	USA	Bachelors Degree	No	ED-P	1		5	greater	S	27.723	5	0	1	This was a fun survey! I would be happy to do more like it!
1	47		45	male	USA	Bachelors Degree	No	ED-P	2		5	less	S	48.326	5	0	1	This was a fun survey! I would be happy to do more like it!
1	47		45	male	USA	Bachelors Degree	No	ED-P	3		5	greater	I	20.416	5	0	1	This was a fun survey! I would be happy to do more like it!
1	47		45	male	USA	Bachelors Degree	No	ED-P	4		5	less	I	37.913	5	0	1	This was a fun survey! I would be happy to do more like it!
1	47		45	male	USA	Bachelors Degree	No	ED-P	5		5	greater	S	21.872	5	0	1	This was a fun survey! I would be happy to do more like it!
1	47		45	male	USA	Bachelors Degree	No	ED-P	6		5	less	S	39.065	5	0	1	This was a fun survey! I would be happy to do more like it!
1	47		45	male	USA	Bachelors Degree	No	ED-P	7		5	greater	I	38.029	3	2	0.6	This was a fun survey! I would be happy to do more like it!
1	47		45	male	USA	Bachelors Degree	No	ED-P	8		5	less	I	92.928	4	1	0.8	This was a fun survey! I would be happy to do more like it!
1	47		45	male	USA	Bachelors Degree	No	ED-P	9		5	greater	S	16.542	5	0	1	This was a fun survey! I would be happy to do more like it!
1	47		45	male	USA	Bachelors Degree	No	ED-P	10		5	less	S	17.219	5	0	1	This was a fun survey! I would be happy to do more like it!
1	47		45	male	USA	Bachelors Degree	No	ED-P	11		5	greater	I	91.086	2	3	0.4	This was a fun survey! I would be happy to do more like it!
1	47		45	male	USA	Bachelors Degree	No	ED-P	12		5	less	I	80.344	3	2	0.6	This was a fun survey! I would be happy to do more like it!
1	47		45	male	USA	Bachelors Degree	No	ED-P	13		5	greater	S	15.216	5	0	1	This was a fun survey! I would be happy to do more like it!
1	47		45	male	USA	Bachelors Degree	No	ED-P	14		5	less	S	32.318	3	2	0.6	This was a fun survey! I would be happy to do more like it!
1	47		45	male	USA	Bachelors Degree	No	ED-P	15		5	greater	I	48.432	5	0	1	This was a fun survey! I would be happy to do more like it!
1	47		45	male	USA	Bachelors Degree	No	ED-P	16		5	less	I	23.981	4	1	0.8	This was a fun survey! I would be happy to do more like it!
1	47		45	male	USA	Bachelors Degree	No	ED-P	17		7	greater	S	78.51	5	0	1	This was a fun survey! I would be happy to do more like it!
1	47		45	male	USA	Bachelors Degree	No	ED-P	18		7	less	S	24.952	5	0	1	This was a fun survey! I would be happy to do more like it!
1	47		45	male	USA	Bachelors Degree	No	ED-P	19		7	greater	I	48.644	5	0	1	This was a fun survey! I would be happy to do more like it!
1	47		45	male	USA	Bachelors Degree	No	ED-P	20		7	less	I	23.296	5	0	1	This was a fun survey! I would be happy to do more like it!
1	47		45	male	USA	Bachelors Degree	No	ED-P	21		7	greater	S	56.097	4	1	0.8	This was a fun survey! I would be happy to do more like it!
1	47		45	male	USA	Bachelors Degree	No	ED-P	22		7	less	S	30.192	5	0	1	This was a fun survey! I would be happy to do more like it!
1	47		45	male	USA	Bachelors Degree	No	ED-P	23		7	greater	I	114.914	3	2	0.6	This was a fun survey! I would be happy to do more like it!
1	47		45	male	USA	Bachelors Degree	No	ED-P	24		7	less	I	19.025	5	0	1	This was a fun survey! I would be happy to do more like it!
1	47		45	male	USA	Bachelors Degree	No	ED-P	25		7	greater	S	18.699	5	0	1	This was a fun survey! I would be happy to do more like it!
1	47		45	male	USA	Bachelors Degree	No	ED-P	26		7	less	S	15.006	5	0	1	This was a fun survey! I would be happy to do more like it!
1	47		45	male	USA	Bachelors Degree	No	ED-P	27		7	greater	I	32.907	2	3	0.4	This was a fun survey! I would be happy to do more like it!
1	47		45	male	USA	Bachelors Degree	No	ED-P	28		7	less	I	33.038	3	2	0.6	This was a fun survey! I would be happy to do more like it!
1	47		45	male	USA	Bachelors Degree	No	ED-P	29		7	greater	S	53.466	5	0	1	This was a fun survey! I would be happy to do more like it!
1	47		45	male	USA	Bachelors Degree	No	ED-P	30		7	less	S	20.11	5	0	1	This was a fun survey! I would be happy to do more like it!
1	47		45	male	USA	Bachelors Degree	No	ED-P	31		7	greater	I	20.104	5	0	1	This was a fun survey! I would be happy to do more like it!
1	47		45	male	USA	Bachelors Degree	No	ED-P	32		7	less	I	49.004	5	0	1	This was a fun survey! I would be happy to do more like it!
1	48		37	male	USA	Bachelors Degree	No	ED-P	1		5	greater	S	8.737	5	0	1	I'm dyslexic. I have problems with (among other things) distinguishing left and right, positive and negative, and greater and less than.
1	48		37	male	USA	Bachelors Degree	No	ED-P	2		5	less	S	14.872	5	0	1	I'm dyslexic. I have problems with (among other things) distinguishing left and right, positive and negative, and greater and less than.
1	48		37	male	USA	Bachelors Degree	No	ED-P	3		5	greater	I	40.777	5	0	1	I'm dyslexic. I have problems with (among other things) distinguishing left and right, positive and negative, and greater and less than.
1	48		37	male	USA	Bachelors Degree	No	ED-P	4		5	less	I	32.41	5	0	1	I'm dyslexic. I have problems with (among other things) distinguishing left and right, positive and negative, and greater and less than.
1	48		37	male	USA	Bachelors Degree	No	ED-P	5		5	greater	S	14.129	5	0	1	I'm dyslexic. I have problems with (among other things) distinguishing left and right, positive and negative, and greater and less than.
1	48		37	male	USA	Bachelors Degree	No	ED-P	6		5	less	S	16.192	5	0	1	I'm dyslexic. I have problems with (among other things) distinguishing left and right, positive and negative, and greater and less than.
1	48		37	male	USA	Bachelors Degree	No	ED-P	7		5	greater	I	38.379	5	0	1	I'm dyslexic. I have problems with (among other things) distinguishing left and right, positive and negative, and greater and less than.
1	48		37	male	USA	Bachelors Degree	No	ED-P	8		5	less	I	34.715	1	4	0.2	I'm dyslexic. I have problems with (among other things) distinguishing left and right, positive and negative, and greater and less than.
1	48		37	male	USA	Bachelors Degree	No	ED-P	9		5	greater	S	23.176	5	0	1	I'm dyslexic. I have problems with (among other things) distinguishing left and right, positive and negative, and greater and less than.
1	48		37	male	USA	Bachelors Degree	No	ED-P	10		5	less	S	11.92	5	0	1	I'm dyslexic. I have problems with (among other things) distinguishing left and right, positive and negative, and greater and less than.
1	48		37	male	USA	Bachelors Degree	No	ED-P	11		5	greater	I	32.042	3	2	0.6	I'm dyslexic. I have problems with (among other things) distinguishing left and right, positive and negative, and greater and less than.
1	48		37	male	USA	Bachelors Degree	No	ED-P	12		5	less	I	72.294	3	2	0.6	I'm dyslexic. I have problems with (among other things) distinguishing left and right, positive and negative, and greater and less than.
1	48		37	male	USA	Bachelors Degree	No	ED-P	13		5	greater	S	20.753	5	0	1	I'm dyslexic. I have problems with (among other things) distinguishing left and right, positive and negative, and greater and less than.
1	48		37	male	USA	Bachelors Degree	No	ED-P	14		5	less	S	18.961	3	2	0.6	I'm dyslexic. I have problems with (among other things) distinguishing left and right, positive and negative, and greater and less than.
1	48		37	male	USA	Bachelors Degree	No	ED-P	15		5	greater	I	39.458	5	0	1	I'm dyslexic. I have problems with (among other things) distinguishing left and right, positive and negative, and greater and less than.
1	48		37	male	USA	Bachelors Degree	No	ED-P	16		5	less	I	30.841	4	1	0.8	I'm dyslexic. I have problems with (among other things) distinguishing left and right, positive and negative, and greater and less than.
1	48		37	male	USA	Bachelors Degree	No	ED-P	17		7	greater	S	33.377	4	1	0.8	I'm dyslexic. I have problems with (among other things) distinguishing left and right, positive and negative, and greater and less than.
1	48		37	male	USA	Bachelors Degree	No	ED-P	18		7	less	S	28.018	5	0	1	I'm dyslexic. I have problems with (among other things) distinguishing left and right, positive and negative, and greater and less than.
1	48		37	male	USA	Bachelors Degree	No	ED-P	19		7	greater	I	18.632	5	0	1	I'm dyslexic. I have problems with (among other things) distinguishing left and right, positive and negative, and greater and less than.
1	48		37	male	USA	Bachelors Degree	No	ED-P	20		7	less	I	17.769	1	4	0.2	I'm dyslexic. I have problems with (among other things) distinguishing left and right, positive and negative, and greater and less than.
1	48		37	male	USA	Bachelors Degree	No	ED-P	21		7	greater	S	22.961	4	1	0.8	I'm dyslexic. I have problems with (among other things) distinguishing left and right, positive and negative, and greater and less than.
1	48		37	male	USA	Bachelors Degree	No	ED-P	22		7	less	S	20.154	5	0	1	I'm dyslexic. I have problems with (among other things) distinguishing left and right, positive and negative, and greater and less than.
1	48		37	male	USA	Bachelors Degree	No	ED-P	23		7	greater	I	32.266	4	1	0.8	I'm dyslexic. I have problems with (among other things) distinguishing left and right, positive and negative, and greater and less than.
1	48		37	male	USA	Bachelors Degree	No	ED-P	24		7	less	I	25.009	4	1	0.8	I'm dyslexic. I have problems with (among other things) distinguishing left and right, positive and negative, and greater and less than.
1	48		37	male	USA	Bachelors Degree	No	ED-P	25		7	greater	S	15.191	5	0	1	I'm dyslexic. I have problems with (among other things) distinguishing left and right, positive and negative, and greater and less than.
1	48		37	male	USA	Bachelors Degree	No	ED-P	26		7	less	S	15.919	5	0	1	I'm dyslexic. I have problems with (among other things) distinguishing left and right, positive and negative, and greater and less than.
1	48		37	male	USA	Bachelors Degree	No	ED-P	27		7	greater	I	23.762	5	0	1	I'm dyslexic. I have problems with (among other things) distinguishing left and right, positive and negative, and greater and less than.
1	48		37	male	USA	Bachelors Degree	No	ED-P	28		7	less	I	24.401	3	2	0.6	I'm dyslexic. I have problems with (among other things) distinguishing left and right, positive and negative, and greater and less than.
1	48		37	male	USA	Bachelors Degree	No	ED-P	29		7	greater	S	17.833	5	0	1	I'm dyslexic. I have problems with (among other things) distinguishing left and right, positive and negative, and greater and less than.
1	48		37	male	USA	Bachelors Degree	No	ED-P	30		7	less	S	12.728	5	0	1	I'm dyslexic. I have problems with (among other things) distinguishing left and right, positive and negative, and greater and less than.
1	48		37	male	USA	Bachelors Degree	No	ED-P	31		7	greater	I	20.873	5	0	1	I'm dyslexic. I have problems with (among other things) distinguishing left and right, positive and negative, and greater and less than.
1	48		37	male	USA	Bachelors Degree	No	ED-P	32		7	less	I	63.012	3	2	0.6	I'm dyslexic. I have problems with (among other things) distinguishing left and right, positive and negative, and greater and less than.
1	49		60	male	USA	Some College, No Degree	No	ED-P	1		5	greater	S	16.451	5	0	1	This was an interesting HIT.
1	49		60	male	USA	Some College, No Degree	No	ED-P	2		5	less	S	13.799	5	0	1	This was an interesting HIT.
1	49		60	male	USA	Some College, No Degree	No	ED-P	3		5	greater	I	9.563	5	0	1	This was an interesting HIT.
1	49		60	male	USA	Some College, No Degree	No	ED-P	4		5	less	I	17.717	5	0	1	This was an interesting HIT.
1	49		60	male	USA	Some College, No Degree	No	ED-P	5		5	greater	S	14.733	5	0	1	This was an interesting HIT.
1	49		60	male	USA	Some College, No Degree	No	ED-P	6		5	less	S	20.275	5	0	1	This was an interesting HIT.
1	49		60	male	USA	Some College, No Degree	No	ED-P	7		5	greater	I	21.168	3	2	0.6	This was an interesting HIT.
1	49		60	male	USA	Some College, No Degree	No	ED-P	8		5	less	I	40.876	2	3	0.4	This was an interesting HIT.
1	49		60	male	USA	Some College, No Degree	No	ED-P	9		5	greater	S	17.347	5	0	1	This was an interesting HIT.
1	49		60	male	USA	Some College, No Degree	No	ED-P	10		5	less	S	14.385	5	0	1	This was an interesting HIT.
1	49		60	male	USA	Some College, No Degree	No	ED-P	11		5	greater	I	33.765	2	3	0.4	This was an interesting HIT.
1	49		60	male	USA	Some College, No Degree	No	ED-P	12		5	less	I	44.527	3	2	0.6	This was an interesting HIT.
1	49		60	male	USA	Some College, No Degree	No	ED-P	13		5	greater	S	18.916	5	0	1	This was an interesting HIT.
1	49		60	male	USA	Some College, No Degree	No	ED-P	14		5	less	S	12.634	3	2	0.6	This was an interesting HIT.
1	49		60	male	USA	Some College, No Degree	No	ED-P	15		5	greater	I	51.397	2	3	0.4	This was an interesting HIT.
1	49		60	male	USA	Some College, No Degree	No	ED-P	16		5	less	I	26.112	4	1	0.8	This was an interesting HIT.
1	49		60	male	USA	Some College, No Degree	No	ED-P	17		7	greater	S	24.981	5	0	1	This was an interesting HIT.
1	49		60	male	USA	Some College, No Degree	No	ED-P	18		7	less	S	14.883	5	0	1	This was an interesting HIT.
1	49		60	male	USA	Some College, No Degree	No	ED-P	19		7	greater	I	33.579	5	0	1	This was an interesting HIT.
1	49		60	male	USA	Some College, No Degree	No	ED-P	20		7	less	I	8.117	5	0	1	This was an interesting HIT.
1	49		60	male	USA	Some College, No Degree	No	ED-P	21		7	greater	S	22.287	4	1	0.8	This was an interesting HIT.
1	49		60	male	USA	Some College, No Degree	No	ED-P	22		7	less	S	13.581	5	0	1	This was an interesting HIT.
1	49		60	male	USA	Some College, No Degree	No	ED-P	23		7	greater	I	64.746	1	4	0.2	This was an interesting HIT.
1	49		60	male	USA	Some College, No Degree	No	ED-P	24		7	less	I	12.45	4	1	0.8	This was an interesting HIT.
1	49		60	male	USA	Some College, No Degree	No	ED-P	25		7	greater	S	17.281	5	0	1	This was an interesting HIT.
1	49		60	male	USA	Some College, No Degree	No	ED-P	26		7	less	S	15.749	5	0	1	This was an interesting HIT.
1	49		60	male	USA	Some College, No Degree	No	ED-P	27		7	greater	I	25.301	4	1	0.8	This was an interesting HIT.
1	49		60	male	USA	Some College, No Degree	No	ED-P	28		7	less	I	21.318	5	0	1	This was an interesting HIT.
1	49		60	male	USA	Some College, No Degree	No	ED-P	29		7	greater	S	12.066	3	2	0.6	This was an interesting HIT.
1	49		60	male	USA	Some College, No Degree	No	ED-P	30		7	less	S	13.367	4	1	0.8	This was an interesting HIT.
1	49		60	male	USA	Some College, No Degree	No	ED-P	31		7	greater	I	8.599	5	0	1	This was an interesting HIT.
1	49		60	male	USA	Some College, No Degree	No	ED-P	32		7	less	I	16.067	3	2	0.6	This was an interesting HIT.
1	50		26	male	usa	Some College, No Degree	No	ED-P	1		5	greater	S	261.154	5	0	1	fun
1	50		26	male	usa	Some College, No Degree	No	ED-P	2		5	less	S	13.838	1	4	0.2	fun
1	50		26	male	usa	Some College, No Degree	No	ED-P	3		5	greater	I	9.985	3	2	0.6	fun
1	50		26	male	usa	Some College, No Degree	No	ED-P	4		5	less	I	21.06	5	0	1	fun
1	50		26	male	usa	Some College, No Degree	No	ED-P	5		5	greater	S	22.953	3	2	0.6	fun
1	50		26	male	usa	Some College, No Degree	No	ED-P	6		5	less	S	18.981	4	1	0.8	fun
1	50		26	male	usa	Some College, No Degree	No	ED-P	7		5	greater	I	38.683	2	3	0.4	fun
1	50		26	male	usa	Some College, No Degree	No	ED-P	8		5	less	I	71.437	3	2	0.6	fun
1	50		26	male	usa	Some College, No Degree	No	ED-P	9		5	greater	S	7.509	2	3	0.4	fun
1	50		26	male	usa	Some College, No Degree	No	ED-P	10		5	less	S	10.778	0	5	0	fun
1	50		26	male	usa	Some College, No Degree	No	ED-P	11		5	greater	I	8.104	3	2	0.6	fun
1	50		26	male	usa	Some College, No Degree	No	ED-P	12		5	less	I	13.774	2	3	0.4	fun
1	50		26	male	usa	Some College, No Degree	No	ED-P	13		5	greater	S	8.367	3	2	0.6	fun
1	50		26	male	usa	Some College, No Degree	No	ED-P	14		5	less	S	7.745	5	0	1	fun
1	50		26	male	usa	Some College, No Degree	No	ED-P	15		5	greater	I	7.694	0	5	0	fun
1	50		26	male	usa	Some College, No Degree	No	ED-P	16		5	less	I	15.527	3	2	0.6	fun
1	50		26	male	usa	Some College, No Degree	No	ED-P	17		7	greater	S	13.161	5	0	1	fun
1	50		26	male	usa	Some College, No Degree	No	ED-P	18		7	less	S	13.89	0	5	0	fun
1	50		26	male	usa	Some College, No Degree	No	ED-P	19		7	greater	I	14.632	3	2	0.6	fun
1	50		26	male	usa	Some College, No Degree	No	ED-P	20		7	less	I	16.041	5	0	1	fun
1	50		26	male	usa	Some College, No Degree	No	ED-P	21		7	greater	S	16.623	4	1	0.8	fun
1	50		26	male	usa	Some College, No Degree	No	ED-P	22		7	less	S	31.207	5	0	1	fun
1	50		26	male	usa	Some College, No Degree	No	ED-P	23		7	greater	I	37.865	3	2	0.6	fun
1	50		26	male	usa	Some College, No Degree	No	ED-P	24		7	less	I	52.507	1	4	0.2	fun
1	50		26	male	usa	Some College, No Degree	No	ED-P	25		7	greater	S	25.62	5	0	1	fun
1	50		26	male	usa	Some College, No Degree	No	ED-P	26		7	less	S	4.37	0	5	0	fun
1	50		26	male	usa	Some College, No Degree	No	ED-P	27		7	greater	I	9.114	2	3	0.4	fun
1	50		26	male	usa	Some College, No Degree	No	ED-P	28		7	less	I	47.734	5	0	1	fun
1	50		26	male	usa	Some College, No Degree	No	ED-P	29		7	greater	S	12.429	3	2	0.6	fun
1	50		26	male	usa	Some College, No Degree	No	ED-P	30		7	less	S	30.951	4	1	0.8	fun
1	50		26	male	usa	Some College, No Degree	No	ED-P	31		7	greater	I	47.428	3	2	0.6	fun
1	50		26	male	usa	Some College, No Degree	No	ED-P	32		7	less	I	34.507	5	0	1	fun
1	51		32	female	united states	Some College, No Degree	No	ED-P	1		5	greater	S	9.307	2	3	0.4	no
1	51		32	female	united states	Some College, No Degree	No	ED-P	2		5	less	S	12.161	2	3	0.4	no
1	51		32	female	united states	Some College, No Degree	No	ED-P	3		5	greater	I	20.461	3	2	0.6	no
1	51		32	female	united states	Some College, No Degree	No	ED-P	4		5	less	I	20.151	3	2	0.6	no
1	51		32	female	united states	Some College, No Degree	No	ED-P	5		5	greater	S	10.155	3	2	0.6	no
1	51		32	female	united states	Some College, No Degree	No	ED-P	6		5	less	S	10.871	4	1	0.8	no
1	51		32	female	united states	Some College, No Degree	No	ED-P	7		5	greater	I	30.084	2	3	0.4	no
1	51		32	female	united states	Some College, No Degree	No	ED-P	8		5	less	I	15.082	3	2	0.6	no
1	51		32	female	united states	Some College, No Degree	No	ED-P	9		5	greater	S	12.22	3	2	0.6	no
1	51		32	female	united states	Some College, No Degree	No	ED-P	10		5	less	S	15.762	3	2	0.6	no
1	51		32	female	united states	Some College, No Degree	No	ED-P	11		5	greater	I	27.735	3	2	0.6	no
1	51		32	female	united states	Some College, No Degree	No	ED-P	12		5	less	I	28.812	2	3	0.4	no
1	51		32	female	united states	Some College, No Degree	No	ED-P	13		5	greater	S	11.277	1	4	0.2	no
1	51		32	female	united states	Some College, No Degree	No	ED-P	14		5	less	S	24.06	3	2	0.6	no
1	51		32	female	united states	Some College, No Degree	No	ED-P	15		5	greater	I	35.991	2	3	0.4	no
1	51		32	female	united states	Some College, No Degree	No	ED-P	16		5	less	I	19.381	3	2	0.6	no
1	51		32	female	united states	Some College, No Degree	No	ED-P	17		7	greater	S	18.598	5	0	1	no
1	51		32	female	united states	Some College, No Degree	No	ED-P	18		7	less	S	16.73	5	0	1	no
1	51		32	female	united states	Some College, No Degree	No	ED-P	19		7	greater	I	21.858	3	2	0.6	no
1	51		32	female	united states	Some College, No Degree	No	ED-P	20		7	less	I	9.385	5	0	1	no
1	51		32	female	united states	Some College, No Degree	No	ED-P	21		7	greater	S	20.312	4	1	0.8	no
1	51		32	female	united states	Some College, No Degree	No	ED-P	22		7	less	S	11.124	5	0	1	no
1	51		32	female	united states	Some College, No Degree	No	ED-P	23		7	greater	I	15.278	3	2	0.6	no
1	51		32	female	united states	Some College, No Degree	No	ED-P	24		7	less	I	22.675	1	4	0.2	no
1	51		32	female	united states	Some College, No Degree	No	ED-P	25		7	greater	S	27.178	5	0	1	no
1	51		32	female	united states	Some College, No Degree	No	ED-P	26		7	less	S	27.977	5	0	1	no
1	51		32	female	united states	Some College, No Degree	No	ED-P	27		7	greater	I	13.507	2	3	0.4	no
1	51		32	female	united states	Some College, No Degree	No	ED-P	28		7	less	I	18.33	5	0	1	no
1	51		32	female	united states	Some College, No Degree	No	ED-P	29		7	greater	S	24.938	4	1	0.8	no
1	51		32	female	united states	Some College, No Degree	No	ED-P	30		7	less	S	24.459	2	3	0.4	no
1	51		32	female	united states	Some College, No Degree	No	ED-P	31		7	greater	I	12.933	5	0	1	no
1	51		32	female	united states	Some College, No Degree	No	ED-P	32		7	less	I	18.746	5	0	1	no
1	52		47	male	United States	Associates Degree	No	ED-P	1		5	greater	S	27.693	2	3	0.4
1	52		47	male	United States	Associates Degree	No	ED-P	2		5	less	S	18.993	4	1	0.8
1	52		47	male	United States	Associates Degree	No	ED-P	3		5	greater	I	21.539	5	0	1
1	52		47	male	United States	Associates Degree	No	ED-P	4		5	less	I	25.367	3	2	0.6
1	52		47	male	United States	Associates Degree	No	ED-P	5		5	greater	S	25.413	3	2	0.6
1	52		47	male	United States	Associates Degree	No	ED-P	6		5	less	S	16.713	5	0	1
1	52		47	male	United States	Associates Degree	No	ED-P	7		5	greater	I	40.171	2	3	0.4
1	52		47	male	United States	Associates Degree	No	ED-P	8		5	less	I	42.984	3	2	0.6
1	52		47	male	United States	Associates Degree	No	ED-P	9		5	greater	S	13.419	2	3	0.4
1	52		47	male	United States	Associates Degree	No	ED-P	10		5	less	S	20.503	3	2	0.6
1	52		47	male	United States	Associates Degree	No	ED-P	11		5	greater	I	38.436	3	2	0.6
1	52		47	male	United States	Associates Degree	No	ED-P	12		5	less	I	54.509	2	3	0.4
1	52		47	male	United States	Associates Degree	No	ED-P	13		5	greater	S	16.148	3	2	0.6
1	52		47	male	United States	Associates Degree	No	ED-P	14		5	less	S	15.549	5	0	1
1	52		47	male	United States	Associates Degree	No	ED-P	15		5	greater	I	29.472	2	3	0.4
1	52		47	male	United States	Associates Degree	No	ED-P	16		5	less	I	15.046	3	2	0.6
1	52		47	male	United States	Associates Degree	No	ED-P	17		7	greater	S	12.825	4	1	0.8
1	52		47	male	United States	Associates Degree	No	ED-P	18		7	less	S	19.963	2	3	0.4
1	52		47	male	United States	Associates Degree	No	ED-P	19		7	greater	I	22.266	3	2	0.6
1	52		47	male	United States	Associates Degree	No	ED-P	20		7	less	I	16.414	5	0	1
1	52		47	male	United States	Associates Degree	No	ED-P	21		7	greater	S	22.156	4	1	0.8
1	52		47	male	United States	Associates Degree	No	ED-P	22		7	less	S	20.201	5	0	1
1	52		47	male	United States	Associates Degree	No	ED-P	23		7	greater	I	23.713	3	2	0.6
1	52		47	male	United States	Associates Degree	No	ED-P	24		7	less	I	19.68	3	2	0.6
1	52		47	male	United States	Associates Degree	No	ED-P	25		7	greater	S	33.765	3	2	0.6
1	52		47	male	United States	Associates Degree	No	ED-P	26		7	less	S	31.024	2	3	0.4
1	52		47	male	United States	Associates Degree	No	ED-P	27		7	greater	I	20.476	2	3	0.4
1	52		47	male	United States	Associates Degree	No	ED-P	28		7	less	I	39.643	3	2	0.6
1	52		47	male	United States	Associates Degree	No	ED-P	29		7	greater	S	37.65	3	2	0.6
1	52		47	male	United States	Associates Degree	No	ED-P	30		7	less	S	24.916	4	1	0.8
1	52		47	male	United States	Associates Degree	No	ED-P	31		7	greater	I	16.163	3	2	0.6
1	52		47	male	United States	Associates Degree	No	ED-P	32		7	less	I	27.96	3	2	0.6
1	53		22	female	USA	Bachelors Degree	No	ED-P	1		5	greater	S	10.624	5	0	1	interesting study!
1	53		22	female	USA	Bachelors Degree	No	ED-P	2		5	less	S	14.163	5	0	1	interesting study!
1	53		22	female	USA	Bachelors Degree	No	ED-P	3		5	greater	I	51.617	5	0	1	interesting study!
1	53		22	female	USA	Bachelors Degree	No	ED-P	4		5	less	I	16.099	5	0	1	interesting study!
1	53		22	female	USA	Bachelors Degree	No	ED-P	5		5	greater	S	17.676	5	0	1	interesting study!
1	53		22	female	USA	Bachelors Degree	No	ED-P	6		5	less	S	19.456	5	0	1	interesting study!
1	53		22	female	USA	Bachelors Degree	No	ED-P	7		5	greater	I	22.308	3	2	0.6	interesting study!
1	53		22	female	USA	Bachelors Degree	No	ED-P	8		5	less	I	30.018	4	1	0.8	interesting study!
1	53		22	female	USA	Bachelors Degree	No	ED-P	9		5	greater	S	16.193	5	0	1	interesting study!
1	53		22	female	USA	Bachelors Degree	No	ED-P	10		5	less	S	19.379	5	0	1	interesting study!
1	53		22	female	USA	Bachelors Degree	No	ED-P	11		5	greater	I	29.668	2	3	0.4	interesting study!
1	53		22	female	USA	Bachelors Degree	No	ED-P	12		5	less	I	62.103	3	2	0.6	interesting study!
1	53		22	female	USA	Bachelors Degree	No	ED-P	13		5	greater	S	15.461	5	0	1	interesting study!
1	53		22	female	USA	Bachelors Degree	No	ED-P	14		5	less	S	13.839	3	2	0.6	interesting study!
1	53		22	female	USA	Bachelors Degree	No	ED-P	15		5	greater	I	78.887	5	0	1	interesting study!
1	53		22	female	USA	Bachelors Degree	No	ED-P	16		5	less	I	20.15	4	1	0.8	interesting study!
1	53		22	female	USA	Bachelors Degree	No	ED-P	17		7	greater	S	31.084	3	2	0.6	interesting study!
1	53		22	female	USA	Bachelors Degree	No	ED-P	18		7	less	S	18.744	5	0	1	interesting study!
1	53		22	female	USA	Bachelors Degree	No	ED-P	19		7	greater	I	19.025	5	0	1	interesting study!
1	53		22	female	USA	Bachelors Degree	No	ED-P	20		7	less	I	16.959	5	0	1	interesting study!
1	53		22	female	USA	Bachelors Degree	No	ED-P	21		7	greater	S	23.294	4	1	0.8	interesting study!
1	53		22	female	USA	Bachelors Degree	No	ED-P	22		7	less	S	11.028	5	0	1	interesting study!
1	53		22	female	USA	Bachelors Degree	No	ED-P	23		7	greater	I	34.414	2	3	0.4	interesting study!
1	53		22	female	USA	Bachelors Degree	No	ED-P	24		7	less	I	26.197	5	0	1	interesting study!
1	53		22	female	USA	Bachelors Degree	No	ED-P	25		7	greater	S	12.359	5	0	1	interesting study!
1	53		22	female	USA	Bachelors Degree	No	ED-P	26		7	less	S	14.956	5	0	1	interesting study!
1	53		22	female	USA	Bachelors Degree	No	ED-P	27		7	greater	I	24.178	4	1	0.8	interesting study!
1	53		22	female	USA	Bachelors Degree	No	ED-P	28		7	less	I	31.871	3	2	0.6	interesting study!
1	53		22	female	USA	Bachelors Degree	No	ED-P	29		7	greater	S	16.539	3	2	0.6	interesting study!
1	53		22	female	USA	Bachelors Degree	No	ED-P	30		7	less	S	26.713	5	0	1	interesting study!
1	53		22	female	USA	Bachelors Degree	No	ED-P	31		7	greater	I	22.804	5	0	1	interesting study!
1	53		22	female	USA	Bachelors Degree	No	ED-P	32		7	less	I	41.767	3	2	0.6	interesting study!
1	54		23	female	USA	Associates Degree	No	ED-P	1		5	greater	S	11.586	5	0	1
1	54		23	female	USA	Associates Degree	No	ED-P	2		5	less	S	9.858	5	0	1
1	54		23	female	USA	Associates Degree	No	ED-P	3		5	greater	I	31.11	3	2	0.6
1	54		23	female	USA	Associates Degree	No	ED-P	4		5	less	I	26.761	5	0	1
1	54		23	female	USA	Associates Degree	No	ED-P	5		5	greater	S	13.4	5	0	1
1	54		23	female	USA	Associates Degree	No	ED-P	6		5	less	S	9.167	5	0	1
1	54		23	female	USA	Associates Degree	No	ED-P	7		5	greater	I	39.636	3	2	0.6
1	54		23	female	USA	Associates Degree	No	ED-P	8		5	less	I	17.585	4	1	0.8
1	54		23	female	USA	Associates Degree	No	ED-P	9		5	greater	S	12.914	5	0	1
1	54		23	female	USA	Associates Degree	No	ED-P	10		5	less	S	9.238	5	0	1
1	54		23	female	USA	Associates Degree	No	ED-P	11		5	greater	I	32.511	1	4	0.2
1	54		23	female	USA	Associates Degree	No	ED-P	12		5	less	I	30.086	3	2	0.6
1	54		23	female	USA	Associates Degree	No	ED-P	13		5	greater	S	16.78	5	0	1
1	54		23	female	USA	Associates Degree	No	ED-P	14		5	less	S	38.801	4	1	0.8
1	54		23	female	USA	Associates Degree	No	ED-P	15		5	greater	I	100.069	3	2	0.6
1	54		23	female	USA	Associates Degree	No	ED-P	16		5	less	I	33.367	3	2	0.6
1	54		23	female	USA	Associates Degree	No	ED-P	17		7	greater	S	18.605	5	0	1
1	54		23	female	USA	Associates Degree	No	ED-P	18		7	less	S	11.249	5	0	1
1	54		23	female	USA	Associates Degree	No	ED-P	19		7	greater	I	30.866	5	0	1
1	54		23	female	USA	Associates Degree	No	ED-P	20		7	less	I	9.998	5	0	1
1	54		23	female	USA	Associates Degree	No	ED-P	21		7	greater	S	21.716	4	1	0.8
1	54		23	female	USA	Associates Degree	No	ED-P	22		7	less	S	25.779	5	0	1
1	54		23	female	USA	Associates Degree	No	ED-P	23		7	greater	I	23.78	5	0	1
1	54		23	female	USA	Associates Degree	No	ED-P	24		7	less	I	23.549	5	0	1
1	54		23	female	USA	Associates Degree	No	ED-P	25		7	greater	S	16.52	5	0	1
1	54		23	female	USA	Associates Degree	No	ED-P	26		7	less	S	13.227	5	0	1
1	54		23	female	USA	Associates Degree	No	ED-P	27		7	greater	I	17.689	4	1	0.8
1	54		23	female	USA	Associates Degree	No	ED-P	28		7	less	I	26.23	4	1	0.8
1	54		23	female	USA	Associates Degree	No	ED-P	29		7	greater	S	21.88	5	0	1
1	54		23	female	USA	Associates Degree	No	ED-P	30		7	less	S	27.156	5	0	1
1	54		23	female	USA	Associates Degree	No	ED-P	31		7	greater	I	40.708	5	0	1
1	54		23	female	USA	Associates Degree	No	ED-P	32		7	less	I	25.698	3	2	0.6
1	55		45	female	USA	Some College, No Degree	No	ED-P	1		5	greater	S	15.032	5	0	1	thanks
1	55		45	female	USA	Some College, No Degree	No	ED-P	2		5	less	S	17.543	5	0	1	thanks
1	55		45	female	USA	Some College, No Degree	No	ED-P	3		5	greater	I	140.408	4	1	0.8	thanks
1	55		45	female	USA	Some College, No Degree	No	ED-P	4		5	less	I	67	3	2	0.6	thanks
1	55		45	female	USA	Some College, No Degree	No	ED-P	5		5	greater	S	26.904	5	0	1	thanks
1	55		45	female	USA	Some College, No Degree	No	ED-P	6		5	less	S	28.238	5	0	1	thanks
1	55		45	female	USA	Some College, No Degree	No	ED-P	7		5	greater	I	175.823	4	1	0.8	thanks
1	55		45	female	USA	Some College, No Degree	No	ED-P	8		5	less	I	110.275	3	2	0.6	thanks
1	55		45	female	USA	Some College, No Degree	No	ED-P	9		5	greater	S	15.791	5	0	1	thanks
1	55		45	female	USA	Some College, No Degree	No	ED-P	10		5	less	S	9.903	5	0	1	thanks
1	55		45	female	USA	Some College, No Degree	No	ED-P	11		5	greater	I	48.926	1	4	0.2	thanks
1	55		45	female	USA	Some College, No Degree	No	ED-P	12		5	less	I	144.951	3	2	0.6	thanks
1	55		45	female	USA	Some College, No Degree	No	ED-P	13		5	greater	S	27.912	5	0	1	thanks
1	55		45	female	USA	Some College, No Degree	No	ED-P	14		5	less	S	39.72	4	1	0.8	thanks
1	55		45	female	USA	Some College, No Degree	No	ED-P	15		5	greater	I	90.031	2	3	0.4	thanks
1	55		45	female	USA	Some College, No Degree	No	ED-P	16		5	less	I	82.608	3	2	0.6	thanks
1	55		45	female	USA	Some College, No Degree	No	ED-P	17		7	greater	S	35.064	4	1	0.8	thanks
1	55		45	female	USA	Some College, No Degree	No	ED-P	18		7	less	S	23.568	5	0	1	thanks
1	55		45	female	USA	Some College, No Degree	No	ED-P	19		7	greater	I	67.008	1	4	0.2	thanks
1	55		45	female	USA	Some College, No Degree	No	ED-P	20		7	less	I	17.896	5	0	1	thanks
1	55		45	female	USA	Some College, No Degree	No	ED-P	21		7	greater	S	36.672	4	1	0.8	thanks
1	55		45	female	USA	Some College, No Degree	No	ED-P	22		7	less	S	21.936	5	0	1	thanks
1	55		45	female	USA	Some College, No Degree	No	ED-P	23		7	greater	I	67.542	2	3	0.4	thanks
1	55		45	female	USA	Some College, No Degree	No	ED-P	24		7	less	I	15.338	5	0	1	thanks
1	55		45	female	USA	Some College, No Degree	No	ED-P	25		7	greater	S	19.761	5	0	1	thanks
1	55		45	female	USA	Some College, No Degree	No	ED-P	26		7	less	S	16.432	5	0	1	thanks
1	55		45	female	USA	Some College, No Degree	No	ED-P	27		7	greater	I	69.416	3	2	0.6	thanks
1	55		45	female	USA	Some College, No Degree	No	ED-P	28		7	less	I	36.257	3	2	0.6	thanks
1	55		45	female	USA	Some College, No Degree	No	ED-P	29		7	greater	S	48.76	5	0	1	thanks
1	55		45	female	USA	Some College, No Degree	No	ED-P	30		7	less	S	51.377	5	0	1	thanks
1	55		45	female	USA	Some College, No Degree	No	ED-P	31		7	greater	I	32.143	5	0	1	thanks
1	55		45	female	USA	Some College, No Degree	No	ED-P	32		7	less	I	97.217	3	2	0.6	thanks
1	56		47	male	Usa	Bachelors Degree	No	ED-P	1		5	greater	S	20.263	5	0	1
1	56		47	male	Usa	Bachelors Degree	No	ED-P	2		5	less	S	18.818	5	0	1
1	56		47	male	Usa	Bachelors Degree	No	ED-P	3		5	greater	I	143.972	5	0	1
1	56		47	male	Usa	Bachelors Degree	No	ED-P	4		5	less	I	38.82	5	0	1
1	56		47	male	Usa	Bachelors Degree	No	ED-P	5		5	greater	S	19.287	5	0	1
1	56		47	male	Usa	Bachelors Degree	No	ED-P	6		5	less	S	17.177	5	0	1
1	56		47	male	Usa	Bachelors Degree	No	ED-P	7		5	greater	I	57.822	4	1	0.8
1	56		47	male	Usa	Bachelors Degree	No	ED-P	8		5	less	I	776.026	4	1	0.8
1	56		47	male	Usa	Bachelors Degree	No	ED-P	9		5	greater	S	14.364	5	0	1
1	56		47	male	Usa	Bachelors Degree	No	ED-P	10		5	less	S	38.47	5	0	1
1	56		47	male	Usa	Bachelors Degree	No	ED-P	11		5	greater	I	52.048	5	0	1
1	56		47	male	Usa	Bachelors Degree	No	ED-P	12		5	less	I	99.768	2	3	0.4
1	56		47	male	Usa	Bachelors Degree	No	ED-P	13		5	greater	S	19.851	5	0	1
1	56		47	male	Usa	Bachelors Degree	No	ED-P	14		5	less	S	42.784	5	0	1
1	56		47	male	Usa	Bachelors Degree	No	ED-P	15		5	greater	I	65.906	5	0	1
1	56		47	male	Usa	Bachelors Degree	No	ED-P	16		5	less	I	37.919	4	1	0.8
1	56		47	male	Usa	Bachelors Degree	No	ED-P	17		7	greater	S	27.181	5	0	1
1	56		47	male	Usa	Bachelors Degree	No	ED-P	18		7	less	S	22.383	5	0	1
1	56		47	male	Usa	Bachelors Degree	No	ED-P	19		7	greater	I	19.849	5	0	1
1	56		47	male	Usa	Bachelors Degree	No	ED-P	20		7	less	I	27.25	5	0	1
1	56		47	male	Usa	Bachelors Degree	No	ED-P	21		7	greater	S	29.389	4	1	0.8
1	56		47	male	Usa	Bachelors Degree	No	ED-P	22		7	less	S	13.902	5	0	1
1	56		47	male	Usa	Bachelors Degree	No	ED-P	23		7	greater	I	44.366	4	1	0.8
1	56		47	male	Usa	Bachelors Degree	No	ED-P	24		7	less	I	34.402	3	2	0.6
1	56		47	male	Usa	Bachelors Degree	No	ED-P	25		7	greater	S	16.767	5	0	1
1	56		47	male	Usa	Bachelors Degree	No	ED-P	26		7	less	S	18.833	5	0	1
1	56		47	male	Usa	Bachelors Degree	No	ED-P	27		7	greater	I	31.682	1	4	0.2
1	56		47	male	Usa	Bachelors Degree	No	ED-P	28		7	less	I	106.24	3	2	0.6
1	56		47	male	Usa	Bachelors Degree	No	ED-P	29		7	greater	S	20.982	1	4	0.2
1	56		47	male	Usa	Bachelors Degree	No	ED-P	30		7	less	S	25.03	5	0	1
1	56		47	male	Usa	Bachelors Degree	No	ED-P	31		7	greater	I	22.834	5	0	1
1	56		47	male	Usa	Bachelors Degree	No	ED-P	32		7	less	I	54.552	5	0	1
1	57		35	female	USA	Bachelors Degree	No	ED-P	1		5	greater	S	16.6	5	0	1
1	57		35	female	USA	Bachelors Degree	No	ED-P	2		5	less	S	14.06	3	2	0.6
1	57		35	female	USA	Bachelors Degree	No	ED-P	3		5	greater	I	22.665	5	0	1
1	57		35	female	USA	Bachelors Degree	No	ED-P	4		5	less	I	29.105	3	2	0.6
1	57		35	female	USA	Bachelors Degree	No	ED-P	5		5	greater	S	8.615	4	1	0.8
1	57		35	female	USA	Bachelors Degree	No	ED-P	6		5	less	S	16.897	3	2	0.6
1	57		35	female	USA	Bachelors Degree	No	ED-P	7		5	greater	I	17.285	2	3	0.4
1	57		35	female	USA	Bachelors Degree	No	ED-P	8		5	less	I	18.749	3	2	0.6
1	57		35	female	USA	Bachelors Degree	No	ED-P	9		5	greater	S	18.609	2	3	0.4
1	57		35	female	USA	Bachelors Degree	No	ED-P	10		5	less	S	30.76	1	4	0.2
1	57		35	female	USA	Bachelors Degree	No	ED-P	11		5	greater	I	17.861	5	0	1
1	57		35	female	USA	Bachelors Degree	No	ED-P	12		5	less	I	20.278	2	3	0.4
1	57		35	female	USA	Bachelors Degree	No	ED-P	13		5	greater	S	11.134	4	1	0.8
1	57		35	female	USA	Bachelors Degree	No	ED-P	14		5	less	S	9.394	4	1	0.8
1	57		35	female	USA	Bachelors Degree	No	ED-P	15		5	greater	I	22.434	2	3	0.4
1	57		35	female	USA	Bachelors Degree	No	ED-P	16		5	less	I	16.782	3	2	0.6
1	57		35	female	USA	Bachelors Degree	No	ED-P	17		7	greater	S	24.753	4	1	0.8
1	57		35	female	USA	Bachelors Degree	No	ED-P	18		7	less	S	13.243	3	2	0.6
1	57		35	female	USA	Bachelors Degree	No	ED-P	19		7	greater	I	71.336	5	0	1
1	57		35	female	USA	Bachelors Degree	No	ED-P	20		7	less	I	17.773	3	2	0.6
1	57		35	female	USA	Bachelors Degree	No	ED-P	21		7	greater	S	17.17	4	1	0.8
1	57		35	female	USA	Bachelors Degree	No	ED-P	22		7	less	S	12.143	2	3	0.4
1	57		35	female	USA	Bachelors Degree	No	ED-P	23		7	greater	I	46.25	3	2	0.6
1	57		35	female	USA	Bachelors Degree	No	ED-P	24		7	less	I	22.752	3	2	0.6
1	57		35	female	USA	Bachelors Degree	No	ED-P	25		7	greater	S	8.382	3	2	0.6
1	57		35	female	USA	Bachelors Degree	No	ED-P	26		7	less	S	19.804	5	0	1
1	57		35	female	USA	Bachelors Degree	No	ED-P	27		7	greater	I	16.141	5	0	1
1	57		35	female	USA	Bachelors Degree	No	ED-P	28		7	less	I	14.69	5	0	1
1	57		35	female	USA	Bachelors Degree	No	ED-P	29		7	greater	S	27.089	4	1	0.8
1	57		35	female	USA	Bachelors Degree	No	ED-P	30		7	less	S	31.499	2	3	0.4
1	57		35	female	USA	Bachelors Degree	No	ED-P	31		7	greater	I	8.482	5	0	1
1	57		35	female	USA	Bachelors Degree	No	ED-P	32		7	less	I	32.793	3	2	0.6
1	58		34	male	USA	Masters Degree	No	ED-P	1		5	greater	S	5.004	2	3	0.4	no
1	58		34	male	USA	Masters Degree	No	ED-P	2		5	less	S	3.335	2	3	0.4	no
1	58		34	male	USA	Masters Degree	No	ED-P	3		5	greater	I	1.807	3	2	0.6	no
1	58		34	male	USA	Masters Degree	No	ED-P	4		5	less	I	2.45	3	2	0.6	no
1	58		34	male	USA	Masters Degree	No	ED-P	5		5	greater	S	11.918	3	2	0.6	no
1	58		34	male	USA	Masters Degree	No	ED-P	6		5	less	S	4.188	3	2	0.6	no
1	58		34	male	USA	Masters Degree	No	ED-P	7		5	greater	I	3.906	2	3	0.4	no
1	58		34	male	USA	Masters Degree	No	ED-P	8		5	less	I	2.18	3	2	0.6	no
1	58		34	male	USA	Masters Degree	No	ED-P	9		5	greater	S	43.318	2	3	0.4	no
1	58		34	male	USA	Masters Degree	No	ED-P	10		5	less	S	17.423	3	2	0.6	no
1	58		34	male	USA	Masters Degree	No	ED-P	11		5	greater	I	5.505	3	2	0.6	no
1	58		34	male	USA	Masters Degree	No	ED-P	12		5	less	I	3.515	4	1	0.8	no
1	58		34	male	USA	Masters Degree	No	ED-P	13		5	greater	S	3.797	3	2	0.6	no
1	58		34	male	USA	Masters Degree	No	ED-P	14		5	less	S	2.692	3	2	0.6	no
1	58		34	male	USA	Masters Degree	No	ED-P	15		5	greater	I	2.009	2	3	0.4	no
1	58		34	male	USA	Masters Degree	No	ED-P	16		5	less	I	5.281	3	2	0.6	no
1	58		34	male	USA	Masters Degree	No	ED-P	17		7	greater	S	2.611	4	1	0.8	no
1	58		34	male	USA	Masters Degree	No	ED-P	18		7	less	S	3.316	2	3	0.4	no
1	58		34	male	USA	Masters Degree	No	ED-P	19		7	greater	I	4.581	1	4	0.2	no
1	58		34	male	USA	Masters Degree	No	ED-P	20		7	less	I	41.535	3	2	0.6	no
1	58		34	male	USA	Masters Degree	No	ED-P	21		7	greater	S	3.797	4	1	0.8	no
1	58		34	male	USA	Masters Degree	No	ED-P	22		7	less	S	9.44	5	0	1	no
1	58		34	male	USA	Masters Degree	No	ED-P	23		7	greater	I	4.701	4	1	0.8	no
1	58		34	male	USA	Masters Degree	No	ED-P	24		7	less	I	2.843	1	4	0.2	no
1	58		34	male	USA	Masters Degree	No	ED-P	25		7	greater	S	5.335	3	2	0.6	no
1	58		34	male	USA	Masters Degree	No	ED-P	26		7	less	S	2.891	2	3	0.4	no
1	58		34	male	USA	Masters Degree	No	ED-P	27		7	greater	I	5.695	2	3	0.4	no
1	58		34	male	USA	Masters Degree	No	ED-P	28		7	less	I	44.664	3	2	0.6	no
1	58		34	male	USA	Masters Degree	No	ED-P	29		7	greater	S	2.731	1	4	0.2	no
1	58		34	male	USA	Masters Degree	No	ED-P	30		7	less	S	54.684	4	1	0.8	no
1	58		34	male	USA	Masters Degree	No	ED-P	31		7	greater	I	51.497	3	2	0.6	no
1	58		34	male	USA	Masters Degree	No	ED-P	32		7	less	I	2.088	3	2	0.6	no
1	59		26	female	United States	Some College, No Degree	No	ED-P	1		5	greater	S	19.537	5	0	1	Fair compensation- thank you!
1	59		26	female	United States	Some College, No Degree	No	ED-P	2		5	less	S	15.552	5	0	1	Fair compensation- thank you!
1	59		26	female	United States	Some College, No Degree	No	ED-P	3		5	greater	I	18.765	5	0	1	Fair compensation- thank you!
1	59		26	female	United States	Some College, No Degree	No	ED-P	4		5	less	I	32.49	5	0	1	Fair compensation- thank you!
1	59		26	female	United States	Some College, No Degree	No	ED-P	5		5	greater	S	20.711	5	0	1	Fair compensation- thank you!
1	59		26	female	United States	Some College, No Degree	No	ED-P	6		5	less	S	17.973	4	1	0.8	Fair compensation- thank you!
1	59		26	female	United States	Some College, No Degree	No	ED-P	7		5	greater	I	76.842	2	3	0.4	Fair compensation- thank you!
1	59		26	female	United States	Some College, No Degree	No	ED-P	8		5	less	I	22.377	3	2	0.6	Fair compensation- thank you!
1	59		26	female	United States	Some College, No Degree	No	ED-P	9		5	greater	S	16.399	5	0	1	Fair compensation- thank you!
1	59		26	female	United States	Some College, No Degree	No	ED-P	10		5	less	S	20.099	5	0	1	Fair compensation- thank you!
1	59		26	female	United States	Some College, No Degree	No	ED-P	11		5	greater	I	37.871	2	3	0.4	Fair compensation- thank you!
1	59		26	female	United States	Some College, No Degree	No	ED-P	12		5	less	I	40.843	3	2	0.6	Fair compensation- thank you!
1	59		26	female	United States	Some College, No Degree	No	ED-P	13		5	greater	S	14.887	5	0	1	Fair compensation- thank you!
1	59		26	female	United States	Some College, No Degree	No	ED-P	14		5	less	S	22.388	3	2	0.6	Fair compensation- thank you!
1	59		26	female	United States	Some College, No Degree	No	ED-P	15		5	greater	I	49.226	5	0	1	Fair compensation- thank you!
1	59		26	female	United States	Some College, No Degree	No	ED-P	16		5	less	I	25.47	4	1	0.8	Fair compensation- thank you!
1	59		26	female	United States	Some College, No Degree	No	ED-P	17		7	greater	S	22.171	5	0	1	Fair compensation- thank you!
1	59		26	female	United States	Some College, No Degree	No	ED-P	18		7	less	S	31.445	5	0	1	Fair compensation- thank you!
1	59		26	female	United States	Some College, No Degree	No	ED-P	19		7	greater	I	28.304	4	1	0.8	Fair compensation- thank you!
1	59		26	female	United States	Some College, No Degree	No	ED-P	20		7	less	I	12.338	5	0	1	Fair compensation- thank you!
1	59		26	female	United States	Some College, No Degree	No	ED-P	21		7	greater	S	22.219	3	2	0.6	Fair compensation- thank you!
1	59		26	female	United States	Some College, No Degree	No	ED-P	22		7	less	S	58.842	5	0	1	Fair compensation- thank you!
1	59		26	female	United States	Some College, No Degree	No	ED-P	23		7	greater	I	28.406	3	2	0.6	Fair compensation- thank you!
1	59		26	female	United States	Some College, No Degree	No	ED-P	24		7	less	I	45.202	4	1	0.8	Fair compensation- thank you!
1	59		26	female	United States	Some College, No Degree	No	ED-P	25		7	greater	S	28.225	5	0	1	Fair compensation- thank you!
1	59		26	female	United States	Some College, No Degree	No	ED-P	26		7	less	S	18.532	5	0	1	Fair compensation- thank you!
1	59		26	female	United States	Some College, No Degree	No	ED-P	27		7	greater	I	34.813	5	0	1	Fair compensation- thank you!
1	59		26	female	United States	Some College, No Degree	No	ED-P	28		7	less	I	69.019	3	2	0.6	Fair compensation- thank you!
1	59		26	female	United States	Some College, No Degree	No	ED-P	29		7	greater	S	31.561	4	1	0.8	Fair compensation- thank you!
1	59		26	female	United States	Some College, No Degree	No	ED-P	30		7	less	S	14.001	4	1	0.8	Fair compensation- thank you!
1	59		26	female	United States	Some College, No Degree	No	ED-P	31		7	greater	I	13.103	5	0	1	Fair compensation- thank you!
1	59		26	female	United States	Some College, No Degree	No	ED-P	32		7	less	I	53.778	3	2	0.6	Fair compensation- thank you!
1	60		41	female	USA	Some College, No Degree	No	ED-P	1		5	greater	S	19.343	5	0	1
1	60		41	female	USA	Some College, No Degree	No	ED-P	2		5	less	S	29.623	5	0	1
1	60		41	female	USA	Some College, No Degree	No	ED-P	3		5	greater	I	34.048	5	0	1
1	60		41	female	USA	Some College, No Degree	No	ED-P	4		5	less	I	51.804	5	0	1
1	60		41	female	USA	Some College, No Degree	No	ED-P	5		5	greater	S	19.712	5	0	1
1	60		41	female	USA	Some College, No Degree	No	ED-P	6		5	less	S	28.385	5	0	1
1	60		41	female	USA	Some College, No Degree	No	ED-P	7		5	greater	I	44.424	3	2	0.6
1	60		41	female	USA	Some College, No Degree	No	ED-P	8		5	less	I	45.144	3	2	0.6
1	60		41	female	USA	Some College, No Degree	No	ED-P	9		5	greater	S	28.841	5	0	1
1	60		41	female	USA	Some College, No Degree	No	ED-P	10		5	less	S	23.371	5	0	1
1	60		41	female	USA	Some College, No Degree	No	ED-P	11		5	greater	I	63.596	5	0	1
1	60		41	female	USA	Some College, No Degree	No	ED-P	12		5	less	I	55.23	3	2	0.6
1	60		41	female	USA	Some College, No Degree	No	ED-P	13		5	greater	S	56.071	5	0	1
1	60		41	female	USA	Some College, No Degree	No	ED-P	14		5	less	S	17.279	3	2	0.6
1	60		41	female	USA	Some College, No Degree	No	ED-P	15		5	greater	I	158.314	4	1	0.8
1	60		41	female	USA	Some College, No Degree	No	ED-P	16		5	less	I	41.385	4	1	0.8
1	60		41	female	USA	Some College, No Degree	No	ED-P	17		7	greater	S	18.371	5	0	1
1	60		41	female	USA	Some College, No Degree	No	ED-P	18		7	less	S	22.883	3	2	0.6
1	60		41	female	USA	Some College, No Degree	No	ED-P	19		7	greater	I	27.78	5	0	1
1	60		41	female	USA	Some College, No Degree	No	ED-P	20		7	less	I	30.174	5	0	1
1	60		41	female	USA	Some College, No Degree	No	ED-P	21		7	greater	S	35.769	4	1	0.8
1	60		41	female	USA	Some College, No Degree	No	ED-P	22		7	less	S	19.99	5	0	1
1	60		41	female	USA	Some College, No Degree	No	ED-P	23		7	greater	I	52.342	4	1	0.8
1	60		41	female	USA	Some College, No Degree	No	ED-P	24		7	less	I	44.82	4	1	0.8
1	60		41	female	USA	Some College, No Degree	No	ED-P	25		7	greater	S	22.869	5	0	1
1	60		41	female	USA	Some College, No Degree	No	ED-P	26		7	less	S	28.703	5	0	1
1	60		41	female	USA	Some College, No Degree	No	ED-P	27		7	greater	I	58.972	5	0	1
1	60		41	female	USA	Some College, No Degree	No	ED-P	28		7	less	I	48.93	3	2	0.6
1	60		41	female	USA	Some College, No Degree	No	ED-P	29		7	greater	S	65.443	3	2	0.6
1	60		41	female	USA	Some College, No Degree	No	ED-P	30		7	less	S	46.929	5	0	1
1	60		41	female	USA	Some College, No Degree	No	ED-P	31		7	greater	I	29.835	5	0	1
1	60		41	female	USA	Some College, No Degree	No	ED-P	32		7	less	I	67.061	5	0	1
1	61		41	male	USA	Some College, No Degree	No	ED-P	1		5	greater	S	12.683	4	1	0.8	Thanks for the HIT! I did my best and hope the data is useful!
1	61		41	male	USA	Some College, No Degree	No	ED-P	2		5	less	S	11.752	5	0	1	Thanks for the HIT! I did my best and hope the data is useful!
1	61		41	male	USA	Some College, No Degree	No	ED-P	3		5	greater	I	30.822	5	0	1	Thanks for the HIT! I did my best and hope the data is useful!
1	61		41	male	USA	Some College, No Degree	No	ED-P	4		5	less	I	20.61	5	0	1	Thanks for the HIT! I did my best and hope the data is useful!
1	61		41	male	USA	Some College, No Degree	No	ED-P	5		5	greater	S	18.462	5	0	1	Thanks for the HIT! I did my best and hope the data is useful!
1	61		41	male	USA	Some College, No Degree	No	ED-P	6		5	less	S	9.776	4	1	0.8	Thanks for the HIT! I did my best and hope the data is useful!
1	61		41	male	USA	Some College, No Degree	No	ED-P	7		5	greater	I	55.324	4	1	0.8	Thanks for the HIT! I did my best and hope the data is useful!
1	61		41	male	USA	Some College, No Degree	No	ED-P	8		5	less	I	49.897	4	1	0.8	Thanks for the HIT! I did my best and hope the data is useful!
1	61		41	male	USA	Some College, No Degree	No	ED-P	9		5	greater	S	15.049	5	0	1	Thanks for the HIT! I did my best and hope the data is useful!
1	61		41	male	USA	Some College, No Degree	No	ED-P	10		5	less	S	19.223	5	0	1	Thanks for the HIT! I did my best and hope the data is useful!
1	61		41	male	USA	Some College, No Degree	No	ED-P	11		5	greater	I	89.522	1	4	0.2	Thanks for the HIT! I did my best and hope the data is useful!
1	61		41	male	USA	Some College, No Degree	No	ED-P	12		5	less	I	81.853	3	2	0.6	Thanks for the HIT! I did my best and hope the data is useful!
1	61		41	male	USA	Some College, No Degree	No	ED-P	13		5	greater	S	32.25	5	0	1	Thanks for the HIT! I did my best and hope the data is useful!
1	61		41	male	USA	Some College, No Degree	No	ED-P	14		5	less	S	51.273	5	0	1	Thanks for the HIT! I did my best and hope the data is useful!
1	61		41	male	USA	Some College, No Degree	No	ED-P	15		5	greater	I	45.934	5	0	1	Thanks for the HIT! I did my best and hope the data is useful!
1	61		41	male	USA	Some College, No Degree	No	ED-P	16		5	less	I	58.135	3	2	0.6	Thanks for the HIT! I did my best and hope the data is useful!
1	61		41	male	USA	Some College, No Degree	No	ED-P	17		7	greater	S	28.368	5	0	1	Thanks for the HIT! I did my best and hope the data is useful!
1	61		41	male	USA	Some College, No Degree	No	ED-P	18		7	less	S	18.101	5	0	1	Thanks for the HIT! I did my best and hope the data is useful!
1	61		41	male	USA	Some College, No Degree	No	ED-P	19		7	greater	I	11.567	5	0	1	Thanks for the HIT! I did my best and hope the data is useful!
1	61		41	male	USA	Some College, No Degree	No	ED-P	20		7	less	I	30.698	5	0	1	Thanks for the HIT! I did my best and hope the data is useful!
1	61		41	male	USA	Some College, No Degree	No	ED-P	21		7	greater	S	22.168	4	1	0.8	Thanks for the HIT! I did my best and hope the data is useful!
1	61		41	male	USA	Some College, No Degree	No	ED-P	22		7	less	S	8.902	5	0	1	Thanks for the HIT! I did my best and hope the data is useful!
1	61		41	male	USA	Some College, No Degree	No	ED-P	23		7	greater	I	132.219	4	1	0.8	Thanks for the HIT! I did my best and hope the data is useful!
1	61		41	male	USA	Some College, No Degree	No	ED-P	24		7	less	I	24.208	5	0	1	Thanks for the HIT! I did my best and hope the data is useful!
1	61		41	male	USA	Some College, No Degree	No	ED-P	25		7	greater	S	23.528	5	0	1	Thanks for the HIT! I did my best and hope the data is useful!
1	61		41	male	USA	Some College, No Degree	No	ED-P	26		7	less	S	12.726	5	0	1	Thanks for the HIT! I did my best and hope the data is useful!
1	61		41	male	USA	Some College, No Degree	No	ED-P	27		7	greater	I	26.929	4	1	0.8	Thanks for the HIT! I did my best and hope the data is useful!
1	61		41	male	USA	Some College, No Degree	No	ED-P	28		7	less	I	25.493	3	2	0.6	Thanks for the HIT! I did my best and hope the data is useful!
1	61		41	male	USA	Some College, No Degree	No	ED-P	29		7	greater	S	89.139	5	0	1	Thanks for the HIT! I did my best and hope the data is useful!
1	61		41	male	USA	Some College, No Degree	No	ED-P	30		7	less	S	25.556	5	0	1	Thanks for the HIT! I did my best and hope the data is useful!
1	61		41	male	USA	Some College, No Degree	No	ED-P	31		7	greater	I	10.531	5	0	1	Thanks for the HIT! I did my best and hope the data is useful!
1	61		41	male	USA	Some College, No Degree	No	ED-P	32		7	less	I	56.018	5	0	1	Thanks for the HIT! I did my best and hope the data is useful!
1	62		62	male	USA	Masters Degree	No	ED-P	1		5	greater	S	19.175	5	0	1	Thank you.
1	62		62	male	USA	Masters Degree	No	ED-P	2		5	less	S	13.839	5	0	1	Thank you.
1	62		62	male	USA	Masters Degree	No	ED-P	3		5	greater	I	32.137	5	0	1	Thank you.
1	62		62	male	USA	Masters Degree	No	ED-P	4		5	less	I	50.767	5	0	1	Thank you.
1	62		62	male	USA	Masters Degree	No	ED-P	5		5	greater	S	15.008	5	0	1	Thank you.
1	62		62	male	USA	Masters Degree	No	ED-P	6		5	less	S	12.273	5	0	1	Thank you.
1	62		62	male	USA	Masters Degree	No	ED-P	7		5	greater	I	27.736	3	2	0.6	Thank you.
1	62		62	male	USA	Masters Degree	No	ED-P	8		5	less	I	24.919	3	2	0.6	Thank you.
1	62		62	male	USA	Masters Degree	No	ED-P	9		5	greater	S	24.713	5	0	1	Thank you.
1	62		62	male	USA	Masters Degree	No	ED-P	10		5	less	S	17.049	5	0	1	Thank you.
1	62		62	male	USA	Masters Degree	No	ED-P	11		5	greater	I	46.169	3	2	0.6	Thank you.
1	62		62	male	USA	Masters Degree	No	ED-P	12		5	less	I	28.584	3	2	0.6	Thank you.
1	62		62	male	USA	Masters Degree	No	ED-P	13		5	greater	S	18.576	5	0	1	Thank you.
1	62		62	male	USA	Masters Degree	No	ED-P	14		5	less	S	14.209	5	0	1	Thank you.
1	62		62	male	USA	Masters Degree	No	ED-P	15		5	greater	I	43.777	5	0	1	Thank you.
1	62		62	male	USA	Masters Degree	No	ED-P	16		5	less	I	38.657	4	1	0.8	Thank you.
1	62		62	male	USA	Masters Degree	No	ED-P	17		7	greater	S	22.992	5	0	1	Thank you.
1	62		62	male	USA	Masters Degree	No	ED-P	18		7	less	S	27.528	3	2	0.6	Thank you.
1	62		62	male	USA	Masters Degree	No	ED-P	19		7	greater	I	27.646	4	1	0.8	Thank you.
1	62		62	male	USA	Masters Degree	No	ED-P	20		7	less	I	27.528	5	0	1	Thank you.
1	62		62	male	USA	Masters Degree	No	ED-P	21		7	greater	S	27.736	5	0	1	Thank you.
1	62		62	male	USA	Masters Degree	No	ED-P	22		7	less	S	20.64	5	0	1	Thank you.
1	62		62	male	USA	Masters Degree	No	ED-P	23		7	greater	I	48.024	4	1	0.8	Thank you.
1	62		62	male	USA	Masters Degree	No	ED-P	24		7	less	I	46.504	4	1	0.8	Thank you.
1	62		62	male	USA	Masters Degree	No	ED-P	25		7	greater	S	19.224	5	0	1	Thank you.
1	62		62	male	USA	Masters Degree	No	ED-P	26		7	less	S	22.88	5	0	1	Thank you.
1	62		62	male	USA	Masters Degree	No	ED-P	27		7	greater	I	31.639	5	0	1	Thank you.
1	62		62	male	USA	Masters Degree	No	ED-P	28		7	less	I	51.201	3	2	0.6	Thank you.
1	62		62	male	USA	Masters Degree	No	ED-P	29		7	greater	S	23.6	4	1	0.8	Thank you.
1	62		62	male	USA	Masters Degree	No	ED-P	30		7	less	S	32.488	5	0	1	Thank you.
1	62		62	male	USA	Masters Degree	No	ED-P	31		7	greater	I	17.776	5	0	1	Thank you.
1	62		62	male	USA	Masters Degree	No	ED-P	32		7	less	I	37.27	5	0	1	Thank you.
1	63		23	female	USA	Some College, No Degree	No	ED-P	1		5	greater	S	12.116	5	0	1	Thank you so much! Have a wonderful day! :D
1	63		23	female	USA	Some College, No Degree	No	ED-P	2		5	less	S	14.827	5	0	1	Thank you so much! Have a wonderful day! :D
1	63		23	female	USA	Some College, No Degree	No	ED-P	3		5	greater	I	35.311	3	2	0.6	Thank you so much! Have a wonderful day! :D
1	63		23	female	USA	Some College, No Degree	No	ED-P	4		5	less	I	14.021	5	0	1	Thank you so much! Have a wonderful day! :D
1	63		23	female	USA	Some College, No Degree	No	ED-P	5		5	greater	S	13.129	5	0	1	Thank you so much! Have a wonderful day! :D
1	63		23	female	USA	Some College, No Degree	No	ED-P	6		5	less	S	73.111	5	0	1	Thank you so much! Have a wonderful day! :D
1	63		23	female	USA	Some College, No Degree	No	ED-P	7		5	greater	I	9.758	0	5	0	Thank you so much! Have a wonderful day! :D
1	63		23	female	USA	Some College, No Degree	No	ED-P	8		5	less	I	16.087	3	2	0.6	Thank you so much! Have a wonderful day! :D
1	63		23	female	USA	Some College, No Degree	No	ED-P	9		5	greater	S	37.447	5	0	1	Thank you so much! Have a wonderful day! :D
1	63		23	female	USA	Some College, No Degree	No	ED-P	10		5	less	S	112.383	5	0	1	Thank you so much! Have a wonderful day! :D
1	63		23	female	USA	Some College, No Degree	No	ED-P	11		5	greater	I	9.016	5	0	1	Thank you so much! Have a wonderful day! :D
1	63		23	female	USA	Some College, No Degree	No	ED-P	12		5	less	I	18.599	2	3	0.4	Thank you so much! Have a wonderful day! :D
1	63		23	female	USA	Some College, No Degree	No	ED-P	13		5	greater	S	11.445	5	0	1	Thank you so much! Have a wonderful day! :D
1	63		23	female	USA	Some College, No Degree	No	ED-P	14		5	less	S	8.257	3	2	0.6	Thank you so much! Have a wonderful day! :D
1	63		23	female	USA	Some College, No Degree	No	ED-P	15		5	greater	I	24.007	2	3	0.4	Thank you so much! Have a wonderful day! :D
[truncated: 6,865 more rows]
