# Supplementary material for: The efficacy of Euler diagrams and linear diagrams for visualizing set cardinality using proportions and numbers
Source: PLoS One. 2019 Mar 28;14(3):e0211234. doi: 10.1371/journal.pone.0211234 (PMC6438608; doi:10.1371/journal.pone.0211234)
Supplement: S2 Dataset — Dataset for study two: Linear diagrams. (CSV) [file pone.0211234.s003.csv]

batch	participant		age	gender	country	education	color blind	diagram	question	file	size	direction	type	time	number correct	number wrong	fraction correct
1	1		22	male	United States of America	Some College, No Degree	No	LD-P	1		5	greater	S	14.654	5	0	1
1	1		22	male	United States of America	Some College, No Degree	No	LD-P	2		5	less	S	19.043	5	0	1
1	1		22	male	United States of America	Some College, No Degree	No	LD-P	3		5	greater	I	8.954	5	0	1
1	1		22	male	United States of America	Some College, No Degree	No	LD-P	4		5	less	I	30.71	5	0	1
1	1		22	male	United States of America	Some College, No Degree	No	LD-P	5		5	greater	S	12.276	5	0	1
1	1		22	male	United States of America	Some College, No Degree	No	LD-P	6		5	less	S	9.92	5	0	1
1	1		22	male	United States of America	Some College, No Degree	No	LD-P	7		5	greater	I	41.432	3	2	0.6
1	1		22	male	United States of America	Some College, No Degree	No	LD-P	8		5	less	I	8.605	3	2	0.6
1	1		22	male	United States of America	Some College, No Degree	No	LD-P	9		5	greater	S	13.045	5	0	1
1	1		22	male	United States of America	Some College, No Degree	No	LD-P	10		5	less	S	6.62	5	0	1
1	1		22	male	United States of America	Some College, No Degree	No	LD-P	11		5	greater	I	27.618	3	2	0.6
1	1		22	male	United States of America	Some College, No Degree	No	LD-P	12		5	less	I	31.51	2	3	0.4
1	1		22	male	United States of America	Some College, No Degree	No	LD-P	13		5	greater	S	17.534	5	0	1
1	1		22	male	United States of America	Some College, No Degree	No	LD-P	14		5	less	S	17.133	5	0	1
1	1		22	male	United States of America	Some College, No Degree	No	LD-P	15		5	greater	I	38.687	2	3	0.4
1	1		22	male	United States of America	Some College, No Degree	No	LD-P	16		5	less	I	18.702	5	0	1
1	1		22	male	United States of America	Some College, No Degree	No	LD-P	17		7	greater	S	11.383	5	0	1
1	1		22	male	United States of America	Some College, No Degree	No	LD-P	18		7	less	S	23.018	5	0	1
1	1		22	male	United States of America	Some College, No Degree	No	LD-P	19		7	greater	I	18.771	4	1	0.8
1	1		22	male	United States of America	Some College, No Degree	No	LD-P	20		7	less	I	7.172	3	2	0.6
1	1		22	male	United States of America	Some College, No Degree	No	LD-P	21		7	greater	S	24.889	4	1	0.8
1	1		22	male	United States of America	Some College, No Degree	No	LD-P	22		7	less	S	10.822	5	0	1
1	1		22	male	United States of America	Some College, No Degree	No	LD-P	23		7	greater	I	34.702	3	2	0.6
1	1		22	male	United States of America	Some College, No Degree	No	LD-P	24		7	less	I	23.784	4	1	0.8
1	1		22	male	United States of America	Some College, No Degree	No	LD-P	25		7	greater	S	19.384	5	0	1
1	1		22	male	United States of America	Some College, No Degree	No	LD-P	26		7	less	S	16.91	5	0	1
1	1		22	male	United States of America	Some College, No Degree	No	LD-P	27		7	greater	I	36.935	5	0	1
1	1		22	male	United States of America	Some College, No Degree	No	LD-P	28		7	less	I	11.318	5	0	1
1	1		22	male	United States of America	Some College, No Degree	No	LD-P	29		7	greater	S	33.052	5	0	1
1	1		22	male	United States of America	Some College, No Degree	No	LD-P	30		7	less	S	22.842	4	1	0.8
1	1		22	male	United States of America	Some College, No Degree	No	LD-P	31		7	greater	I	7.532	5	0	1
1	1		22	male	United States of America	Some College, No Degree	No	LD-P	32		7	less	I	18.6	3	2	0.6
1	2		30	female	USA	Bachelors Degree	No	LD-P	1		5	greater	S	13.653	5	0	1
1	2		30	female	USA	Bachelors Degree	No	LD-P	2		5	less	S	15.335	5	0	1
1	2		30	female	USA	Bachelors Degree	No	LD-P	3		5	greater	I	38.44	5	0	1
1	2		30	female	USA	Bachelors Degree	No	LD-P	4		5	less	I	24.973	5	0	1
1	2		30	female	USA	Bachelors Degree	No	LD-P	5		5	greater	S	14.739	5	0	1
1	2		30	female	USA	Bachelors Degree	No	LD-P	6		5	less	S	15.104	5	0	1
1	2		30	female	USA	Bachelors Degree	No	LD-P	7		5	greater	I	31.671	5	0	1
1	2		30	female	USA	Bachelors Degree	No	LD-P	8		5	less	I	28.791	4	1	0.8
1	2		30	female	USA	Bachelors Degree	No	LD-P	9		5	greater	S	17.496	5	0	1
1	2		30	female	USA	Bachelors Degree	No	LD-P	10		5	less	S	10.681	5	0	1
1	2		30	female	USA	Bachelors Degree	No	LD-P	11		5	greater	I	61.029	3	2	0.6
1	2		30	female	USA	Bachelors Degree	No	LD-P	12		5	less	I	56.55	4	1	0.8
1	2		30	female	USA	Bachelors Degree	No	LD-P	13		5	greater	S	16.927	5	0	1
1	2		30	female	USA	Bachelors Degree	No	LD-P	14		5	less	S	28.842	5	0	1
1	2		30	female	USA	Bachelors Degree	No	LD-P	15		5	greater	I	86.133	0	5	0
1	2		30	female	USA	Bachelors Degree	No	LD-P	16		5	less	I	30.174	4	1	0.8
1	2		30	female	USA	Bachelors Degree	No	LD-P	17		7	greater	S	14.106	5	0	1
1	2		30	female	USA	Bachelors Degree	No	LD-P	18		7	less	S	17.367	5	0	1
1	2		30	female	USA	Bachelors Degree	No	LD-P	19		7	greater	I	23.836	5	0	1
1	2		30	female	USA	Bachelors Degree	No	LD-P	20		7	less	I	23.429	5	0	1
1	2		30	female	USA	Bachelors Degree	No	LD-P	21		7	greater	S	16.092	3	2	0.6
1	2		30	female	USA	Bachelors Degree	No	LD-P	22		7	less	S	14.998	5	0	1
1	2		30	female	USA	Bachelors Degree	No	LD-P	23		7	greater	I	50.179	3	2	0.6
1	2		30	female	USA	Bachelors Degree	No	LD-P	24		7	less	I	19.671	5	0	1
1	2		30	female	USA	Bachelors Degree	No	LD-P	25		7	greater	S	27.906	5	0	1
1	2		30	female	USA	Bachelors Degree	No	LD-P	26		7	less	S	18.626	5	0	1
1	2		30	female	USA	Bachelors Degree	No	LD-P	27		7	greater	I	48.55	4	1	0.8
1	2		30	female	USA	Bachelors Degree	No	LD-P	28		7	less	I	48.867	5	0	1
1	2		30	female	USA	Bachelors Degree	No	LD-P	29		7	greater	S	21.416	5	0	1
1	2		30	female	USA	Bachelors Degree	No	LD-P	30		7	less	S	52.395	5	0	1
1	2		30	female	USA	Bachelors Degree	No	LD-P	31		7	greater	I	24.143	5	0	1
1	2		30	female	USA	Bachelors Degree	No	LD-P	32		7	less	I	36.799	5	0	1
1	3		36	male	US	Bachelors Degree	No	LD-P	1		5	greater	S	11.85	5	0	1
1	3		36	male	US	Bachelors Degree	No	LD-P	2		5	less	S	23.255	5	0	1
1	3		36	male	US	Bachelors Degree	No	LD-P	3		5	greater	I	41.095	5	0	1
1	3		36	male	US	Bachelors Degree	No	LD-P	4		5	less	I	62.278	5	0	1
1	3		36	male	US	Bachelors Degree	No	LD-P	5		5	greater	S	31.639	5	0	1
1	3		36	male	US	Bachelors Degree	No	LD-P	6		5	less	S	26.854	5	0	1
1	3		36	male	US	Bachelors Degree	No	LD-P	7		5	greater	I	56.983	3	2	0.6
1	3		36	male	US	Bachelors Degree	No	LD-P	8		5	less	I	44.005	4	1	0.8
1	3		36	male	US	Bachelors Degree	No	LD-P	9		5	greater	S	12.83	5	0	1
1	3		36	male	US	Bachelors Degree	No	LD-P	10		5	less	S	14.966	5	0	1
1	3		36	male	US	Bachelors Degree	No	LD-P	11		5	greater	I	63.736	3	2	0.6
1	3		36	male	US	Bachelors Degree	No	LD-P	12		5	less	I	72.639	4	1	0.8
1	3		36	male	US	Bachelors Degree	No	LD-P	13		5	greater	S	13.017	5	0	1
1	3		36	male	US	Bachelors Degree	No	LD-P	14		5	less	S	61.288	4	1	0.8
1	3		36	male	US	Bachelors Degree	No	LD-P	15		5	greater	I	92.04	0	5	0
1	3		36	male	US	Bachelors Degree	No	LD-P	16		5	less	I	46.946	4	1	0.8
1	3		36	male	US	Bachelors Degree	No	LD-P	17		7	greater	S	21.087	4	1	0.8
1	3		36	male	US	Bachelors Degree	No	LD-P	18		7	less	S	25.958	5	0	1
1	3		36	male	US	Bachelors Degree	No	LD-P	19		7	greater	I	32.279	5	0	1
1	3		36	male	US	Bachelors Degree	No	LD-P	20		7	less	I	29.883	5	0	1
1	3		36	male	US	Bachelors Degree	No	LD-P	21		7	greater	S	85.264	3	2	0.6
1	3		36	male	US	Bachelors Degree	No	LD-P	22		7	less	S	15.512	5	0	1
1	3		36	male	US	Bachelors Degree	No	LD-P	23		7	greater	I	44.904	3	2	0.6
1	3		36	male	US	Bachelors Degree	No	LD-P	24		7	less	I	24.393	5	0	1
1	3		36	male	US	Bachelors Degree	No	LD-P	25		7	greater	S	19.592	5	0	1
1	3		36	male	US	Bachelors Degree	No	LD-P	26		7	less	S	17.78	5	0	1
1	3		36	male	US	Bachelors Degree	No	LD-P	27		7	greater	I	48.615	4	1	0.8
1	3		36	male	US	Bachelors Degree	No	LD-P	28		7	less	I	58.912	3	2	0.6
1	3		36	male	US	Bachelors Degree	No	LD-P	29		7	greater	S	25.104	5	0	1
1	3		36	male	US	Bachelors Degree	No	LD-P	30		7	less	S	38.107	5	0	1
1	3		36	male	US	Bachelors Degree	No	LD-P	31		7	greater	I	27.212	5	0	1
1	3		36	male	US	Bachelors Degree	No	LD-P	32		7	less	I	28.568	5	0	1
1	4		34	male	USA	High School Graduate	No	LD-P	1		5	greater	S	15.989	5	0	1
1	4		34	male	USA	High School Graduate	No	LD-P	2		5	less	S	18.541	5	0	1
1	4		34	male	USA	High School Graduate	No	LD-P	3		5	greater	I	18.172	5	0	1
1	4		34	male	USA	High School Graduate	No	LD-P	4		5	less	I	16.148	5	0	1
1	4		34	male	USA	High School Graduate	No	LD-P	5		5	greater	S	51.621	5	0	1
1	4		34	male	USA	High School Graduate	No	LD-P	6		5	less	S	28.931	5	0	1
1	4		34	male	USA	High School Graduate	No	LD-P	7		5	greater	I	22.646	0	5	0
1	4		34	male	USA	High School Graduate	No	LD-P	8		5	less	I	55.025	1	4	0.2
1	4		34	male	USA	High School Graduate	No	LD-P	9		5	greater	S	21.352	5	0	1
1	4		34	male	USA	High School Graduate	No	LD-P	10		5	less	S	20.561	5	0	1
1	4		34	male	USA	High School Graduate	No	LD-P	11		5	greater	I	31.718	3	2	0.6
1	4		34	male	USA	High School Graduate	No	LD-P	12		5	less	I	149.605	2	3	0.4
1	4		34	male	USA	High School Graduate	No	LD-P	13		5	greater	S	16.414	5	0	1
1	4		34	male	USA	High School Graduate	No	LD-P	14		5	less	S	30.591	5	0	1
1	4		34	male	USA	High School Graduate	No	LD-P	15		5	greater	I	73.753	4	1	0.8
1	4		34	male	USA	High School Graduate	No	LD-P	16		5	less	I	35.812	5	0	1
1	4		34	male	USA	High School Graduate	No	LD-P	17		7	greater	S	22.152	5	0	1
1	4		34	male	USA	High School Graduate	No	LD-P	18		7	less	S	159.916	5	0	1
1	4		34	male	USA	High School Graduate	No	LD-P	19		7	greater	I	26.81	1	4	0.2
1	4		34	male	USA	High School Graduate	No	LD-P	20		7	less	I	14.706	5	0	1
1	4		34	male	USA	High School Graduate	No	LD-P	21		7	greater	S	22.508	4	1	0.8
1	4		34	male	USA	High School Graduate	No	LD-P	22		7	less	S	28.942	5	0	1
1	4		34	male	USA	High School Graduate	No	LD-P	23		7	greater	I	58.465	3	2	0.6
1	4		34	male	USA	High School Graduate	No	LD-P	24		7	less	I	41.863	1	4	0.2
1	4		34	male	USA	High School Graduate	No	LD-P	25		7	greater	S	28.304	5	0	1
1	4		34	male	USA	High School Graduate	No	LD-P	26		7	less	S	20.24	5	0	1
1	4		34	male	USA	High School Graduate	No	LD-P	27		7	greater	I	37.799	5	0	1
1	4		34	male	USA	High School Graduate	No	LD-P	28		7	less	I	50.392	5	0	1
1	4		34	male	USA	High School Graduate	No	LD-P	29		7	greater	S	28.749	3	2	0.6
1	4		34	male	USA	High School Graduate	No	LD-P	30		7	less	S	39.462	5	0	1
1	4		34	male	USA	High School Graduate	No	LD-P	31		7	greater	I	73.317	5	0	1
1	4		34	male	USA	High School Graduate	No	LD-P	32		7	less	I	85.843	5	0	1
1	5		24	male	United States of America	Bachelors Degree	No	LD-P	1		5	greater	S	16.34	5	0	1
1	5		24	male	United States of America	Bachelors Degree	No	LD-P	2		5	less	S	48.449	5	0	1
1	5		24	male	United States of America	Bachelors Degree	No	LD-P	3		5	greater	I	61.019	5	0	1
1	5		24	male	United States of America	Bachelors Degree	No	LD-P	4		5	less	I	20.82	3	2	0.6
1	5		24	male	United States of America	Bachelors Degree	No	LD-P	5		5	greater	S	17.75	5	0	1
1	5		24	male	United States of America	Bachelors Degree	No	LD-P	6		5	less	S	12.15	5	0	1
1	5		24	male	United States of America	Bachelors Degree	No	LD-P	7		5	greater	I	37.63	3	2	0.6
1	5		24	male	United States of America	Bachelors Degree	No	LD-P	8		5	less	I	33.599	4	1	0.8
1	5		24	male	United States of America	Bachelors Degree	No	LD-P	9		5	greater	S	16.091	5	0	1
1	5		24	male	United States of America	Bachelors Degree	No	LD-P	10		5	less	S	13.27	5	0	1
1	5		24	male	United States of America	Bachelors Degree	No	LD-P	11		5	greater	I	59.68	2	3	0.4
1	5		24	male	United States of America	Bachelors Degree	No	LD-P	12		5	less	I	39.101	3	2	0.6
1	5		24	male	United States of America	Bachelors Degree	No	LD-P	13		5	greater	S	31.41	5	0	1
1	5		24	male	United States of America	Bachelors Degree	No	LD-P	14		5	less	S	58.421	5	0	1
1	5		24	male	United States of America	Bachelors Degree	No	LD-P	15		5	greater	I	40.089	4	1	0.8
1	5		24	male	United States of America	Bachelors Degree	No	LD-P	16		5	less	I	53.521	4	1	0.8
1	5		24	male	United States of America	Bachelors Degree	No	LD-P	17		7	greater	S	53.04	5	0	1
1	5		24	male	United States of America	Bachelors Degree	No	LD-P	18		7	less	S	20.349	5	0	1
1	5		24	male	United States of America	Bachelors Degree	No	LD-P	19		7	greater	I	20.111	5	0	1
1	5		24	male	United States of America	Bachelors Degree	No	LD-P	20		7	less	I	17.15	5	0	1
1	5		24	male	United States of America	Bachelors Degree	No	LD-P	21		7	greater	S	23.761	3	2	0.6
1	5		24	male	United States of America	Bachelors Degree	No	LD-P	22		7	less	S	27.06	5	0	1
1	5		24	male	United States of America	Bachelors Degree	No	LD-P	23		7	greater	I	45.92	3	2	0.6
1	5		24	male	United States of America	Bachelors Degree	No	LD-P	24		7	less	I	25.119	5	0	1
1	5		24	male	United States of America	Bachelors Degree	No	LD-P	25		7	greater	S	17.951	5	0	1
1	5		24	male	United States of America	Bachelors Degree	No	LD-P	26		7	less	S	20.37	5	0	1
1	5		24	male	United States of America	Bachelors Degree	No	LD-P	27		7	greater	I	26.301	4	1	0.8
1	5		24	male	United States of America	Bachelors Degree	No	LD-P	28		7	less	I	24.359	5	0	1
1	5		24	male	United States of America	Bachelors Degree	No	LD-P	29		7	greater	S	49.75	5	0	1
1	5		24	male	United States of America	Bachelors Degree	No	LD-P	30		7	less	S	20.722	5	0	1
1	5		24	male	United States of America	Bachelors Degree	No	LD-P	31		7	greater	I	27.729	5	0	1
1	5		24	male	United States of America	Bachelors Degree	No	LD-P	32		7	less	I	24.56	3	2	0.6
1	6		30	male	USA	Bachelors Degree	No	LD-P	1		5	greater	S	14.011	5	0	1
1	6		30	male	USA	Bachelors Degree	No	LD-P	2		5	less	S	16.867	5	0	1
1	6		30	male	USA	Bachelors Degree	No	LD-P	3		5	greater	I	29.531	5	0	1
1	6		30	male	USA	Bachelors Degree	No	LD-P	4		5	less	I	20.908	5	0	1
1	6		30	male	USA	Bachelors Degree	No	LD-P	5		5	greater	S	11.312	5	0	1
1	6		30	male	USA	Bachelors Degree	No	LD-P	6		5	less	S	14.514	5	0	1
1	6		30	male	USA	Bachelors Degree	No	LD-P	7		5	greater	I	25.851	5	0	1
1	6		30	male	USA	Bachelors Degree	No	LD-P	8		5	less	I	26.775	5	0	1
1	6		30	male	USA	Bachelors Degree	No	LD-P	9		5	greater	S	9.691	5	0	1
1	6		30	male	USA	Bachelors Degree	No	LD-P	10		5	less	S	14.166	5	0	1
1	6		30	male	USA	Bachelors Degree	No	LD-P	11		5	greater	I	31.861	5	0	1
1	6		30	male	USA	Bachelors Degree	No	LD-P	12		5	less	I	76.249	3	2	0.6
1	6		30	male	USA	Bachelors Degree	No	LD-P	13		5	greater	S	10.001	5	0	1
1	6		30	male	USA	Bachelors Degree	No	LD-P	14		5	less	S	13.326	3	2	0.6
1	6		30	male	USA	Bachelors Degree	No	LD-P	15		5	greater	I	23.698	5	0	1
1	6		30	male	USA	Bachelors Degree	No	LD-P	16		5	less	I	29.517	4	1	0.8
1	6		30	male	USA	Bachelors Degree	No	LD-P	17		7	greater	S	21.358	5	0	1
1	6		30	male	USA	Bachelors Degree	No	LD-P	18		7	less	S	12.771	5	0	1
1	6		30	male	USA	Bachelors Degree	No	LD-P	19		7	greater	I	38.535	5	0	1
1	6		30	male	USA	Bachelors Degree	No	LD-P	20		7	less	I	14.938	5	0	1
1	6		30	male	USA	Bachelors Degree	No	LD-P	21		7	greater	S	36.137	4	1	0.8
1	6		30	male	USA	Bachelors Degree	No	LD-P	22		7	less	S	15.508	5	0	1
1	6		30	male	USA	Bachelors Degree	No	LD-P	23		7	greater	I	23.198	5	0	1
1	6		30	male	USA	Bachelors Degree	No	LD-P	24		7	less	I	72.929	5	0	1
1	6		30	male	USA	Bachelors Degree	No	LD-P	25		7	greater	S	34.877	5	0	1
1	6		30	male	USA	Bachelors Degree	No	LD-P	26		7	less	S	17.83	5	0	1
1	6		30	male	USA	Bachelors Degree	No	LD-P	27		7	greater	I	43.255	5	0	1
1	6		30	male	USA	Bachelors Degree	No	LD-P	28		7	less	I	33.485	5	0	1
1	6		30	male	USA	Bachelors Degree	No	LD-P	29		7	greater	S	19.518	5	0	1
1	6		30	male	USA	Bachelors Degree	No	LD-P	30		7	less	S	16.219	5	0	1
1	6		30	male	USA	Bachelors Degree	No	LD-P	31		7	greater	I	22.246	5	0	1
1	6		30	male	USA	Bachelors Degree	No	LD-P	32		7	less	I	40.565	5	0	1
1	7		35	male	United States	Bachelors Degree	No	LD-P	1		5	greater	S	17.396	5	0	1
1	7		35	male	United States	Bachelors Degree	No	LD-P	2		5	less	S	17.75	5	0	1
1	7		35	male	United States	Bachelors Degree	No	LD-P	3		5	greater	I	33.153	5	0	1
1	7		35	male	United States	Bachelors Degree	No	LD-P	4		5	less	I	37.661	5	0	1
1	7		35	male	United States	Bachelors Degree	No	LD-P	5		5	greater	S	20.278	5	0	1
1	7		35	male	United States	Bachelors Degree	No	LD-P	6		5	less	S	30.74	5	0	1
1	7		35	male	United States	Bachelors Degree	No	LD-P	7		5	greater	I	58.396	5	0	1
1	7		35	male	United States	Bachelors Degree	No	LD-P	8		5	less	I	34.441	5	0	1
1	7		35	male	United States	Bachelors Degree	No	LD-P	9		5	greater	S	18.521	5	0	1
1	7		35	male	United States	Bachelors Degree	No	LD-P	10		5	less	S	17.037	5	0	1
1	7		35	male	United States	Bachelors Degree	No	LD-P	11		5	greater	I	53.963	3	2	0.6
1	7		35	male	United States	Bachelors Degree	No	LD-P	12		5	less	I	53.756	4	1	0.8
1	7		35	male	United States	Bachelors Degree	No	LD-P	13		5	greater	S	27.406	5	0	1
1	7		35	male	United States	Bachelors Degree	No	LD-P	14		5	less	S	45.533	4	1	0.8
1	7		35	male	United States	Bachelors Degree	No	LD-P	15		5	greater	I	71.948	5	0	1
1	7		35	male	United States	Bachelors Degree	No	LD-P	16		5	less	I	34.169	4	1	0.8
1	7		35	male	United States	Bachelors Degree	No	LD-P	17		7	greater	S	19.793	5	0	1
1	7		35	male	United States	Bachelors Degree	No	LD-P	18		7	less	S	22.793	5	0	1
1	7		35	male	United States	Bachelors Degree	No	LD-P	19		7	greater	I	38.147	5	0	1
1	7		35	male	United States	Bachelors Degree	No	LD-P	20		7	less	I	24.418	5	0	1
1	7		35	male	United States	Bachelors Degree	No	LD-P	21		7	greater	S	42.62	2	3	0.4
1	7		35	male	United States	Bachelors Degree	No	LD-P	22		7	less	S	30.812	5	0	1
1	7		35	male	United States	Bachelors Degree	No	LD-P	23		7	greater	I	40.128	4	1	0.8
1	7		35	male	United States	Bachelors Degree	No	LD-P	24		7	less	I	41.504	5	0	1
1	7		35	male	United States	Bachelors Degree	No	LD-P	25		7	greater	S	18.035	5	0	1
1	7		35	male	United States	Bachelors Degree	No	LD-P	26		7	less	S	21.563	5	0	1
1	7		35	male	United States	Bachelors Degree	No	LD-P	27		7	greater	I	34.369	4	1	0.8
1	7		35	male	United States	Bachelors Degree	No	LD-P	28		7	less	I	22.925	5	0	1
1	7		35	male	United States	Bachelors Degree	No	LD-P	29		7	greater	S	41.142	5	0	1
1	7		35	male	United States	Bachelors Degree	No	LD-P	30		7	less	S	41.555	5	0	1
1	7		35	male	United States	Bachelors Degree	No	LD-P	31		7	greater	I	35.289	5	0	1
1	7		35	male	United States	Bachelors Degree	No	LD-P	32		7	less	I	43.296	3	2	0.6
1	8		57	male	USA	Masters Degree	No	LD-P	1		5	greater	S	22.496	0	5	0
1	8		57	male	USA	Masters Degree	No	LD-P	2		5	less	S	15.656	2	3	0.4
1	8		57	male	USA	Masters Degree	No	LD-P	3		5	greater	I	50.184	3	2	0.6
1	8		57	male	USA	Masters Degree	No	LD-P	4		5	less	I	21.855	5	0	1
1	8		57	male	USA	Masters Degree	No	LD-P	5		5	greater	S	43.632	3	2	0.6
1	8		57	male	USA	Masters Degree	No	LD-P	6		5	less	S	8.863	3	2	0.6
1	8		57	male	USA	Masters Degree	No	LD-P	7		5	greater	I	21.186	0	5	0
1	8		57	male	USA	Masters Degree	No	LD-P	8		5	less	I	10.735	3	2	0.6
1	8		57	male	USA	Masters Degree	No	LD-P	9		5	greater	S	37.944	0	5	0
1	8		57	male	USA	Masters Degree	No	LD-P	10		5	less	S	33.28	5	0	1
1	8		57	male	USA	Masters Degree	No	LD-P	11		5	greater	I	100.993	3	2	0.6
1	8		57	male	USA	Masters Degree	No	LD-P	12		5	less	I	92.865	2	3	0.4
1	8		57	male	USA	Masters Degree	No	LD-P	13		5	greater	S	35.047	4	1	0.8
1	8		57	male	USA	Masters Degree	No	LD-P	14		5	less	S	37.648	3	2	0.6
1	8		57	male	USA	Masters Degree	No	LD-P	15		5	greater	I	37.288	0	5	0
1	8		57	male	USA	Masters Degree	No	LD-P	16		5	less	I	29.12	3	2	0.6
1	8		57	male	USA	Masters Degree	No	LD-P	17		7	greater	S	45.142	2	3	0.4
1	8		57	male	USA	Masters Degree	No	LD-P	18		7	less	S	26.52	4	1	0.8
1	8		57	male	USA	Masters Degree	No	LD-P	19		7	greater	I	16.528	1	4	0.2
1	8		57	male	USA	Masters Degree	No	LD-P	20		7	less	I	20.855	5	0	1
1	8		57	male	USA	Masters Degree	No	LD-P	21		7	greater	S	42.831	2	3	0.4
1	8		57	male	USA	Masters Degree	No	LD-P	22		7	less	S	38.144	5	0	1
1	8		57	male	USA	Masters Degree	No	LD-P	23		7	greater	I	69.848	3	2	0.6
1	8		57	male	USA	Masters Degree	No	LD-P	24		7	less	I	54.113	1	4	0.2
1	8		57	male	USA	Masters Degree	No	LD-P	25		7	greater	S	42.169	1	4	0.2
1	8		57	male	USA	Masters Degree	No	LD-P	26		7	less	S	42.424	0	5	0
1	8		57	male	USA	Masters Degree	No	LD-P	27		7	greater	I	25.168	2	3	0.4
1	8		57	male	USA	Masters Degree	No	LD-P	28		7	less	I	49.384	3	2	0.6
1	8		57	male	USA	Masters Degree	No	LD-P	29		7	greater	S	30.439	3	2	0.6
1	8		57	male	USA	Masters Degree	No	LD-P	30		7	less	S	16.583	3	2	0.6
1	8		57	male	USA	Masters Degree	No	LD-P	31		7	greater	I	15.399	5	0	1
1	8		57	male	USA	Masters Degree	No	LD-P	32		7	less	I	56.696	5	0	1
1	9		28	male	USA	Some College, No Degree	No	LD-P	1		5	greater	S	11.742	5	0	1
1	9		28	male	USA	Some College, No Degree	No	LD-P	2		5	less	S	34.524	5	0	1
1	9		28	male	USA	Some College, No Degree	No	LD-P	3		5	greater	I	65.693	3	2	0.6
1	9		28	male	USA	Some College, No Degree	No	LD-P	4		5	less	I	28.402	5	0	1
1	9		28	male	USA	Some College, No Degree	No	LD-P	5		5	greater	S	26.193	5	0	1
1	9		28	male	USA	Some College, No Degree	No	LD-P	6		5	less	S	36.841	5	0	1
1	9		28	male	USA	Some College, No Degree	No	LD-P	7		5	greater	I	44.191	3	2	0.6
1	9		28	male	USA	Some College, No Degree	No	LD-P	8		5	less	I	30.277	3	2	0.6
1	9		28	male	USA	Some College, No Degree	No	LD-P	9		5	greater	S	38.368	4	1	0.8
1	9		28	male	USA	Some College, No Degree	No	LD-P	10		5	less	S	17.063	5	0	1
1	9		28	male	USA	Some College, No Degree	No	LD-P	11		5	greater	I	25.164	3	2	0.6
1	9		28	male	USA	Some College, No Degree	No	LD-P	12		5	less	I	101.862	2	3	0.4
1	9		28	male	USA	Some College, No Degree	No	LD-P	13		5	greater	S	20.704	5	0	1
1	9		28	male	USA	Some College, No Degree	No	LD-P	14		5	less	S	19.122	5	0	1
1	9		28	male	USA	Some College, No Degree	No	LD-P	15		5	greater	I	10.687	0	5	0
1	9		28	male	USA	Some College, No Degree	No	LD-P	16		5	less	I	100.586	2	3	0.4
1	9		28	male	USA	Some College, No Degree	No	LD-P	17		7	greater	S	13.034	5	0	1
1	9		28	male	USA	Some College, No Degree	No	LD-P	18		7	less	S	19.552	4	1	0.8
1	9		28	male	USA	Some College, No Degree	No	LD-P	19		7	greater	I	15.099	3	2	0.6
1	9		28	male	USA	Some College, No Degree	No	LD-P	20		7	less	I	12.231	5	0	1
1	9		28	male	USA	Some College, No Degree	No	LD-P	21		7	greater	S	23.295	3	2	0.6
1	9		28	male	USA	Some College, No Degree	No	LD-P	22		7	less	S	17.722	5	0	1
1	9		28	male	USA	Some College, No Degree	No	LD-P	23		7	greater	I	24.069	3	2	0.6
1	9		28	male	USA	Some College, No Degree	No	LD-P	24		7	less	I	16.806	4	1	0.8
1	9		28	male	USA	Some College, No Degree	No	LD-P	25		7	greater	S	40.999	5	0	1
1	9		28	male	USA	Some College, No Degree	No	LD-P	26		7	less	S	22.388	5	0	1
1	9		28	male	USA	Some College, No Degree	No	LD-P	27		7	greater	I	66.876	5	0	1
1	9		28	male	USA	Some College, No Degree	No	LD-P	28		7	less	I	13.309	5	0	1
1	9		28	male	USA	Some College, No Degree	No	LD-P	29		7	greater	S	11.948	4	1	0.8
1	9		28	male	USA	Some College, No Degree	No	LD-P	30		7	less	S	31.195	4	1	0.8
1	9		28	male	USA	Some College, No Degree	No	LD-P	31		7	greater	I	53.208	5	0	1
1	9		28	male	USA	Some College, No Degree	No	LD-P	32		7	less	I	11.218	3	2	0.6
1	10		51	female	usa	High School Graduate	No	LD-P	1		5	greater	S	24.704	5	0	1
1	10		51	female	usa	High School Graduate	No	LD-P	2		5	less	S	18.496	5	0	1
1	10		51	female	usa	High School Graduate	No	LD-P	3		5	greater	I	30.478	3	2	0.6
1	10		51	female	usa	High School Graduate	No	LD-P	4		5	less	I	41.583	3	2	0.6
1	10		51	female	usa	High School Graduate	No	LD-P	5		5	greater	S	22.704	5	0	1
1	10		51	female	usa	High School Graduate	No	LD-P	6		5	less	S	18.182	5	0	1
1	10		51	female	usa	High School Graduate	No	LD-P	7		5	greater	I	53.647	2	3	0.4
1	10		51	female	usa	High School Graduate	No	LD-P	8		5	less	I	23.396	3	2	0.6
1	10		51	female	usa	High School Graduate	No	LD-P	9		5	greater	S	26.876	5	0	1
1	10		51	female	usa	High School Graduate	No	LD-P	10		5	less	S	14.577	5	0	1
1	10		51	female	usa	High School Graduate	No	LD-P	11		5	greater	I	67.103	3	2	0.6
1	10		51	female	usa	High School Graduate	No	LD-P	12		5	less	I	84.118	2	3	0.4
1	10		51	female	usa	High School Graduate	No	LD-P	13		5	greater	S	25.228	5	0	1
1	10		51	female	usa	High School Graduate	No	LD-P	14		5	less	S	38.602	5	0	1
1	10		51	female	usa	High School Graduate	No	LD-P	15		5	greater	I	107.251	0	5	0
1	10		51	female	usa	High School Graduate	No	LD-P	16		5	less	I	107.64	3	2	0.6
1	10		51	female	usa	High School Graduate	No	LD-P	17		7	greater	S	26.644	5	0	1
1	10		51	female	usa	High School Graduate	No	LD-P	18		7	less	S	39.742	5	0	1
1	10		51	female	usa	High School Graduate	No	LD-P	19		7	greater	I	60.166	3	2	0.6
1	10		51	female	usa	High School Graduate	No	LD-P	20		7	less	I	21.383	5	0	1
1	10		51	female	usa	High School Graduate	No	LD-P	21		7	greater	S	33.801	4	1	0.8
1	10		51	female	usa	High School Graduate	No	LD-P	22		7	less	S	26.376	5	0	1
1	10		51	female	usa	High School Graduate	No	LD-P	23		7	greater	I	86.842	3	2	0.6
1	10		51	female	usa	High School Graduate	No	LD-P	24		7	less	I	47.496	3	2	0.6
1	10		51	female	usa	High School Graduate	No	LD-P	25		7	greater	S	57.543	5	0	1
1	10		51	female	usa	High School Graduate	No	LD-P	26		7	less	S	28.25	5	0	1
1	10		51	female	usa	High School Graduate	No	LD-P	27		7	greater	I	67.825	4	1	0.8
1	10		51	female	usa	High School Graduate	No	LD-P	28		7	less	I	66.124	3	2	0.6
1	10		51	female	usa	High School Graduate	No	LD-P	29		7	greater	S	53.903	5	0	1
1	10		51	female	usa	High School Graduate	No	LD-P	30		7	less	S	23.569	4	1	0.8
1	10		51	female	usa	High School Graduate	No	LD-P	31		7	greater	I	21.389	3	2	0.6
1	10		51	female	usa	High School Graduate	No	LD-P	32		7	less	I	81.327	3	2	0.6
1	11		35	male	usa	High School Graduate	No	LD-P	1		5	greater	S	48.615	5	0	1
1	11		35	male	usa	High School Graduate	No	LD-P	2		5	less	S	31.035	5	0	1
1	11		35	male	usa	High School Graduate	No	LD-P	3		5	greater	I	87.802	3	2	0.6
1	11		35	male	usa	High School Graduate	No	LD-P	4		5	less	I	92.893	3	2	0.6
1	11		35	male	usa	High School Graduate	No	LD-P	5		5	greater	S	33.453	5	0	1
1	11		35	male	usa	High School Graduate	No	LD-P	6		5	less	S	31.161	5	0	1
1	11		35	male	usa	High School Graduate	No	LD-P	7		5	greater	I	34.663	0	5	0
1	11		35	male	usa	High School Graduate	No	LD-P	8		5	less	I	87.424	4	1	0.8
1	11		35	male	usa	High School Graduate	No	LD-P	9		5	greater	S	21.754	5	0	1
1	11		35	male	usa	High School Graduate	No	LD-P	10		5	less	S	16.041	5	0	1
1	11		35	male	usa	High School Graduate	No	LD-P	11		5	greater	I	36.627	5	0	1
1	11		35	male	usa	High School Graduate	No	LD-P	12		5	less	I	117.162	2	3	0.4
1	11		35	male	usa	High School Graduate	No	LD-P	13		5	greater	S	19.156	5	0	1
1	11		35	male	usa	High School Graduate	No	LD-P	14		5	less	S	54.668	4	1	0.8
1	11		35	male	usa	High School Graduate	No	LD-P	15		5	greater	I	82.067	0	5	0
1	11		35	male	usa	High School Graduate	No	LD-P	16		5	less	I	120.045	3	2	0.6
1	11		35	male	usa	High School Graduate	No	LD-P	17		7	greater	S	18.494	5	0	1
1	11		35	male	usa	High School Graduate	No	LD-P	18		7	less	S	34.582	5	0	1
1	11		35	male	usa	High School Graduate	No	LD-P	19		7	greater	I	47.943	1	4	0.2
1	11		35	male	usa	High School Graduate	No	LD-P	20		7	less	I	29.111	3	2	0.6
1	11		35	male	usa	High School Graduate	No	LD-P	21		7	greater	S	54.44	3	2	0.6
1	11		35	male	usa	High School Graduate	No	LD-P	22		7	less	S	51.461	5	0	1
1	11		35	male	usa	High School Graduate	No	LD-P	23		7	greater	I	69.153	3	2	0.6
1	11		35	male	usa	High School Graduate	No	LD-P	24		7	less	I	34.909	5	0	1
1	11		35	male	usa	High School Graduate	No	LD-P	25		7	greater	S	92.076	5	0	1
1	11		35	male	usa	High School Graduate	No	LD-P	26		7	less	S	58.09	4	1	0.8
1	11		35	male	usa	High School Graduate	No	LD-P	27		7	greater	I	19.064	4	1	0.8
1	11		35	male	usa	High School Graduate	No	LD-P	28		7	less	I	26.746	5	0	1
1	11		35	male	usa	High School Graduate	No	LD-P	29		7	greater	S	35.233	5	0	1
1	11		35	male	usa	High School Graduate	No	LD-P	30		7	less	S	45.869	4	1	0.8
1	11		35	male	usa	High School Graduate	No	LD-P	31		7	greater	I	25.015	5	0	1
1	11		35	male	usa	High School Graduate	No	LD-P	32		7	less	I	133.373	3	2	0.6
1	12		30	male	US	Bachelors Degree	No	LD-P	1		5	greater	S	39.128	3	2	0.6
1	12		30	male	US	Bachelors Degree	No	LD-P	2		5	less	S	22.984	2	3	0.4
1	12		30	male	US	Bachelors Degree	No	LD-P	3		5	greater	I	40.608	5	0	1
1	12		30	male	US	Bachelors Degree	No	LD-P	4		5	less	I	38.304	5	0	1
1	12		30	male	US	Bachelors Degree	No	LD-P	5		5	greater	S	44.047	4	1	0.8
1	12		30	male	US	Bachelors Degree	No	LD-P	6		5	less	S	29.174	3	2	0.6
1	12		30	male	US	Bachelors Degree	No	LD-P	7		5	greater	I	96.328	3	2	0.6
1	12		30	male	US	Bachelors Degree	No	LD-P	8		5	less	I	60.56	4	1	0.8
1	12		30	male	US	Bachelors Degree	No	LD-P	9		5	greater	S	28.759	3	2	0.6
1	12		30	male	US	Bachelors Degree	No	LD-P	10		5	less	S	31.184	1	4	0.2
1	12		30	male	US	Bachelors Degree	No	LD-P	11		5	greater	I	54.072	5	0	1
1	12		30	male	US	Bachelors Degree	No	LD-P	12		5	less	I	53.12	3	2	0.6
1	12		30	male	US	Bachelors Degree	No	LD-P	13		5	greater	S	34.912	2	3	0.4
1	12		30	male	US	Bachelors Degree	No	LD-P	14		5	less	S	34.104	3	2	0.6
1	12		30	male	US	Bachelors Degree	No	LD-P	15		5	greater	I	11.025	0	5	0
1	12		30	male	US	Bachelors Degree	No	LD-P	16		5	less	I	52.935	1	4	0.2
1	12		30	male	US	Bachelors Degree	No	LD-P	17		7	greater	S	31.328	3	2	0.6
1	12		30	male	US	Bachelors Degree	No	LD-P	18		7	less	S	22.72	4	1	0.8
1	12		30	male	US	Bachelors Degree	No	LD-P	19		7	greater	I	41.208	5	0	1
1	12		30	male	US	Bachelors Degree	No	LD-P	20		7	less	I	16.497	3	2	0.6
1	12		30	male	US	Bachelors Degree	No	LD-P	21		7	greater	S	23.727	3	2	0.6
1	12		30	male	US	Bachelors Degree	No	LD-P	22		7	less	S	33.862	5	0	1
1	12		30	male	US	Bachelors Degree	No	LD-P	23		7	greater	I	36.304	3	2	0.6
1	12		30	male	US	Bachelors Degree	No	LD-P	24		7	less	I	22.456	5	0	1
1	12		30	male	US	Bachelors Degree	No	LD-P	25		7	greater	S	51.415	3	2	0.6
1	12		30	male	US	Bachelors Degree	No	LD-P	26		7	less	S	19.216	5	0	1
1	12		30	male	US	Bachelors Degree	No	LD-P	27		7	greater	I	35.608	4	1	0.8
1	12		30	male	US	Bachelors Degree	No	LD-P	28		7	less	I	47.096	5	0	1
1	12		30	male	US	Bachelors Degree	No	LD-P	29		7	greater	S	33.48	4	1	0.8
1	12		30	male	US	Bachelors Degree	No	LD-P	30		7	less	S	36.152	4	1	0.8
1	12		30	male	US	Bachelors Degree	No	LD-P	31		7	greater	I	35.457	5	0	1
1	12		30	male	US	Bachelors Degree	No	LD-P	32		7	less	I	36.752	2	3	0.4
1	13		26	female	USA	Some College, No Degree	No	LD-P	1		5	greater	S	18.06	5	0	1
1	13		26	female	USA	Some College, No Degree	No	LD-P	2		5	less	S	15.141	5	0	1
1	13		26	female	USA	Some College, No Degree	No	LD-P	3		5	greater	I	29.825	1	4	0.2
1	13		26	female	USA	Some College, No Degree	No	LD-P	4		5	less	I	149.649	2	3	0.4
1	13		26	female	USA	Some College, No Degree	No	LD-P	5		5	greater	S	15.451	5	0	1
1	13		26	female	USA	Some College, No Degree	No	LD-P	6		5	less	S	26.589	5	0	1
1	13		26	female	USA	Some College, No Degree	No	LD-P	7		5	greater	I	16.457	0	5	0
1	13		26	female	USA	Some College, No Degree	No	LD-P	8		5	less	I	18.419	4	1	0.8
1	13		26	female	USA	Some College, No Degree	No	LD-P	9		5	greater	S	23.192	5	0	1
1	13		26	female	USA	Some College, No Degree	No	LD-P	10		5	less	S	26.703	5	0	1
1	13		26	female	USA	Some College, No Degree	No	LD-P	11		5	greater	I	18.217	5	0	1
1	13		26	female	USA	Some College, No Degree	No	LD-P	12		5	less	I	20.391	4	1	0.8
1	13		26	female	USA	Some College, No Degree	No	LD-P	13		5	greater	S	23.476	5	0	1
1	13		26	female	USA	Some College, No Degree	No	LD-P	14		5	less	S	39.583	4	1	0.8
1	13		26	female	USA	Some College, No Degree	No	LD-P	15		5	greater	I	35.272	3	2	0.6
1	13		26	female	USA	Some College, No Degree	No	LD-P	16		5	less	I	28.624	1	4	0.2
1	13		26	female	USA	Some College, No Degree	No	LD-P	17		7	greater	S	32.954	5	0	1
1	13		26	female	USA	Some College, No Degree	No	LD-P	18		7	less	S	27.755	5	0	1
1	13		26	female	USA	Some College, No Degree	No	LD-P	19		7	greater	I	17.332	3	2	0.6
1	13		26	female	USA	Some College, No Degree	No	LD-P	20		7	less	I	28.302	5	0	1
1	13		26	female	USA	Some College, No Degree	No	LD-P	21		7	greater	S	32.547	4	1	0.8
1	13		26	female	USA	Some College, No Degree	No	LD-P	22		7	less	S	22.576	5	0	1
1	13		26	female	USA	Some College, No Degree	No	LD-P	23		7	greater	I	43.392	5	0	1
1	13		26	female	USA	Some College, No Degree	No	LD-P	24		7	less	I	17.475	4	1	0.8
1	13		26	female	USA	Some College, No Degree	No	LD-P	25		7	greater	S	24.57	5	0	1
1	13		26	female	USA	Some College, No Degree	No	LD-P	26		7	less	S	21.435	5	0	1
1	13		26	female	USA	Some College, No Degree	No	LD-P	27		7	greater	I	71.454	5	0	1
1	13		26	female	USA	Some College, No Degree	No	LD-P	28		7	less	I	18.141	5	0	1
1	13		26	female	USA	Some College, No Degree	No	LD-P	29		7	greater	S	24.924	1	4	0.2
1	13		26	female	USA	Some College, No Degree	No	LD-P	30		7	less	S	30.26	5	0	1
1	13		26	female	USA	Some College, No Degree	No	LD-P	31		7	greater	I	22.757	5	0	1
1	13		26	female	USA	Some College, No Degree	No	LD-P	32		7	less	I	78.292	1	4	0.2
1	14		29	female	usa	Some College, No Degree	No	LD-P	1		5	greater	S	17.214	5	0	1
1	14		29	female	usa	Some College, No Degree	No	LD-P	2		5	less	S	22.203	5	0	1
1	14		29	female	usa	Some College, No Degree	No	LD-P	3		5	greater	I	12.011	5	0	1
1	14		29	female	usa	Some College, No Degree	No	LD-P	4		5	less	I	34.768	5	0	1
1	14		29	female	usa	Some College, No Degree	No	LD-P	5		5	greater	S	17.88	5	0	1
1	14		29	female	usa	Some College, No Degree	No	LD-P	6		5	less	S	16.295	5	0	1
1	14		29	female	usa	Some College, No Degree	No	LD-P	7		5	greater	I	22.695	2	3	0.4
1	14		29	female	usa	Some College, No Degree	No	LD-P	8		5	less	I	43.963	1	4	0.2
1	14		29	female	usa	Some College, No Degree	No	LD-P	9		5	greater	S	26.551	5	0	1
1	14		29	female	usa	Some College, No Degree	No	LD-P	10		5	less	S	16.088	5	0	1
1	14		29	female	usa	Some College, No Degree	No	LD-P	11		5	greater	I	75.737	5	0	1
1	14		29	female	usa	Some College, No Degree	No	LD-P	12		5	less	I	77.297	4	1	0.8
1	14		29	female	usa	Some College, No Degree	No	LD-P	13		5	greater	S	14.086	5	0	1
1	14		29	female	usa	Some College, No Degree	No	LD-P	14		5	less	S	18.091	3	2	0.6
1	14		29	female	usa	Some College, No Degree	No	LD-P	15		5	greater	I	24.352	2	3	0.4
1	14		29	female	usa	Some College, No Degree	No	LD-P	16		5	less	I	48.346	4	1	0.8
1	14		29	female	usa	Some College, No Degree	No	LD-P	17		7	greater	S	19.058	5	0	1
1	14		29	female	usa	Some College, No Degree	No	LD-P	18		7	less	S	11.265	2	3	0.4
1	14		29	female	usa	Some College, No Degree	No	LD-P	19		7	greater	I	33.242	5	0	1
1	14		29	female	usa	Some College, No Degree	No	LD-P	20		7	less	I	20.85	5	0	1
1	14		29	female	usa	Some College, No Degree	No	LD-P	21		7	greater	S	16.37	3	2	0.6
1	14		29	female	usa	Some College, No Degree	No	LD-P	22		7	less	S	19.639	5	0	1
1	14		29	female	usa	Some College, No Degree	No	LD-P	23		7	greater	I	50.459	5	0	1
1	14		29	female	usa	Some College, No Degree	No	LD-P	24		7	less	I	19.481	5	0	1
1	14		29	female	usa	Some College, No Degree	No	LD-P	25		7	greater	S	16.12	5	0	1
1	14		29	female	usa	Some College, No Degree	No	LD-P	26		7	less	S	28.545	5	0	1
1	14		29	female	usa	Some College, No Degree	No	LD-P	27		7	greater	I	50.776	4	1	0.8
1	14		29	female	usa	Some College, No Degree	No	LD-P	28		7	less	I	53.806	5	0	1
1	14		29	female	usa	Some College, No Degree	No	LD-P	29		7	greater	S	20.95	3	2	0.6
1	14		29	female	usa	Some College, No Degree	No	LD-P	30		7	less	S	46.022	5	0	1
1	14		29	female	usa	Some College, No Degree	No	LD-P	31		7	greater	I	37.354	5	0	1
1	14		29	female	usa	Some College, No Degree	No	LD-P	32		7	less	I	58.759	3	2	0.6
1	15		42	female	USA	Doctorate Degree	No	LD-P	1		5	greater	S	24.646	5	0	1
1	15		42	female	USA	Doctorate Degree	No	LD-P	2		5	less	S	18.35	4	1	0.8
1	15		42	female	USA	Doctorate Degree	No	LD-P	3		5	greater	I	17.861	3	2	0.6
1	15		42	female	USA	Doctorate Degree	No	LD-P	4		5	less	I	47.415	3	2	0.6
1	15		42	female	USA	Doctorate Degree	No	LD-P	5		5	greater	S	34.03	4	1	0.8
1	15		42	female	USA	Doctorate Degree	No	LD-P	6		5	less	S	23.942	5	0	1
1	15		42	female	USA	Doctorate Degree	No	LD-P	7		5	greater	I	56.242	2	3	0.4
1	15		42	female	USA	Doctorate Degree	No	LD-P	8		5	less	I	31.665	3	2	0.6
1	15		42	female	USA	Doctorate Degree	No	LD-P	9		5	greater	S	27.983	2	3	0.4
1	15		42	female	USA	Doctorate Degree	No	LD-P	10		5	less	S	21.557	5	0	1
1	15		42	female	USA	Doctorate Degree	No	LD-P	11		5	greater	I	24.243	3	2	0.6
1	15		42	female	USA	Doctorate Degree	No	LD-P	12		5	less	I	67.096	2	3	0.4
1	15		42	female	USA	Doctorate Degree	No	LD-P	13		5	greater	S	44.721	5	0	1
1	15		42	female	USA	Doctorate Degree	No	LD-P	14		5	less	S	23.608	5	0	1
1	15		42	female	USA	Doctorate Degree	No	LD-P	15		5	greater	I	31.976	0	5	0
1	15		42	female	USA	Doctorate Degree	No	LD-P	16		5	less	I	26.161	3	2	0.6
1	15		42	female	USA	Doctorate Degree	No	LD-P	17		7	greater	S	37.272	5	0	1
1	15		42	female	USA	Doctorate Degree	No	LD-P	18		7	less	S	34.112	2	3	0.4
1	15		42	female	USA	Doctorate Degree	No	LD-P	19		7	greater	I	53.569	3	2	0.6
1	15		42	female	USA	Doctorate Degree	No	LD-P	20		7	less	I	19.192	5	0	1
1	15		42	female	USA	Doctorate Degree	No	LD-P	21		7	greater	S	71.992	3	2	0.6
1	15		42	female	USA	Doctorate Degree	No	LD-P	22		7	less	S	18.857	5	0	1
1	15		42	female	USA	Doctorate Degree	No	LD-P	23		7	greater	I	113.379	3	2	0.6
1	15		42	female	USA	Doctorate Degree	No	LD-P	24		7	less	I	16.569	3	2	0.6
1	15		42	female	USA	Doctorate Degree	No	LD-P	25		7	greater	S	44.873	4	1	0.8
1	15		42	female	USA	Doctorate Degree	No	LD-P	26		7	less	S	33.862	5	0	1
1	15		42	female	USA	Doctorate Degree	No	LD-P	27		7	greater	I	31.221	2	3	0.4
1	15		42	female	USA	Doctorate Degree	No	LD-P	28		7	less	I	24.048	5	0	1
1	15		42	female	USA	Doctorate Degree	No	LD-P	29		7	greater	S	19.416	3	2	0.6
1	15		42	female	USA	Doctorate Degree	No	LD-P	30		7	less	S	58.923	5	0	1
1	15		42	female	USA	Doctorate Degree	No	LD-P	31		7	greater	I	17.903	5	0	1
1	15		42	female	USA	Doctorate Degree	No	LD-P	32		7	less	I	39.877	3	2	0.6
1	16		35	female	usa	High School Graduate	No	LD-P	1		5	greater	S	29.611	5	0	1
1	16		35	female	usa	High School Graduate	No	LD-P	2		5	less	S	24.24	5	0	1
1	16		35	female	usa	High School Graduate	No	LD-P	3		5	greater	I	42.014	5	0	1
1	16		35	female	usa	High School Graduate	No	LD-P	4		5	less	I	29.602	2	3	0.4
1	16		35	female	usa	High School Graduate	No	LD-P	5		5	greater	S	25.928	5	0	1
1	16		35	female	usa	High School Graduate	No	LD-P	6		5	less	S	18.059	5	0	1
1	16		35	female	usa	High School Graduate	No	LD-P	7		5	greater	I	38.545	5	0	1
1	16		35	female	usa	High School Graduate	No	LD-P	8		5	less	I	34.208	4	1	0.8
1	16		35	female	usa	High School Graduate	No	LD-P	9		5	greater	S	20.475	5	0	1
1	16		35	female	usa	High School Graduate	No	LD-P	10		5	less	S	34.125	5	0	1
1	16		35	female	usa	High School Graduate	No	LD-P	11		5	greater	I	45.216	3	2	0.6
1	16		35	female	usa	High School Graduate	No	LD-P	12		5	less	I	55.344	2	3	0.4
1	16		35	female	usa	High School Graduate	No	LD-P	13		5	greater	S	22.591	5	0	1
1	16		35	female	usa	High School Graduate	No	LD-P	14		5	less	S	34.759	5	0	1
1	16		35	female	usa	High School Graduate	No	LD-P	15		5	greater	I	81.946	5	0	1
1	16		35	female	usa	High School Graduate	No	LD-P	16		5	less	I	41.449	4	1	0.8
1	16		35	female	usa	High School Graduate	No	LD-P	17		7	greater	S	32.514	5	0	1
1	16		35	female	usa	High School Graduate	No	LD-P	18		7	less	S	15.811	5	0	1
1	16		35	female	usa	High School Graduate	No	LD-P	19		7	greater	I	35.005	5	0	1
1	16		35	female	usa	High School Graduate	No	LD-P	20		7	less	I	26.26	5	0	1
1	16		35	female	usa	High School Graduate	No	LD-P	21		7	greater	S	24.864	4	1	0.8
1	16		35	female	usa	High School Graduate	No	LD-P	22		7	less	S	17.665	5	0	1
1	16		35	female	usa	High School Graduate	No	LD-P	23		7	greater	I	61.156	5	0	1
1	16		35	female	usa	High School Graduate	No	LD-P	24		7	less	I	27.685	5	0	1
1	16		35	female	usa	High School Graduate	No	LD-P	25		7	greater	S	62.88	5	0	1
1	16		35	female	usa	High School Graduate	No	LD-P	26		7	less	S	13.719	5	0	1
1	16		35	female	usa	High School Graduate	No	LD-P	27		7	greater	I	32.282	4	1	0.8
1	16		35	female	usa	High School Graduate	No	LD-P	28		7	less	I	18.792	5	0	1
1	16		35	female	usa	High School Graduate	No	LD-P	29		7	greater	S	38.963	4	1	0.8
1	16		35	female	usa	High School Graduate	No	LD-P	30		7	less	S	24.415	4	1	0.8
1	16		35	female	usa	High School Graduate	No	LD-P	31		7	greater	I	28.61	5	0	1
1	16		35	female	usa	High School Graduate	No	LD-P	32		7	less	I	56.335	1	4	0.2
1	17		24	female	USA	High School Graduate	No	LD-P	1		5	greater	S	16.193	5	0	1
1	17		24	female	USA	High School Graduate	No	LD-P	2		5	less	S	16.672	5	0	1
1	17		24	female	USA	High School Graduate	No	LD-P	3		5	greater	I	38.266	5	0	1
1	17		24	female	USA	High School Graduate	No	LD-P	4		5	less	I	11.364	5	0	1
1	17		24	female	USA	High School Graduate	No	LD-P	5		5	greater	S	10.886	5	0	1
1	17		24	female	USA	High School Graduate	No	LD-P	6		5	less	S	18.318	5	0	1
1	17		24	female	USA	High School Graduate	No	LD-P	7		5	greater	I	30.511	4	1	0.8
1	17		24	female	USA	High School Graduate	No	LD-P	8		5	less	I	28.791	4	1	0.8
1	17		24	female	USA	High School Graduate	No	LD-P	9		5	greater	S	21.515	5	0	1
1	17		24	female	USA	High School Graduate	No	LD-P	10		5	less	S	35.017	5	0	1
1	17		24	female	USA	High School Graduate	No	LD-P	11		5	greater	I	57	3	2	0.6
1	17		24	female	USA	High School Graduate	No	LD-P	12		5	less	I	36.054	4	1	0.8
1	17		24	female	USA	High School Graduate	No	LD-P	13		5	greater	S	15.066	5	0	1
1	17		24	female	USA	High School Graduate	No	LD-P	14		5	less	S	32.989	3	2	0.6
1	17		24	female	USA	High School Graduate	No	LD-P	15		5	greater	I	39.422	5	0	1
1	17		24	female	USA	High School Graduate	No	LD-P	16		5	less	I	44.803	4	1	0.8
1	17		24	female	USA	High School Graduate	No	LD-P	17		7	greater	S	19.729	5	0	1
1	17		24	female	USA	High School Graduate	No	LD-P	18		7	less	S	14.897	5	0	1
1	17		24	female	USA	High School Graduate	No	LD-P	19		7	greater	I	14.979	5	0	1
1	17		24	female	USA	High School Graduate	No	LD-P	20		7	less	I	11.526	5	0	1
1	17		24	female	USA	High School Graduate	No	LD-P	21		7	greater	S	19.875	4	1	0.8
1	17		24	female	USA	High School Graduate	No	LD-P	22		7	less	S	32.319	5	0	1
1	17		24	female	USA	High School Graduate	No	LD-P	23		7	greater	I	52.277	5	0	1
1	17		24	female	USA	High School Graduate	No	LD-P	24		7	less	I	16.226	5	0	1
1	17		24	female	USA	High School Graduate	No	LD-P	25		7	greater	S	27.164	5	0	1
1	17		24	female	USA	High School Graduate	No	LD-P	26		7	less	S	10.971	5	0	1
1	17		24	female	USA	High School Graduate	No	LD-P	27		7	greater	I	30.708	4	1	0.8
1	17		24	female	USA	High School Graduate	No	LD-P	28		7	less	I	17.1	5	0	1
1	17		24	female	USA	High School Graduate	No	LD-P	29		7	greater	S	21.781	5	0	1
1	17		24	female	USA	High School Graduate	No	LD-P	30		7	less	S	19.291	4	1	0.8
1	17		24	female	USA	High School Graduate	No	LD-P	31		7	greater	I	12.311	5	0	1
1	17		24	female	USA	High School Graduate	No	LD-P	32		7	less	I	29.206	3	2	0.6
1	18		39	female	United States	Some College, No Degree	No	LD-P	1		5	greater	S	26.58	5	0	1
1	18		39	female	United States	Some College, No Degree	No	LD-P	2		5	less	S	35.238	5	0	1
1	18		39	female	United States	Some College, No Degree	No	LD-P	3		5	greater	I	87.633	5	0	1
1	18		39	female	United States	Some College, No Degree	No	LD-P	4		5	less	I	78.256	1	4	0.2
1	18		39	female	United States	Some College, No Degree	No	LD-P	5		5	greater	S	26.022	5	0	1
1	18		39	female	United States	Some College, No Degree	No	LD-P	6		5	less	S	21.012	5	0	1
1	18		39	female	United States	Some College, No Degree	No	LD-P	7		5	greater	I	92.754	0	5	0
1	18		39	female	United States	Some College, No Degree	No	LD-P	8		5	less	I	33.482	4	1	0.8
1	18		39	female	United States	Some College, No Degree	No	LD-P	9		5	greater	S	29.545	5	0	1
1	18		39	female	United States	Some College, No Degree	No	LD-P	10		5	less	S	23.286	5	0	1
1	18		39	female	United States	Some College, No Degree	No	LD-P	11		5	greater	I	20.387	5	0	1
1	18		39	female	United States	Some College, No Degree	No	LD-P	12		5	less	I	97.856	4	1	0.8
1	18		39	female	United States	Some College, No Degree	No	LD-P	13		5	greater	S	25.001	5	0	1
1	18		39	female	United States	Some College, No Degree	No	LD-P	14		5	less	S	58.366	4	1	0.8
1	18		39	female	United States	Some College, No Degree	No	LD-P	15		5	greater	I	60.27	0	5	0
1	18		39	female	United States	Some College, No Degree	No	LD-P	16		5	less	I	56.595	5	0	1
1	18		39	female	United States	Some College, No Degree	No	LD-P	17		7	greater	S	32.663	5	0	1
1	18		39	female	United States	Some College, No Degree	No	LD-P	18		7	less	S	53.818	5	0	1
1	18		39	female	United States	Some College, No Degree	No	LD-P	19		7	greater	I	26.824	1	4	0.2
1	18		39	female	United States	Some College, No Degree	No	LD-P	20		7	less	I	21.249	5	0	1
1	18		39	female	United States	Some College, No Degree	No	LD-P	21		7	greater	S	58.863	4	1	0.8
1	18		39	female	United States	Some College, No Degree	No	LD-P	22		7	less	S	20.567	5	0	1
1	18		39	female	United States	Some College, No Degree	No	LD-P	23		7	greater	I	57.95	3	2	0.6
1	18		39	female	United States	Some College, No Degree	No	LD-P	24		7	less	I	28.795	5	0	1
1	18		39	female	United States	Some College, No Degree	No	LD-P	25		7	greater	S	41.404	4	1	0.8
1	18		39	female	United States	Some College, No Degree	No	LD-P	26		7	less	S	22.891	5	0	1
1	18		39	female	United States	Some College, No Degree	No	LD-P	27		7	greater	I	22.111	2	3	0.4
1	18		39	female	United States	Some College, No Degree	No	LD-P	28		7	less	I	23.816	5	0	1
1	18		39	female	United States	Some College, No Degree	No	LD-P	29		7	greater	S	63.098	4	1	0.8
1	18		39	female	United States	Some College, No Degree	No	LD-P	30		7	less	S	47.12	5	0	1
1	18		39	female	United States	Some College, No Degree	No	LD-P	31		7	greater	I	55.853	5	0	1
1	18		39	female	United States	Some College, No Degree	No	LD-P	32		7	less	I	138.298	5	0	1
1	19		50	female	United States	Masters Degree	No	LD-P	1		5	greater	S	18.328	5	0	1
1	19		50	female	United States	Masters Degree	No	LD-P	2		5	less	S	26.022	5	0	1
1	19		50	female	United States	Masters Degree	No	LD-P	3		5	greater	I	45.348	3	2	0.6
1	19		50	female	United States	Masters Degree	No	LD-P	4		5	less	I	62.795	3	2	0.6
1	19		50	female	United States	Masters Degree	No	LD-P	5		5	greater	S	21.577	5	0	1
1	19		50	female	United States	Masters Degree	No	LD-P	6		5	less	S	17.255	5	0	1
1	19		50	female	United States	Masters Degree	No	LD-P	7		5	greater	I	48.329	2	3	0.4
1	19		50	female	United States	Masters Degree	No	LD-P	8		5	less	I	22.039	3	2	0.6
1	19		50	female	United States	Masters Degree	No	LD-P	9		5	greater	S	27.905	5	0	1
1	19		50	female	United States	Masters Degree	No	LD-P	10		5	less	S	13.801	5	0	1
1	19		50	female	United States	Masters Degree	No	LD-P	11		5	greater	I	98.213	3	2	0.6
1	19		50	female	United States	Masters Degree	No	LD-P	12		5	less	I	86.823	2	3	0.4
1	19		50	female	United States	Masters Degree	No	LD-P	13		5	greater	S	16.392	3	2	0.6
1	19		50	female	United States	Masters Degree	No	LD-P	14		5	less	S	18.927	4	1	0.8
1	19		50	female	United States	Masters Degree	No	LD-P	15		5	greater	I	41.675	0	5	0
1	19		50	female	United States	Masters Degree	No	LD-P	16		5	less	I	84.023	3	2	0.6
1	19		50	female	United States	Masters Degree	No	LD-P	17		7	greater	S	21.989	5	0	1
1	19		50	female	United States	Masters Degree	No	LD-P	18		7	less	S	16.907	5	0	1
1	19		50	female	United States	Masters Degree	No	LD-P	19		7	greater	I	53.751	1	4	0.2
1	19		50	female	United States	Masters Degree	No	LD-P	20		7	less	I	19.717	3	2	0.6
1	19		50	female	United States	Masters Degree	No	LD-P	21		7	greater	S	38.233	4	1	0.8
1	19		50	female	United States	Masters Degree	No	LD-P	22		7	less	S	18.223	5	0	1
1	19		50	female	United States	Masters Degree	No	LD-P	23		7	greater	I	51.847	5	0	1
1	19		50	female	United States	Masters Degree	No	LD-P	24		7	less	I	33.104	4	1	0.8
1	19		50	female	United States	Masters Degree	No	LD-P	25		7	greater	S	19.255	1	4	0.2
1	19		50	female	United States	Masters Degree	No	LD-P	26		7	less	S	13.661	5	0	1
1	19		50	female	United States	Masters Degree	No	LD-P	27		7	greater	I	68.289	4	1	0.8
1	19		50	female	United States	Masters Degree	No	LD-P	28		7	less	I	31.577	5	0	1
1	19		50	female	United States	Masters Degree	No	LD-P	29		7	greater	S	25.79	5	0	1
1	19		50	female	United States	Masters Degree	No	LD-P	30		7	less	S	40.968	4	1	0.8
1	19		50	female	United States	Masters Degree	No	LD-P	31		7	greater	I	31.511	5	0	1
1	19		50	female	United States	Masters Degree	No	LD-P	32		7	less	I	34.26	3	2	0.6
1	20		30	male	USA	Bachelors Degree	No	LD-P	1		5	greater	S	152.015	5	0	1
1	20		30	male	USA	Bachelors Degree	No	LD-P	2		5	less	S	10.648	5	0	1
1	20		30	male	USA	Bachelors Degree	No	LD-P	3		5	greater	I	30.886	5	0	1
1	20		30	male	USA	Bachelors Degree	No	LD-P	4		5	less	I	33.119	5	0	1
1	20		30	male	USA	Bachelors Degree	No	LD-P	5		5	greater	S	35.175	5	0	1
1	20		30	male	USA	Bachelors Degree	No	LD-P	6		5	less	S	19.342	5	0	1
1	20		30	male	USA	Bachelors Degree	No	LD-P	7		5	greater	I	22.568	0	5	0
1	20		30	male	USA	Bachelors Degree	No	LD-P	8		5	less	I	39.374	4	1	0.8
1	20		30	male	USA	Bachelors Degree	No	LD-P	9		5	greater	S	15.456	5	0	1
1	20		30	male	USA	Bachelors Degree	No	LD-P	10		5	less	S	13.792	5	0	1
1	20		30	male	USA	Bachelors Degree	No	LD-P	11		5	greater	I	54.567	2	3	0.4
1	20		30	male	USA	Bachelors Degree	No	LD-P	12		5	less	I	39.248	2	3	0.4
1	20		30	male	USA	Bachelors Degree	No	LD-P	13		5	greater	S	12.304	5	0	1
1	20		30	male	USA	Bachelors Degree	No	LD-P	14		5	less	S	28.296	5	0	1
1	20		30	male	USA	Bachelors Degree	No	LD-P	15		5	greater	I	120.823	2	3	0.4
1	20		30	male	USA	Bachelors Degree	No	LD-P	16		5	less	I	27.328	3	2	0.6
1	20		30	male	USA	Bachelors Degree	No	LD-P	17		7	greater	S	19.614	5	0	1
1	20		30	male	USA	Bachelors Degree	No	LD-P	18		7	less	S	20.272	5	0	1
1	20		30	male	USA	Bachelors Degree	No	LD-P	19		7	greater	I	19.063	3	2	0.6
1	20		30	male	USA	Bachelors Degree	No	LD-P	20		7	less	I	27.711	5	0	1
1	20		30	male	USA	Bachelors Degree	No	LD-P	21		7	greater	S	22.519	3	2	0.6
1	20		30	male	USA	Bachelors Degree	No	LD-P	22		7	less	S	21.76	5	0	1
1	20		30	male	USA	Bachelors Degree	No	LD-P	23		7	greater	I	85.816	3	2	0.6
1	20		30	male	USA	Bachelors Degree	No	LD-P	24		7	less	I	16.168	3	2	0.6
1	20		30	male	USA	Bachelors Degree	No	LD-P	25		7	greater	S	16.44	5	0	1
1	20		30	male	USA	Bachelors Degree	No	LD-P	26		7	less	S	15.432	5	0	1
1	20		30	male	USA	Bachelors Degree	No	LD-P	27		7	greater	I	37.423	4	1	0.8
1	20		30	male	USA	Bachelors Degree	No	LD-P	28		7	less	I	31.936	2	3	0.4
1	20		30	male	USA	Bachelors Degree	No	LD-P	29		7	greater	S	18.552	5	0	1
1	20		30	male	USA	Bachelors Degree	No	LD-P	30		7	less	S	31.479	5	0	1
1	20		30	male	USA	Bachelors Degree	No	LD-P	31		7	greater	I	32	5	0	1
1	20		30	male	USA	Bachelors Degree	No	LD-P	32		7	less	I	31.872	3	2	0.6
1	21		46	female	United States	High School Graduate	No	LD-P	1		5	greater	S	19.689	5	0	1
1	21		46	female	United States	High School Graduate	No	LD-P	2		5	less	S	21.261	5	0	1
1	21		46	female	United States	High School Graduate	No	LD-P	3		5	greater	I	22.558	3	2	0.6
1	21		46	female	United States	High School Graduate	No	LD-P	4		5	less	I	48.644	3	2	0.6
1	21		46	female	United States	High School Graduate	No	LD-P	5		5	greater	S	17.702	5	0	1
1	21		46	female	United States	High School Graduate	No	LD-P	6		5	less	S	12.487	5	0	1
1	21		46	female	United States	High School Graduate	No	LD-P	7		5	greater	I	14.992	2	3	0.4
1	21		46	female	United States	High School Graduate	No	LD-P	8		5	less	I	17.844	3	2	0.6
1	21		46	female	United States	High School Graduate	No	LD-P	9		5	greater	S	14.778	2	3	0.4
1	21		46	female	United States	High School Graduate	No	LD-P	10		5	less	S	15.551	5	0	1
1	21		46	female	United States	High School Graduate	No	LD-P	11		5	greater	I	39.185	3	2	0.6
1	21		46	female	United States	High School Graduate	No	LD-P	12		5	less	I	37.078	2	3	0.4
1	21		46	female	United States	High School Graduate	No	LD-P	13		5	greater	S	18.543	5	0	1
1	21		46	female	United States	High School Graduate	No	LD-P	14		5	less	S	15.696	4	1	0.8
1	21		46	female	United States	High School Graduate	No	LD-P	15		5	greater	I	25.803	0	5	0
1	21		46	female	United States	High School Graduate	No	LD-P	16		5	less	I	23.199	3	2	0.6
1	21		46	female	United States	High School Graduate	No	LD-P	17		7	greater	S	16.053	5	0	1
1	21		46	female	United States	High School Graduate	No	LD-P	18		7	less	S	12.166	3	2	0.6
1	21		46	female	United States	High School Graduate	No	LD-P	19		7	greater	I	14.521	3	2	0.6
1	21		46	female	United States	High School Graduate	No	LD-P	20		7	less	I	8.465	5	0	1
1	21		46	female	United States	High School Graduate	No	LD-P	21		7	greater	S	197.735	4	1	0.8
1	21		46	female	United States	High School Graduate	No	LD-P	22		7	less	S	11.432	5	0	1
1	21		46	female	United States	High School Graduate	No	LD-P	23		7	greater	I	42.115	3	2	0.6
1	21		46	female	United States	High School Graduate	No	LD-P	24		7	less	I	17.311	5	0	1
1	21		46	female	United States	High School Graduate	No	LD-P	25		7	greater	S	27.778	5	0	1
1	21		46	female	United States	High School Graduate	No	LD-P	26		7	less	S	20.595	5	0	1
1	21		46	female	United States	High School Graduate	No	LD-P	27		7	greater	I	10.292	2	3	0.4
1	21		46	female	United States	High School Graduate	No	LD-P	28		7	less	I	13.095	5	0	1
1	21		46	female	United States	High School Graduate	No	LD-P	29		7	greater	S	13.347	3	2	0.6
1	21		46	female	United States	High School Graduate	No	LD-P	30		7	less	S	12.984	4	1	0.8
1	21		46	female	United States	High School Graduate	No	LD-P	31		7	greater	I	22.963	3	2	0.6
1	21		46	female	United States	High School Graduate	No	LD-P	32		7	less	I	104.942	2	3	0.4
1	22		35	female	united states	Some College, No Degree	No	LD-P	1		5	greater	S	10.112	0	5	0
1	22		35	female	united states	Some College, No Degree	No	LD-P	2		5	less	S	16.518	5	0	1
1	22		35	female	united states	Some College, No Degree	No	LD-P	3		5	greater	I	59.824	2	3	0.4
1	22		35	female	united states	Some College, No Degree	No	LD-P	4		5	less	I	53.231	2	3	0.4
1	22		35	female	united states	Some College, No Degree	No	LD-P	5		5	greater	S	11.449	5	0	1
1	22		35	female	united states	Some College, No Degree	No	LD-P	6		5	less	S	20.855	5	0	1
1	22		35	female	united states	Some College, No Degree	No	LD-P	7		5	greater	I	58.855	4	1	0.8
1	22		35	female	united states	Some College, No Degree	No	LD-P	8		5	less	I	45.335	4	1	0.8
1	22		35	female	united states	Some College, No Degree	No	LD-P	9		5	greater	S	16.463	5	0	1
1	22		35	female	united states	Some College, No Degree	No	LD-P	10		5	less	S	9.292	5	0	1
1	22		35	female	united states	Some College, No Degree	No	LD-P	11		5	greater	I	56.805	1	4	0.2
1	22		35	female	united states	Some College, No Degree	No	LD-P	12		5	less	I	88.781	2	3	0.4
1	22		35	female	united states	Some College, No Degree	No	LD-P	13		5	greater	S	17.753	5	0	1
1	22		35	female	united states	Some College, No Degree	No	LD-P	14		5	less	S	45.327	4	1	0.8
1	22		35	female	united states	Some College, No Degree	No	LD-P	15		5	greater	I	56.35	3	2	0.6
1	22		35	female	united states	Some College, No Degree	No	LD-P	16		5	less	I	67.071	2	3	0.4
1	22		35	female	united states	Some College, No Degree	No	LD-P	17		7	greater	S	19.415	5	0	1
1	22		35	female	united states	Some College, No Degree	No	LD-P	18		7	less	S	22.59	5	0	1
1	22		35	female	united states	Some College, No Degree	No	LD-P	19		7	greater	I	34.918	3	2	0.6
1	22		35	female	united states	Some College, No Degree	No	LD-P	20		7	less	I	24.213	5	0	1
1	22		35	female	united states	Some College, No Degree	No	LD-P	21		7	greater	S	31.438	3	2	0.6
1	22		35	female	united states	Some College, No Degree	No	LD-P	22		7	less	S	18.095	5	0	1
1	22		35	female	united states	Some College, No Degree	No	LD-P	23		7	greater	I	63.815	3	2	0.6
1	22		35	female	united states	Some College, No Degree	No	LD-P	24		7	less	I	24.297	5	0	1
1	22		35	female	united states	Some College, No Degree	No	LD-P	25		7	greater	S	21.084	5	0	1
1	22		35	female	united states	Some College, No Degree	No	LD-P	26		7	less	S	14.672	5	0	1
1	22		35	female	united states	Some College, No Degree	No	LD-P	27		7	greater	I	52.022	5	0	1
1	22		35	female	united states	Some College, No Degree	No	LD-P	28		7	less	I	23.125	5	0	1
1	22		35	female	united states	Some College, No Degree	No	LD-P	29		7	greater	S	28.136	5	0	1
1	22		35	female	united states	Some College, No Degree	No	LD-P	30		7	less	S	38.749	5	0	1
1	22		35	female	united states	Some College, No Degree	No	LD-P	31		7	greater	I	29.28	5	0	1
1	22		35	female	united states	Some College, No Degree	No	LD-P	32		7	less	I	36.814	1	4	0.2
1	23		44	male	USA	Associates Degree	No	LD-P	1		5	greater	S	27.301	5	0	1
1	23		44	male	USA	Associates Degree	No	LD-P	2		5	less	S	14.444	5	0	1
1	23		44	male	USA	Associates Degree	No	LD-P	3		5	greater	I	65.677	3	2	0.6
1	23		44	male	USA	Associates Degree	No	LD-P	4		5	less	I	58.396	3	2	0.6
1	23		44	male	USA	Associates Degree	No	LD-P	5		5	greater	S	13.502	5	0	1
1	23		44	male	USA	Associates Degree	No	LD-P	6		5	less	S	18.075	5	0	1
1	23		44	male	USA	Associates Degree	No	LD-P	7		5	greater	I	22.488	0	5	0
1	23		44	male	USA	Associates Degree	No	LD-P	8		5	less	I	43.444	1	4	0.2
1	23		44	male	USA	Associates Degree	No	LD-P	9		5	greater	S	23.381	5	0	1
1	23		44	male	USA	Associates Degree	No	LD-P	10		5	less	S	18.49	5	0	1
1	23		44	male	USA	Associates Degree	No	LD-P	11		5	greater	I	11.218	5	0	1
1	23		44	male	USA	Associates Degree	No	LD-P	12		5	less	I	79.338	2	3	0.4
1	23		44	male	USA	Associates Degree	No	LD-P	13		5	greater	S	45.793	5	0	1
1	23		44	male	USA	Associates Degree	No	LD-P	14		5	less	S	15.424	4	1	0.8
1	23		44	male	USA	Associates Degree	No	LD-P	15		5	greater	I	21.752	0	5	0
1	23		44	male	USA	Associates Degree	No	LD-P	16		5	less	I	39.584	3	2	0.6
1	23		44	male	USA	Associates Degree	No	LD-P	17		7	greater	S	18.251	5	0	1
1	23		44	male	USA	Associates Degree	No	LD-P	18		7	less	S	29.446	5	0	1
1	23		44	male	USA	Associates Degree	No	LD-P	19		7	greater	I	40.07	3	2	0.6
1	23		44	male	USA	Associates Degree	No	LD-P	20		7	less	I	16.211	3	2	0.6
1	23		44	male	USA	Associates Degree	No	LD-P	21		7	greater	S	30.101	4	1	0.8
1	23		44	male	USA	Associates Degree	No	LD-P	22		7	less	S	12.151	5	0	1
1	23		44	male	USA	Associates Degree	No	LD-P	23		7	greater	I	27.215	3	2	0.6
1	23		44	male	USA	Associates Degree	No	LD-P	24		7	less	I	33.155	1	4	0.2
1	23		44	male	USA	Associates Degree	No	LD-P	25		7	greater	S	29.168	5	0	1
1	23		44	male	USA	Associates Degree	No	LD-P	26		7	less	S	42.817	5	0	1
1	23		44	male	USA	Associates Degree	No	LD-P	27		7	greater	I	34.337	2	3	0.4
1	23		44	male	USA	Associates Degree	No	LD-P	28		7	less	I	29.264	5	0	1
1	23		44	male	USA	Associates Degree	No	LD-P	29		7	greater	S	26.886	5	0	1
1	23		44	male	USA	Associates Degree	No	LD-P	30		7	less	S	32.532	5	0	1
1	23		44	male	USA	Associates Degree	No	LD-P	31		7	greater	I	95.006	3	2	0.6
1	23		44	male	USA	Associates Degree	No	LD-P	32		7	less	I	79.588	1	4	0.2
1	24		36	female	United States	Some College, No Degree	No	LD-P	1		5	greater	S	13.49	5	0	1
1	24		36	female	United States	Some College, No Degree	No	LD-P	2		5	less	S	14.886	5	0	1
1	24		36	female	United States	Some College, No Degree	No	LD-P	3		5	greater	I	25.155	3	2	0.6
1	24		36	female	United States	Some College, No Degree	No	LD-P	4		5	less	I	76.876	5	0	1
1	24		36	female	United States	Some College, No Degree	No	LD-P	5		5	greater	S	20.254	5	0	1
1	24		36	female	United States	Some College, No Degree	No	LD-P	6		5	less	S	22.485	5	0	1
1	24		36	female	United States	Some College, No Degree	No	LD-P	7		5	greater	I	28.705	4	1	0.8
1	24		36	female	United States	Some College, No Degree	No	LD-P	8		5	less	I	17.305	3	2	0.6
1	24		36	female	United States	Some College, No Degree	No	LD-P	9		5	greater	S	16.349	5	0	1
1	24		36	female	United States	Some College, No Degree	No	LD-P	10		5	less	S	15.564	5	0	1
1	24		36	female	United States	Some College, No Degree	No	LD-P	11		5	greater	I	25.646	3	2	0.6
1	24		36	female	United States	Some College, No Degree	No	LD-P	12		5	less	I	43.738	2	3	0.4
1	24		36	female	United States	Some College, No Degree	No	LD-P	13		5	greater	S	18.973	5	0	1
1	24		36	female	United States	Some College, No Degree	No	LD-P	14		5	less	S	22.655	5	0	1
1	24		36	female	United States	Some College, No Degree	No	LD-P	15		5	greater	I	39.836	0	5	0
1	24		36	female	United States	Some College, No Degree	No	LD-P	16		5	less	I	14.284	3	2	0.6
1	24		36	female	United States	Some College, No Degree	No	LD-P	17		7	greater	S	21.47	5	0	1
1	24		36	female	United States	Some College, No Degree	No	LD-P	18		7	less	S	21.017	5	0	1
1	24		36	female	United States	Some College, No Degree	No	LD-P	19		7	greater	I	26.486	3	2	0.6
1	24		36	female	United States	Some College, No Degree	No	LD-P	20		7	less	I	13.394	5	0	1
1	24		36	female	United States	Some College, No Degree	No	LD-P	21		7	greater	S	28.93	3	2	0.6
1	24		36	female	United States	Some College, No Degree	No	LD-P	22		7	less	S	22.07	5	0	1
1	24		36	female	United States	Some College, No Degree	No	LD-P	23		7	greater	I	52.54	3	2	0.6
1	24		36	female	United States	Some College, No Degree	No	LD-P	24		7	less	I	57.009	1	4	0.2
1	24		36	female	United States	Some College, No Degree	No	LD-P	25		7	greater	S	28.249	5	0	1
1	24		36	female	United States	Some College, No Degree	No	LD-P	26		7	less	S	17.654	5	0	1
1	24		36	female	United States	Some College, No Degree	No	LD-P	27		7	greater	I	40.429	2	3	0.4
1	24		36	female	United States	Some College, No Degree	No	LD-P	28		7	less	I	9.716	5	0	1
1	24		36	female	United States	Some College, No Degree	No	LD-P	29		7	greater	S	28.75	5	0	1
1	24		36	female	United States	Some College, No Degree	No	LD-P	30		7	less	S	25.947	5	0	1
1	24		36	female	United States	Some College, No Degree	No	LD-P	31		7	greater	I	40.862	3	2	0.6
1	24		36	female	United States	Some College, No Degree	No	LD-P	32		7	less	I	29.725	3	2	0.6
1	25		31	female	usa	Some College, No Degree	No	LD-P	1		5	greater	S	23.865	5	0	1
1	25		31	female	usa	Some College, No Degree	No	LD-P	2		5	less	S	14.175	5	0	1
1	25		31	female	usa	Some College, No Degree	No	LD-P	3		5	greater	I	15.056	5	0	1
1	25		31	female	usa	Some College, No Degree	No	LD-P	4		5	less	I	67.457	3	2	0.6
1	25		31	female	usa	Some College, No Degree	No	LD-P	5		5	greater	S	14.561	4	1	0.8
1	25		31	female	usa	Some College, No Degree	No	LD-P	6		5	less	S	9.32	5	0	1
1	25		31	female	usa	Some College, No Degree	No	LD-P	7		5	greater	I	43.807	2	3	0.4
1	25		31	female	usa	Some College, No Degree	No	LD-P	8		5	less	I	27.793	3	2	0.6
1	25		31	female	usa	Some College, No Degree	No	LD-P	9		5	greater	S	13.987	5	0	1
1	25		31	female	usa	Some College, No Degree	No	LD-P	10		5	less	S	27.568	5	0	1
1	25		31	female	usa	Some College, No Degree	No	LD-P	11		5	greater	I	33.063	3	2	0.6
1	25		31	female	usa	Some College, No Degree	No	LD-P	12		5	less	I	27.151	2	3	0.4
1	25		31	female	usa	Some College, No Degree	No	LD-P	13		5	greater	S	17.874	5	0	1
1	25		31	female	usa	Some College, No Degree	No	LD-P	14		5	less	S	24.04	5	0	1
1	25		31	female	usa	Some College, No Degree	No	LD-P	15		5	greater	I	54.285	2	3	0.4
1	25		31	female	usa	Some College, No Degree	No	LD-P	16		5	less	I	203.089	3	2	0.6
1	25		31	female	usa	Some College, No Degree	No	LD-P	17		7	greater	S	17.46	5	0	1
1	25		31	female	usa	Some College, No Degree	No	LD-P	18		7	less	S	28.257	5	0	1
1	25		31	female	usa	Some College, No Degree	No	LD-P	19		7	greater	I	27.464	1	4	0.2
1	25		31	female	usa	Some College, No Degree	No	LD-P	20		7	less	I	222.917	5	0	1
1	25		31	female	usa	Some College, No Degree	No	LD-P	21		7	greater	S	86.086	4	1	0.8
1	25		31	female	usa	Some College, No Degree	No	LD-P	22		7	less	S	18.336	5	0	1
1	25		31	female	usa	Some College, No Degree	No	LD-P	23		7	greater	I	27.214	3	2	0.6
1	25		31	female	usa	Some College, No Degree	No	LD-P	24		7	less	I	53.799	1	4	0.2
1	25		31	female	usa	Some College, No Degree	No	LD-P	25		7	greater	S	18.874	5	0	1
1	25		31	female	usa	Some College, No Degree	No	LD-P	26		7	less	S	19.221	5	0	1
1	25		31	female	usa	Some College, No Degree	No	LD-P	27		7	greater	I	18.701	4	1	0.8
1	25		31	female	usa	Some College, No Degree	No	LD-P	28		7	less	I	25.178	3	2	0.6
1	25		31	female	usa	Some College, No Degree	No	LD-P	29		7	greater	S	26.967	3	2	0.6
1	25		31	female	usa	Some College, No Degree	No	LD-P	30		7	less	S	17.32	4	1	0.8
1	25		31	female	usa	Some College, No Degree	No	LD-P	31		7	greater	I	11.137	5	0	1
1	25		31	female	usa	Some College, No Degree	No	LD-P	32		7	less	I	13.591	3	2	0.6
1	26		47	female	USA	Bachelors Degree	No	LD-P	1		5	greater	S	20.391	5	0	1
1	26		47	female	USA	Bachelors Degree	No	LD-P	2		5	less	S	14.133	5	0	1
1	26		47	female	USA	Bachelors Degree	No	LD-P	3		5	greater	I	28.511	1	4	0.2
1	26		47	female	USA	Bachelors Degree	No	LD-P	4		5	less	I	30.231	2	3	0.4
1	26		47	female	USA	Bachelors Degree	No	LD-P	5		5	greater	S	17.657	5	0	1
1	26		47	female	USA	Bachelors Degree	No	LD-P	6		5	less	S	22.166	5	0	1
1	26		47	female	USA	Bachelors Degree	No	LD-P	7		5	greater	I	31.861	5	0	1
1	26		47	female	USA	Bachelors Degree	No	LD-P	8		5	less	I	17.737	4	1	0.8
1	26		47	female	USA	Bachelors Degree	No	LD-P	9		5	greater	S	16.794	5	0	1
1	26		47	female	USA	Bachelors Degree	No	LD-P	10		5	less	S	13.775	5	0	1
1	26		47	female	USA	Bachelors Degree	No	LD-P	11		5	greater	I	31.444	0	5	0
1	26		47	female	USA	Bachelors Degree	No	LD-P	12		5	less	I	26.149	3	2	0.6
1	26		47	female	USA	Bachelors Degree	No	LD-P	13		5	greater	S	26.75	5	0	1
1	26		47	female	USA	Bachelors Degree	No	LD-P	14		5	less	S	60.78	4	1	0.8
1	26		47	female	USA	Bachelors Degree	No	LD-P	15		5	greater	I	43.779	3	2	0.6
1	26		47	female	USA	Bachelors Degree	No	LD-P	16		5	less	I	44.062	1	4	0.2
1	26		47	female	USA	Bachelors Degree	No	LD-P	17		7	greater	S	19.613	5	0	1
1	26		47	female	USA	Bachelors Degree	No	LD-P	18		7	less	S	26.599	5	0	1
1	26		47	female	USA	Bachelors Degree	No	LD-P	19		7	greater	I	20.247	3	2	0.6
1	26		47	female	USA	Bachelors Degree	No	LD-P	20		7	less	I	15.648	5	0	1
1	26		47	female	USA	Bachelors Degree	No	LD-P	21		7	greater	S	42.528	3	2	0.6
1	26		47	female	USA	Bachelors Degree	No	LD-P	22		7	less	S	37.09	5	0	1
1	26		47	female	USA	Bachelors Degree	No	LD-P	23		7	greater	I	19.732	3	2	0.6
1	26		47	female	USA	Bachelors Degree	No	LD-P	24		7	less	I	66.98	5	0	1
1	26		47	female	USA	Bachelors Degree	No	LD-P	25		7	greater	S	31.679	5	0	1
1	26		47	female	USA	Bachelors Degree	No	LD-P	26		7	less	S	18.958	5	0	1
1	26		47	female	USA	Bachelors Degree	No	LD-P	27		7	greater	I	26.371	4	1	0.8
1	26		47	female	USA	Bachelors Degree	No	LD-P	28		7	less	I	14.541	5	0	1
1	26		47	female	USA	Bachelors Degree	No	LD-P	29		7	greater	S	21.99	3	2	0.6
1	26		47	female	USA	Bachelors Degree	No	LD-P	30		7	less	S	26.985	5	0	1
1	26		47	female	USA	Bachelors Degree	No	LD-P	31		7	greater	I	21.183	3	2	0.6
1	26		47	female	USA	Bachelors Degree	No	LD-P	32		7	less	I	38.362	1	4	0.2
1	27		38	male	United States	Bachelors Degree	No	LD-P	1		5	greater	S	12.008	5	0	1
1	27		38	male	United States	Bachelors Degree	No	LD-P	2		5	less	S	10.804	5	0	1
1	27		38	male	United States	Bachelors Degree	No	LD-P	3		5	greater	I	16.099	5	0	1
1	27		38	male	United States	Bachelors Degree	No	LD-P	4		5	less	I	28.08	5	0	1
1	27		38	male	United States	Bachelors Degree	No	LD-P	5		5	greater	S	9.225	5	0	1
1	27		38	male	United States	Bachelors Degree	No	LD-P	6		5	less	S	15.398	5	0	1
1	27		38	male	United States	Bachelors Degree	No	LD-P	7		5	greater	I	44.421	2	3	0.4
1	27		38	male	United States	Bachelors Degree	No	LD-P	8		5	less	I	44.338	4	1	0.8
1	27		38	male	United States	Bachelors Degree	No	LD-P	9		5	greater	S	19.273	4	1	0.8
1	27		38	male	United States	Bachelors Degree	No	LD-P	10		5	less	S	10.251	5	0	1
1	27		38	male	United States	Bachelors Degree	No	LD-P	11		5	greater	I	13.961	3	2	0.6
1	27		38	male	United States	Bachelors Degree	No	LD-P	12		5	less	I	63.806	2	3	0.4
1	27		38	male	United States	Bachelors Degree	No	LD-P	13		5	greater	S	9.984	4	1	0.8
1	27		38	male	United States	Bachelors Degree	No	LD-P	14		5	less	S	14.643	4	1	0.8
1	27		38	male	United States	Bachelors Degree	No	LD-P	15		5	greater	I	14.573	0	5	0
1	27		38	male	United States	Bachelors Degree	No	LD-P	16		5	less	I	50.265	3	2	0.6
1	27		38	male	United States	Bachelors Degree	No	LD-P	17		7	greater	S	11.998	5	0	1
1	27		38	male	United States	Bachelors Degree	No	LD-P	18		7	less	S	28.44	5	0	1
1	27		38	male	United States	Bachelors Degree	No	LD-P	19		7	greater	I	11.023	3	2	0.6
1	27		38	male	United States	Bachelors Degree	No	LD-P	20		7	less	I	21.118	5	0	1
1	27		38	male	United States	Bachelors Degree	No	LD-P	21		7	greater	S	21.962	3	2	0.6
1	27		38	male	United States	Bachelors Degree	No	LD-P	22		7	less	S	14.902	5	0	1
1	27		38	male	United States	Bachelors Degree	No	LD-P	23		7	greater	I	51.222	3	2	0.6
1	27		38	male	United States	Bachelors Degree	No	LD-P	24		7	less	I	36.563	5	0	1
1	27		38	male	United States	Bachelors Degree	No	LD-P	25		7	greater	S	24.571	5	0	1
1	27		38	male	United States	Bachelors Degree	No	LD-P	26		7	less	S	14.856	5	0	1
1	27		38	male	United States	Bachelors Degree	No	LD-P	27		7	greater	I	60.914	5	0	1
1	27		38	male	United States	Bachelors Degree	No	LD-P	28		7	less	I	16.648	5	0	1
1	27		38	male	United States	Bachelors Degree	No	LD-P	29		7	greater	S	28.426	5	0	1
1	27		38	male	United States	Bachelors Degree	No	LD-P	30		7	less	S	16.322	5	0	1
1	27		38	male	United States	Bachelors Degree	No	LD-P	31		7	greater	I	26.723	5	0	1
1	27		38	male	United States	Bachelors Degree	No	LD-P	32		7	less	I	47.722	2	3	0.4
1	28		22	male	USA	High School Graduate	No	LD-P	1		5	greater	S	54.499	5	0	1
1	28		22	male	USA	High School Graduate	No	LD-P	2		5	less	S	92.796	5	0	1
1	28		22	male	USA	High School Graduate	No	LD-P	3		5	greater	I	57.544	5	0	1
1	28		22	male	USA	High School Graduate	No	LD-P	4		5	less	I	16.382	3	2	0.6
1	28		22	male	USA	High School Graduate	No	LD-P	5		5	greater	S	45.351	5	0	1
1	28		22	male	USA	High School Graduate	No	LD-P	6		5	less	S	63.541	5	0	1
1	28		22	male	USA	High School Graduate	No	LD-P	7		5	greater	I	19.492	2	3	0.4
1	28		22	male	USA	High School Graduate	No	LD-P	8		5	less	I	45.505	3	2	0.6
1	28		22	male	USA	High School Graduate	No	LD-P	9		5	greater	S	11.992	5	0	1
1	28		22	male	USA	High School Graduate	No	LD-P	10		5	less	S	9.252	5	0	1
1	28		22	male	USA	High School Graduate	No	LD-P	11		5	greater	I	14.272	3	2	0.6
1	28		22	male	USA	High School Graduate	No	LD-P	12		5	less	I	49.331	4	1	0.8
1	28		22	male	USA	High School Graduate	No	LD-P	13		5	greater	S	33.102	5	0	1
1	28		22	male	USA	High School Graduate	No	LD-P	14		5	less	S	26.866	5	0	1
1	28		22	male	USA	High School Graduate	No	LD-P	15		5	greater	I	128.048	2	3	0.4
1	28		22	male	USA	High School Graduate	No	LD-P	16		5	less	I	96.512	3	2	0.6
1	28		22	male	USA	High School Graduate	No	LD-P	17		7	greater	S	11.4	5	0	1
1	28		22	male	USA	High School Graduate	No	LD-P	18		7	less	S	15.024	5	0	1
1	28		22	male	USA	High School Graduate	No	LD-P	19		7	greater	I	38.877	3	2	0.6
1	28		22	male	USA	High School Graduate	No	LD-P	20		7	less	I	8.618	5	0	1
1	28		22	male	USA	High School Graduate	No	LD-P	21		7	greater	S	35.911	3	2	0.6
1	28		22	male	USA	High School Graduate	No	LD-P	22		7	less	S	11.526	5	0	1
1	28		22	male	USA	High School Graduate	No	LD-P	23		7	greater	I	6.814	3	2	0.6
1	28		22	male	USA	High School Graduate	No	LD-P	24		7	less	I	14.404	3	2	0.6
1	28		22	male	USA	High School Graduate	No	LD-P	25		7	greater	S	18.67	5	0	1
1	28		22	male	USA	High School Graduate	No	LD-P	26		7	less	S	25.545	5	0	1
1	28		22	male	USA	High School Graduate	No	LD-P	27		7	greater	I	15.924	2	3	0.4
1	28		22	male	USA	High School Graduate	No	LD-P	28		7	less	I	24.553	5	0	1
1	28		22	male	USA	High School Graduate	No	LD-P	29		7	greater	S	115.008	5	0	1
1	28		22	male	USA	High School Graduate	No	LD-P	30		7	less	S	9.818	5	0	1
1	28		22	male	USA	High School Graduate	No	LD-P	31		7	greater	I	79.059	5	0	1
1	28		22	male	USA	High School Graduate	No	LD-P	32		7	less	I	117.863	3	2	0.6
1	29		26	female	USA	Masters Degree	No	LD-P	1		5	greater	S	16.926	5	0	1
1	29		26	female	USA	Masters Degree	No	LD-P	2		5	less	S	17.953	5	0	1
1	29		26	female	USA	Masters Degree	No	LD-P	3		5	greater	I	25.355	5	0	1
1	29		26	female	USA	Masters Degree	No	LD-P	4		5	less	I	18.917	3	2	0.6
1	29		26	female	USA	Masters Degree	No	LD-P	5		5	greater	S	10.689	5	0	1
1	29		26	female	USA	Masters Degree	No	LD-P	6		5	less	S	16.718	5	0	1
1	29		26	female	USA	Masters Degree	No	LD-P	7		5	greater	I	25.215	3	2	0.6
1	29		26	female	USA	Masters Degree	No	LD-P	8		5	less	I	47.599	4	1	0.8
1	29		26	female	USA	Masters Degree	No	LD-P	9		5	greater	S	10.816	5	0	1
1	29		26	female	USA	Masters Degree	No	LD-P	10		5	less	S	11.733	5	0	1
1	29		26	female	USA	Masters Degree	No	LD-P	11		5	greater	I	39.802	3	2	0.6
1	29		26	female	USA	Masters Degree	No	LD-P	12		5	less	I	43.366	3	2	0.6
1	29		26	female	USA	Masters Degree	No	LD-P	13		5	greater	S	14.213	5	0	1
1	29		26	female	USA	Masters Degree	No	LD-P	14		5	less	S	65.305	4	1	0.8
1	29		26	female	USA	Masters Degree	No	LD-P	15		5	greater	I	45.545	0	5	0
1	29		26	female	USA	Masters Degree	No	LD-P	16		5	less	I	25.27	4	1	0.8
1	29		26	female	USA	Masters Degree	No	LD-P	17		7	greater	S	13.283	5	0	1
1	29		26	female	USA	Masters Degree	No	LD-P	18		7	less	S	14.142	5	0	1
1	29		26	female	USA	Masters Degree	No	LD-P	19		7	greater	I	22.147	5	0	1
1	29		26	female	USA	Masters Degree	No	LD-P	20		7	less	I	13.801	5	0	1
1	29		26	female	USA	Masters Degree	No	LD-P	21		7	greater	S	35.731	4	1	0.8
1	29		26	female	USA	Masters Degree	No	LD-P	22		7	less	S	10.935	5	0	1
1	29		26	female	USA	Masters Degree	No	LD-P	23		7	greater	I	49.74	3	2	0.6
1	29		26	female	USA	Masters Degree	No	LD-P	24		7	less	I	22.672	5	0	1
1	29		26	female	USA	Masters Degree	No	LD-P	25		7	greater	S	24.649	5	0	1
1	29		26	female	USA	Masters Degree	No	LD-P	26		7	less	S	17.879	5	0	1
1	29		26	female	USA	Masters Degree	No	LD-P	27		7	greater	I	27.424	4	1	0.8
1	29		26	female	USA	Masters Degree	No	LD-P	28		7	less	I	24.501	3	2	0.6
1	29		26	female	USA	Masters Degree	No	LD-P	29		7	greater	S	16.678	5	0	1
1	29		26	female	USA	Masters Degree	No	LD-P	30		7	less	S	61.269	5	0	1
1	29		26	female	USA	Masters Degree	No	LD-P	31		7	greater	I	21.81	5	0	1
1	29		26	female	USA	Masters Degree	No	LD-P	32		7	less	I	38.356	5	0	1
1	30		21	male	United States of America	Associates Degree	No	LD-P	1		5	greater	S	51.163	5	0	1
1	30		21	male	United States of America	Associates Degree	No	LD-P	2		5	less	S	22.942	5	0	1
1	30		21	male	United States of America	Associates Degree	No	LD-P	3		5	greater	I	31.923	5	0	1
1	30		21	male	United States of America	Associates Degree	No	LD-P	4		5	less	I	24.919	5	0	1
1	30		21	male	United States of America	Associates Degree	No	LD-P	5		5	greater	S	14.702	5	0	1
1	30		21	male	United States of America	Associates Degree	No	LD-P	6		5	less	S	14.888	5	0	1
1	30		21	male	United States of America	Associates Degree	No	LD-P	7		5	greater	I	46.212	5	0	1
1	30		21	male	United States of America	Associates Degree	No	LD-P	8		5	less	I	37.899	5	0	1
1	30		21	male	United States of America	Associates Degree	No	LD-P	9		5	greater	S	20.739	5	0	1
1	30		21	male	United States of America	Associates Degree	No	LD-P	10		5	less	S	14.891	5	0	1
1	30		21	male	United States of America	Associates Degree	No	LD-P	11		5	greater	I	46.643	5	0	1
1	30		21	male	United States of America	Associates Degree	No	LD-P	12		5	less	I	68.082	3	2	0.6
1	30		21	male	United States of America	Associates Degree	No	LD-P	13		5	greater	S	45.757	5	0	1
1	30		21	male	United States of America	Associates Degree	No	LD-P	14		5	less	S	30.39	3	2	0.6
1	30		21	male	United States of America	Associates Degree	No	LD-P	15		5	greater	I	91.59	5	0	1
1	30		21	male	United States of America	Associates Degree	No	LD-P	16		5	less	I	37.63	4	1	0.8
1	30		21	male	United States of America	Associates Degree	No	LD-P	17		7	greater	S	16.452	5	0	1
1	30		21	male	United States of America	Associates Degree	No	LD-P	18		7	less	S	23.201	5	0	1
1	30		21	male	United States of America	Associates Degree	No	LD-P	19		7	greater	I	26.771	5	0	1
1	30		21	male	United States of America	Associates Degree	No	LD-P	20		7	less	I	28.294	5	0	1
1	30		21	male	United States of America	Associates Degree	No	LD-P	21		7	greater	S	20.45	3	2	0.6
1	30		21	male	United States of America	Associates Degree	No	LD-P	22		7	less	S	29.855	5	0	1
1	30		21	male	United States of America	Associates Degree	No	LD-P	23		7	greater	I	44.435	5	0	1
1	30		21	male	United States of America	Associates Degree	No	LD-P	24		7	less	I	27.765	5	0	1
1	30		21	male	United States of America	Associates Degree	No	LD-P	25		7	greater	S	24.144	5	0	1
1	30		21	male	United States of America	Associates Degree	No	LD-P	26		7	less	S	26.291	5	0	1
1	30		21	male	United States of America	Associates Degree	No	LD-P	27		7	greater	I	36.233	5	0	1
1	30		21	male	United States of America	Associates Degree	No	LD-P	28		7	less	I	207.617	5	0	1
1	30		21	male	United States of America	Associates Degree	No	LD-P	29		7	greater	S	103.614	5	0	1
1	30		21	male	United States of America	Associates Degree	No	LD-P	30		7	less	S	49.483	5	0	1
1	30		21	male	United States of America	Associates Degree	No	LD-P	31		7	greater	I	23.115	5	0	1
1	30		21	male	United States of America	Associates Degree	No	LD-P	32		7	less	I	69.702	5	0	1
1	31		31	male	United States	Masters Degree	No	LD-P	1		5	greater	S	14.784	5	0	1
1	31		31	male	United States	Masters Degree	No	LD-P	2		5	less	S	11.831	5	0	1
1	31		31	male	United States	Masters Degree	No	LD-P	3		5	greater	I	32.823	5	0	1
1	31		31	male	United States	Masters Degree	No	LD-P	4		5	less	I	19.408	5	0	1
1	31		31	male	United States	Masters Degree	No	LD-P	5		5	greater	S	12.264	5	0	1
1	31		31	male	United States	Masters Degree	No	LD-P	6		5	less	S	10.128	5	0	1
1	31		31	male	United States	Masters Degree	No	LD-P	7		5	greater	I	40.071	0	5	0
1	31		31	male	United States	Masters Degree	No	LD-P	8		5	less	I	62.847	2	3	0.4
1	31		31	male	United States	Masters Degree	No	LD-P	9		5	greater	S	22.319	5	0	1
1	31		31	male	United States	Masters Degree	No	LD-P	10		5	less	S	10.409	5	0	1
1	31		31	male	United States	Masters Degree	No	LD-P	11		5	greater	I	34.975	3	2	0.6
1	31		31	male	United States	Masters Degree	No	LD-P	12		5	less	I	52.951	4	1	0.8
1	31		31	male	United States	Masters Degree	No	LD-P	13		5	greater	S	18.511	5	0	1
1	31		31	male	United States	Masters Degree	No	LD-P	14		5	less	S	54.192	4	1	0.8
1	31		31	male	United States	Masters Degree	No	LD-P	15		5	greater	I	40.471	5	0	1
1	31		31	male	United States	Masters Degree	No	LD-P	16		5	less	I	22.656	3	2	0.6
1	31		31	male	United States	Masters Degree	No	LD-P	17		7	greater	S	14.408	5	0	1
1	31		31	male	United States	Masters Degree	No	LD-P	18		7	less	S	19.424	5	0	1
1	31		31	male	United States	Masters Degree	No	LD-P	19		7	greater	I	12.088	1	4	0.2
1	31		31	male	United States	Masters Degree	No	LD-P	20		7	less	I	17.656	5	0	1
1	31		31	male	United States	Masters Degree	No	LD-P	21		7	greater	S	24.344	3	2	0.6
1	31		31	male	United States	Masters Degree	No	LD-P	22		7	less	S	13.816	5	0	1
1	31		31	male	United States	Masters Degree	No	LD-P	23		7	greater	I	54.559	5	0	1
1	31		31	male	United States	Masters Degree	No	LD-P	24		7	less	I	19.448	4	1	0.8
1	31		31	male	United States	Masters Degree	No	LD-P	25		7	greater	S	34.168	3	2	0.6
1	31		31	male	United States	Masters Degree	No	LD-P	26		7	less	S	18.088	5	0	1
1	31		31	male	United States	Masters Degree	No	LD-P	27		7	greater	I	23.064	5	0	1
1	31		31	male	United States	Masters Degree	No	LD-P	28		7	less	I	12.832	5	0	1
1	31		31	male	United States	Masters Degree	No	LD-P	29		7	greater	S	18.56	5	0	1
1	31		31	male	United States	Masters Degree	No	LD-P	30		7	less	S	20.919	5	0	1
1	31		31	male	United States	Masters Degree	No	LD-P	31		7	greater	I	19.208	5	0	1
1	31		31	male	United States	Masters Degree	No	LD-P	32		7	less	I	21.136	5	0	1
1	32		45	female	usa	High School Graduate	No	LD-P	1		5	greater	S	18.767	5	0	1
1	32		45	female	usa	High School Graduate	No	LD-P	2		5	less	S	37.524	5	0	1
1	32		45	female	usa	High School Graduate	No	LD-P	3		5	greater	I	20.375	3	2	0.6
1	32		45	female	usa	High School Graduate	No	LD-P	4		5	less	I	45.702	3	2	0.6
1	32		45	female	usa	High School Graduate	No	LD-P	5		5	greater	S	23.547	5	0	1
1	32		45	female	usa	High School Graduate	No	LD-P	6		5	less	S	15.281	5	0	1
1	32		45	female	usa	High School Graduate	No	LD-P	7		5	greater	I	30.954	0	5	0
1	32		45	female	usa	High School Graduate	No	LD-P	8		5	less	I	63.237	3	2	0.6
1	32		45	female	usa	High School Graduate	No	LD-P	9		5	greater	S	20.491	4	1	0.8
1	32		45	female	usa	High School Graduate	No	LD-P	10		5	less	S	16.779	5	0	1
1	32		45	female	usa	High School Graduate	No	LD-P	11		5	greater	I	61.045	3	2	0.6
1	32		45	female	usa	High School Graduate	No	LD-P	12		5	less	I	94.133	2	3	0.4
1	32		45	female	usa	High School Graduate	No	LD-P	13		5	greater	S	41.598	5	0	1
1	32		45	female	usa	High School Graduate	No	LD-P	14		5	less	S	28.669	4	1	0.8
1	32		45	female	usa	High School Graduate	No	LD-P	15		5	greater	I	41.631	0	5	0
1	32		45	female	usa	High School Graduate	No	LD-P	16		5	less	I	34.44	3	2	0.6
1	32		45	female	usa	High School Graduate	No	LD-P	17		7	greater	S	24.505	5	0	1
1	32		45	female	usa	High School Graduate	No	LD-P	18		7	less	S	19.99	4	1	0.8
1	32		45	female	usa	High School Graduate	No	LD-P	19		7	greater	I	12.814	3	2	0.6
1	32		45	female	usa	High School Graduate	No	LD-P	20		7	less	I	25.832	5	0	1
1	32		45	female	usa	High School Graduate	No	LD-P	21		7	greater	S	28.316	4	1	0.8
1	32		45	female	usa	High School Graduate	No	LD-P	22		7	less	S	21.129	5	0	1
1	32		45	female	usa	High School Graduate	No	LD-P	23		7	greater	I	31.108	3	2	0.6
1	32		45	female	usa	High School Graduate	No	LD-P	24		7	less	I	57.518	3	2	0.6
1	32		45	female	usa	High School Graduate	No	LD-P	25		7	greater	S	40.82	5	0	1
1	32		45	female	usa	High School Graduate	No	LD-P	26		7	less	S	36.425	5	0	1
1	32		45	female	usa	High School Graduate	No	LD-P	27		7	greater	I	79.433	2	3	0.4
1	32		45	female	usa	High School Graduate	No	LD-P	28		7	less	I	59.767	3	2	0.6
1	32		45	female	usa	High School Graduate	No	LD-P	29		7	greater	S	40.775	3	2	0.6
1	32		45	female	usa	High School Graduate	No	LD-P	30		7	less	S	36.587	5	0	1
1	32		45	female	usa	High School Graduate	No	LD-P	31		7	greater	I	76.917	3	2	0.6
1	32		45	female	usa	High School Graduate	No	LD-P	32		7	less	I	34.045	5	0	1
1	33		67	female	USA	Bachelors Degree	No	LD-P	1		5	greater	S	25.751	5	0	1
1	33		67	female	USA	Bachelors Degree	No	LD-P	2		5	less	S	25.08	5	0	1
1	33		67	female	USA	Bachelors Degree	No	LD-P	3		5	greater	I	85.587	5	0	1
1	33		67	female	USA	Bachelors Degree	No	LD-P	4		5	less	I	54.539	3	2	0.6
1	33		67	female	USA	Bachelors Degree	No	LD-P	5		5	greater	S	31.36	5	0	1
1	33		67	female	USA	Bachelors Degree	No	LD-P	6		5	less	S	15.618	5	0	1
1	33		67	female	USA	Bachelors Degree	No	LD-P	7		5	greater	I	106.131	2	3	0.4
1	33		67	female	USA	Bachelors Degree	No	LD-P	8		5	less	I	38.256	4	1	0.8
1	33		67	female	USA	Bachelors Degree	No	LD-P	9		5	greater	S	25.937	5	0	1
1	33		67	female	USA	Bachelors Degree	No	LD-P	10		5	less	S	22.816	5	0	1
1	33		67	female	USA	Bachelors Degree	No	LD-P	11		5	greater	I	91.933	3	2	0.6
1	33		67	female	USA	Bachelors Degree	No	LD-P	12		5	less	I	83.38	2	3	0.4
1	33		67	female	USA	Bachelors Degree	No	LD-P	13		5	greater	S	29.166	5	0	1
1	33		67	female	USA	Bachelors Degree	No	LD-P	14		5	less	S	25.529	5	0	1
1	33		67	female	USA	Bachelors Degree	No	LD-P	15		5	greater	I	48.315	2	3	0.4
1	33		67	female	USA	Bachelors Degree	No	LD-P	16		5	less	I	114.781	5	0	1
1	33		67	female	USA	Bachelors Degree	No	LD-P	17		7	greater	S	23.058	5	0	1
1	33		67	female	USA	Bachelors Degree	No	LD-P	18		7	less	S	44.633	5	0	1
1	33		67	female	USA	Bachelors Degree	No	LD-P	19		7	greater	I	43.848	3	2	0.6
1	33		67	female	USA	Bachelors Degree	No	LD-P	20		7	less	I	71.498	4	1	0.8
1	33		67	female	USA	Bachelors Degree	No	LD-P	21		7	greater	S	19.345	4	1	0.8
1	33		67	female	USA	Bachelors Degree	No	LD-P	22		7	less	S	10.417	5	0	1
1	33		67	female	USA	Bachelors Degree	No	LD-P	23		7	greater	I	97.812	3	2	0.6
1	33		67	female	USA	Bachelors Degree	No	LD-P	24		7	less	I	53.765	5	0	1
1	33		67	female	USA	Bachelors Degree	No	LD-P	25		7	greater	S	32.183	5	0	1
1	33		67	female	USA	Bachelors Degree	No	LD-P	26		7	less	S	25.72	5	0	1
1	33		67	female	USA	Bachelors Degree	No	LD-P	27		7	greater	I	27.505	4	1	0.8
1	33		67	female	USA	Bachelors Degree	No	LD-P	28		7	less	I	15.19	5	0	1
1	33		67	female	USA	Bachelors Degree	No	LD-P	29		7	greater	S	32.512	5	0	1
1	33		67	female	USA	Bachelors Degree	No	LD-P	30		7	less	S	67.226	5	0	1
1	33		67	female	USA	Bachelors Degree	No	LD-P	31		7	greater	I	19.665	5	0	1
1	33		67	female	USA	Bachelors Degree	No	LD-P	32		7	less	I	29.122	3	2	0.6
1	34		66	female	United States	Bachelors Degree	No	LD-P	1		5	greater	S	14.414	5	0	1
1	34		66	female	United States	Bachelors Degree	No	LD-P	2		5	less	S	14.424	5	0	1
1	34		66	female	United States	Bachelors Degree	No	LD-P	3		5	greater	I	22.289	1	4	0.2
1	34		66	female	United States	Bachelors Degree	No	LD-P	4		5	less	I	36.381	2	3	0.4
1	34		66	female	United States	Bachelors Degree	No	LD-P	5		5	greater	S	14.036	5	0	1
1	34		66	female	United States	Bachelors Degree	No	LD-P	6		5	less	S	16.27	5	0	1
1	34		66	female	United States	Bachelors Degree	No	LD-P	7		5	greater	I	20.299	5	0	1
1	34		66	female	United States	Bachelors Degree	No	LD-P	8		5	less	I	21.051	4	1	0.8
1	34		66	female	United States	Bachelors Degree	No	LD-P	9		5	greater	S	22.694	5	0	1
1	34		66	female	United States	Bachelors Degree	No	LD-P	10		5	less	S	13.57	5	0	1
1	34		66	female	United States	Bachelors Degree	No	LD-P	11		5	greater	I	31.359	0	5	0
1	34		66	female	United States	Bachelors Degree	No	LD-P	12		5	less	I	44.877	4	1	0.8
1	34		66	female	United States	Bachelors Degree	No	LD-P	13		5	greater	S	13.706	5	0	1
1	34		66	female	United States	Bachelors Degree	No	LD-P	14		5	less	S	49.237	3	2	0.6
1	34		66	female	United States	Bachelors Degree	No	LD-P	15		5	greater	I	40.296	2	3	0.4
1	34		66	female	United States	Bachelors Degree	No	LD-P	16		5	less	I	27.22	1	4	0.2
1	34		66	female	United States	Bachelors Degree	No	LD-P	17		7	greater	S	16.801	5	0	1
1	34		66	female	United States	Bachelors Degree	No	LD-P	18		7	less	S	17.452	5	0	1
1	34		66	female	United States	Bachelors Degree	No	LD-P	19		7	greater	I	21.062	5	0	1
1	34		66	female	United States	Bachelors Degree	No	LD-P	20		7	less	I	19.182	5	0	1
1	34		66	female	United States	Bachelors Degree	No	LD-P	21		7	greater	S	18.26	3	2	0.6
1	34		66	female	United States	Bachelors Degree	No	LD-P	22		7	less	S	16.302	5	0	1
1	34		66	female	United States	Bachelors Degree	No	LD-P	23		7	greater	I	44.044	5	0	1
1	34		66	female	United States	Bachelors Degree	No	LD-P	24		7	less	I	18.96	5	0	1
1	34		66	female	United States	Bachelors Degree	No	LD-P	25		7	greater	S	16.556	5	0	1
1	34		66	female	United States	Bachelors Degree	No	LD-P	26		7	less	S	14.263	5	0	1
1	34		66	female	United States	Bachelors Degree	No	LD-P	27		7	greater	I	34.817	3	2	0.6
1	34		66	female	United States	Bachelors Degree	No	LD-P	28		7	less	I	22.19	5	0	1
1	34		66	female	United States	Bachelors Degree	No	LD-P	29		7	greater	S	19.915	5	0	1
1	34		66	female	United States	Bachelors Degree	No	LD-P	30		7	less	S	24.242	5	0	1
1	34		66	female	United States	Bachelors Degree	No	LD-P	31		7	greater	I	26.888	3	2	0.6
1	34		66	female	United States	Bachelors Degree	No	LD-P	32		7	less	I	43.441	0	5	0
1	35		44	female	usa	High School Graduate	No	LD-P	1		5	greater	S	9.135	5	0	1
1	35		44	female	usa	High School Graduate	No	LD-P	2		5	less	S	20.111	5	0	1
1	35		44	female	usa	High School Graduate	No	LD-P	3		5	greater	I	23.812	2	3	0.4
1	35		44	female	usa	High School Graduate	No	LD-P	4		5	less	I	8.245	5	0	1
1	35		44	female	usa	High School Graduate	No	LD-P	5		5	greater	S	11.342	5	0	1
1	35		44	female	usa	High School Graduate	No	LD-P	6		5	less	S	9.832	5	0	1
1	35		44	female	usa	High School Graduate	No	LD-P	7		5	greater	I	31.084	4	1	0.8
1	35		44	female	usa	High School Graduate	No	LD-P	8		5	less	I	10.919	1	4	0.2
1	35		44	female	usa	High School Graduate	No	LD-P	9		5	greater	S	15.938	5	0	1
1	35		44	female	usa	High School Graduate	No	LD-P	10		5	less	S	9.831	5	0	1
1	35		44	female	usa	High School Graduate	No	LD-P	11		5	greater	I	24.57	1	4	0.2
1	35		44	female	usa	High School Graduate	No	LD-P	12		5	less	I	87.727	2	3	0.4
1	35		44	female	usa	High School Graduate	No	LD-P	13		5	greater	S	13.764	5	0	1
1	35		44	female	usa	High School Graduate	No	LD-P	14		5	less	S	12.845	5	0	1
1	35		44	female	usa	High School Graduate	No	LD-P	15		5	greater	I	16.668	0	5	0
1	35		44	female	usa	High School Graduate	No	LD-P	16		5	less	I	19.133	3	2	0.6
1	35		44	female	usa	High School Graduate	No	LD-P	17		7	greater	S	49.445	5	0	1
1	35		44	female	usa	High School Graduate	No	LD-P	18		7	less	S	15.187	5	0	1
1	35		44	female	usa	High School Graduate	No	LD-P	19		7	greater	I	21.018	5	0	1
1	35		44	female	usa	High School Graduate	No	LD-P	20		7	less	I	12.104	5	0	1
1	35		44	female	usa	High School Graduate	No	LD-P	21		7	greater	S	13.999	4	1	0.8
1	35		44	female	usa	High School Graduate	No	LD-P	22		7	less	S	14.944	5	0	1
1	35		44	female	usa	High School Graduate	No	LD-P	23		7	greater	I	17.293	3	2	0.6
1	35		44	female	usa	High School Graduate	No	LD-P	24		7	less	I	18.523	5	0	1
1	35		44	female	usa	High School Graduate	No	LD-P	25		7	greater	S	16.623	5	0	1
1	35		44	female	usa	High School Graduate	No	LD-P	26		7	less	S	9.801	5	0	1
1	35		44	female	usa	High School Graduate	No	LD-P	27		7	greater	I	22.511	5	0	1
1	35		44	female	usa	High School Graduate	No	LD-P	28		7	less	I	18.518	5	0	1
1	35		44	female	usa	High School Graduate	No	LD-P	29		7	greater	S	16.036	5	0	1
1	35		44	female	usa	High School Graduate	No	LD-P	30		7	less	S	18.886	5	0	1
1	35		44	female	usa	High School Graduate	No	LD-P	31		7	greater	I	9.401	5	0	1
1	35		44	female	usa	High School Graduate	No	LD-P	32		7	less	I	31.707	2	3	0.4
1	36		28	female	united states	Some College, No Degree	No	LD-P	1		5	greater	S	126.686	0	5	0
1	36		28	female	united states	Some College, No Degree	No	LD-P	2		5	less	S	109.28	5	0	1
1	36		28	female	united states	Some College, No Degree	No	LD-P	3		5	greater	I	12.834	3	2	0.6
1	36		28	female	united states	Some College, No Degree	No	LD-P	4		5	less	I	15.729	5	0	1
1	36		28	female	united states	Some College, No Degree	No	LD-P	5		5	greater	S	13.395	5	0	1
1	36		28	female	united states	Some College, No Degree	No	LD-P	6		5	less	S	11.503	5	0	1
1	36		28	female	united states	Some College, No Degree	No	LD-P	7		5	greater	I	54.769	2	3	0.4
1	36		28	female	united states	Some College, No Degree	No	LD-P	8		5	less	I	31.904	1	4	0.2
1	36		28	female	united states	Some College, No Degree	No	LD-P	9		5	greater	S	26.904	5	0	1
1	36		28	female	united states	Some College, No Degree	No	LD-P	10		5	less	S	10.726	5	0	1
1	36		28	female	united states	Some College, No Degree	No	LD-P	11		5	greater	I	8.844	5	0	1
1	36		28	female	united states	Some College, No Degree	No	LD-P	12		5	less	I	35.453	2	3	0.4
1	36		28	female	united states	Some College, No Degree	No	LD-P	13		5	greater	S	21.668	5	0	1
1	36		28	female	united states	Some College, No Degree	No	LD-P	14		5	less	S	31.973	5	0	1
1	36		28	female	united states	Some College, No Degree	No	LD-P	15		5	greater	I	26.817	2	3	0.4
1	36		28	female	united states	Some College, No Degree	No	LD-P	16		5	less	I	19.105	3	2	0.6
1	36		28	female	united states	Some College, No Degree	No	LD-P	17		7	greater	S	33.481	5	0	1
1	36		28	female	united states	Some College, No Degree	No	LD-P	18		7	less	S	30.19	5	0	1
1	36		28	female	united states	Some College, No Degree	No	LD-P	19		7	greater	I	125.929	1	4	0.2
1	36		28	female	united states	Some College, No Degree	No	LD-P	20		7	less	I	15.875	5	0	1
1	36		28	female	united states	Some College, No Degree	No	LD-P	21		7	greater	S	23.74	4	1	0.8
1	36		28	female	united states	Some College, No Degree	No	LD-P	22		7	less	S	13.246	5	0	1
1	36		28	female	united states	Some College, No Degree	No	LD-P	23		7	greater	I	19.986	3	2	0.6
1	36		28	female	united states	Some College, No Degree	No	LD-P	24		7	less	I	29.35	1	4	0.2
1	36		28	female	united states	Some College, No Degree	No	LD-P	25		7	greater	S	38.375	5	0	1
1	36		28	female	united states	Some College, No Degree	No	LD-P	26		7	less	S	13.294	5	0	1
1	36		28	female	united states	Some College, No Degree	No	LD-P	27		7	greater	I	38.362	4	1	0.8
1	36		28	female	united states	Some College, No Degree	No	LD-P	28		7	less	I	266.559	5	0	1
1	36		28	female	united states	Some College, No Degree	No	LD-P	29		7	greater	S	67.643	4	1	0.8
1	36		28	female	united states	Some College, No Degree	No	LD-P	30		7	less	S	229.335	5	0	1
1	36		28	female	united states	Some College, No Degree	No	LD-P	31		7	greater	I	8.298	5	0	1
1	36		28	female	united states	Some College, No Degree	No	LD-P	32		7	less	I	61.084	3	2	0.6
1	37		34	female	USA	Some College, No Degree	No	LD-P	1		5	greater	S	80.568	5	0	1
1	37		34	female	USA	Some College, No Degree	No	LD-P	2		5	less	S	8.76	5	0	1
1	37		34	female	USA	Some College, No Degree	No	LD-P	3		5	greater	I	14.541	3	2	0.6
1	37		34	female	USA	Some College, No Degree	No	LD-P	4		5	less	I	13.628	5	0	1
1	37		34	female	USA	Some College, No Degree	No	LD-P	5		5	greater	S	7.051	5	0	1
1	37		34	female	USA	Some College, No Degree	No	LD-P	6		5	less	S	10.262	5	0	1
1	37		34	female	USA	Some College, No Degree	No	LD-P	7		5	greater	I	31.365	0	5	0
1	37		34	female	USA	Some College, No Degree	No	LD-P	8		5	less	I	8.247	1	4	0.2
1	37		34	female	USA	Some College, No Degree	No	LD-P	9		5	greater	S	13.661	5	0	1
1	37		34	female	USA	Some College, No Degree	No	LD-P	10		5	less	S	8.108	5	0	1
1	37		34	female	USA	Some College, No Degree	No	LD-P	11		5	greater	I	38.799	5	0	1
1	37		34	female	USA	Some College, No Degree	No	LD-P	12		5	less	I	16.94	2	3	0.4
1	37		34	female	USA	Some College, No Degree	No	LD-P	13		5	greater	S	10.104	5	0	1
1	37		34	female	USA	Some College, No Degree	No	LD-P	14		5	less	S	23.305	5	0	1
1	37		34	female	USA	Some College, No Degree	No	LD-P	15		5	greater	I	24.144	0	5	0
1	37		34	female	USA	Some College, No Degree	No	LD-P	16		5	less	I	11.683	5	0	1
1	37		34	female	USA	Some College, No Degree	No	LD-P	17		7	greater	S	9.424	5	0	1
1	37		34	female	USA	Some College, No Degree	No	LD-P	18		7	less	S	11.636	5	0	1
1	37		34	female	USA	Some College, No Degree	No	LD-P	19		7	greater	I	9.825	1	4	0.2
1	37		34	female	USA	Some College, No Degree	No	LD-P	20		7	less	I	6.966	5	0	1
1	37		34	female	USA	Some College, No Degree	No	LD-P	21		7	greater	S	11.005	3	2	0.6
1	37		34	female	USA	Some College, No Degree	No	LD-P	22		7	less	S	7.381	5	0	1
1	37		34	female	USA	Some College, No Degree	No	LD-P	23		7	greater	I	18.441	3	2	0.6
1	37		34	female	USA	Some College, No Degree	No	LD-P	24		7	less	I	9.123	3	2	0.6
1	37		34	female	USA	Some College, No Degree	No	LD-P	25		7	greater	S	16.604	5	0	1
1	37		34	female	USA	Some College, No Degree	No	LD-P	26		7	less	S	11.318	5	0	1
1	37		34	female	USA	Some College, No Degree	No	LD-P	27		7	greater	I	20.876	5	0	1
1	37		34	female	USA	Some College, No Degree	No	LD-P	28		7	less	I	13.665	5	0	1
1	37		34	female	USA	Some College, No Degree	No	LD-P	29		7	greater	S	16.671	4	1	0.8
1	37		34	female	USA	Some College, No Degree	No	LD-P	30		7	less	S	9.126	2	3	0.4
1	37		34	female	USA	Some College, No Degree	No	LD-P	31		7	greater	I	12.368	5	0	1
1	37		34	female	USA	Some College, No Degree	No	LD-P	32		7	less	I	24.204	3	2	0.6
1	38		30	male	USA	Bachelors Degree	No	LD-P	1		5	greater	S	33.238	5	0	1
1	38		30	male	USA	Bachelors Degree	No	LD-P	2		5	less	S	35.846	5	0	1
1	38		30	male	USA	Bachelors Degree	No	LD-P	3		5	greater	I	39.727	5	0	1
1	38		30	male	USA	Bachelors Degree	No	LD-P	4		5	less	I	63.798	5	0	1
1	38		30	male	USA	Bachelors Degree	No	LD-P	5		5	greater	S	28.843	5	0	1
1	38		30	male	USA	Bachelors Degree	No	LD-P	6		5	less	S	24.804	5	0	1
1	38		30	male	USA	Bachelors Degree	No	LD-P	7		5	greater	I	97.462	3	2	0.6
1	38		30	male	USA	Bachelors Degree	No	LD-P	8		5	less	I	38.582	4	1	0.8
1	38		30	male	USA	Bachelors Degree	No	LD-P	9		5	greater	S	28.952	5	0	1
1	38		30	male	USA	Bachelors Degree	No	LD-P	10		5	less	S	17.712	5	0	1
1	38		30	male	USA	Bachelors Degree	No	LD-P	11		5	greater	I	19.766	2	3	0.4
1	38		30	male	USA	Bachelors Degree	No	LD-P	12		5	less	I	41.077	2	3	0.4
1	38		30	male	USA	Bachelors Degree	No	LD-P	13		5	greater	S	44.95	5	0	1
1	38		30	male	USA	Bachelors Degree	No	LD-P	14		5	less	S	24.581	3	2	0.6
1	38		30	male	USA	Bachelors Degree	No	LD-P	15		5	greater	I	59.573	0	5	0
1	38		30	male	USA	Bachelors Degree	No	LD-P	16		5	less	I	31.133	3	2	0.6
1	38		30	male	USA	Bachelors Degree	No	LD-P	17		7	greater	S	22.429	5	0	1
1	38		30	male	USA	Bachelors Degree	No	LD-P	18		7	less	S	25.799	5	0	1
1	38		30	male	USA	Bachelors Degree	No	LD-P	19		7	greater	I	45.213	5	0	1
1	38		30	male	USA	Bachelors Degree	No	LD-P	20		7	less	I	18.174	5	0	1
1	38		30	male	USA	Bachelors Degree	No	LD-P	21		7	greater	S	40.178	3	2	0.6
1	38		30	male	USA	Bachelors Degree	No	LD-P	22		7	less	S	19.362	5	0	1
1	38		30	male	USA	Bachelors Degree	No	LD-P	23		7	greater	I	60.356	5	0	1
1	38		30	male	USA	Bachelors Degree	No	LD-P	24		7	less	I	51.62	5	0	1
1	38		30	male	USA	Bachelors Degree	No	LD-P	25		7	greater	S	65.226	5	0	1
1	38		30	male	USA	Bachelors Degree	No	LD-P	26		7	less	S	38.451	5	0	1
1	38		30	male	USA	Bachelors Degree	No	LD-P	27		7	greater	I	49.893	3	2	0.6
1	38		30	male	USA	Bachelors Degree	No	LD-P	28		7	less	I	22.131	5	0	1
1	38		30	male	USA	Bachelors Degree	No	LD-P	29		7	greater	S	43.204	5	0	1
1	38		30	male	USA	Bachelors Degree	No	LD-P	30		7	less	S	60.749	5	0	1
1	38		30	male	USA	Bachelors Degree	No	LD-P	31		7	greater	I	16.009	5	0	1
1	38		30	male	USA	Bachelors Degree	No	LD-P	32		7	less	I	35.411	3	2	0.6
1	39		28	female	United States	Some College, No Degree	No	LD-P	1		5	greater	S	17.356	4	1	0.8
1	39		28	female	United States	Some College, No Degree	No	LD-P	2		5	less	S	58.773	5	0	1
1	39		28	female	United States	Some College, No Degree	No	LD-P	3		5	greater	I	14.266	3	2	0.6
1	39		28	female	United States	Some College, No Degree	No	LD-P	4		5	less	I	32.767	5	0	1
1	39		28	female	United States	Some College, No Degree	No	LD-P	5		5	greater	S	29.503	3	2	0.6
1	39		28	female	United States	Some College, No Degree	No	LD-P	6		5	less	S	12.958	5	0	1
1	39		28	female	United States	Some College, No Degree	No	LD-P	7		5	greater	I	15.474	0	5	0
1	39		28	female	United States	Some College, No Degree	No	LD-P	8		5	less	I	38.732	4	1	0.8
1	39		28	female	United States	Some College, No Degree	No	LD-P	9		5	greater	S	15.901	2	3	0.4
1	39		28	female	United States	Some College, No Degree	No	LD-P	10		5	less	S	8.685	5	0	1
1	39		28	female	United States	Some College, No Degree	No	LD-P	11		5	greater	I	10.657	3	2	0.6
1	39		28	female	United States	Some College, No Degree	No	LD-P	12		5	less	I	36.991	2	3	0.4
1	39		28	female	United States	Some College, No Degree	No	LD-P	13		5	greater	S	30.225	3	2	0.6
1	39		28	female	United States	Some College, No Degree	No	LD-P	14		5	less	S	6.652	3	2	0.6
1	39		28	female	United States	Some College, No Degree	No	LD-P	15		5	greater	I	12.818	0	5	0
1	39		28	female	United States	Some College, No Degree	No	LD-P	16		5	less	I	26.126	3	2	0.6
1	39		28	female	United States	Some College, No Degree	No	LD-P	17		7	greater	S	11.689	5	0	1
1	39		28	female	United States	Some College, No Degree	No	LD-P	18		7	less	S	40.235	3	2	0.6
1	39		28	female	United States	Some College, No Degree	No	LD-P	19		7	greater	I	19.22	3	2	0.6
1	39		28	female	United States	Some College, No Degree	No	LD-P	20		7	less	I	22.378	3	2	0.6
1	39		28	female	United States	Some College, No Degree	No	LD-P	21		7	greater	S	11.149	4	1	0.8
1	39		28	female	United States	Some College, No Degree	No	LD-P	22		7	less	S	7.423	5	0	1
1	39		28	female	United States	Some College, No Degree	No	LD-P	23		7	greater	I	36.361	3	2	0.6
1	39		28	female	United States	Some College, No Degree	No	LD-P	24		7	less	I	12.625	3	2	0.6
1	39		28	female	United States	Some College, No Degree	No	LD-P	25		7	greater	S	15.386	4	1	0.8
1	39		28	female	United States	Some College, No Degree	No	LD-P	26		7	less	S	31.149	5	0	1
1	39		28	female	United States	Some College, No Degree	No	LD-P	27		7	greater	I	35.932	2	3	0.4
1	39		28	female	United States	Some College, No Degree	No	LD-P	28		7	less	I	11.874	5	0	1
1	39		28	female	United States	Some College, No Degree	No	LD-P	29		7	greater	S	23.094	3	2	0.6
1	39		28	female	United States	Some College, No Degree	No	LD-P	30		7	less	S	14.448	4	1	0.8
1	39		28	female	United States	Some College, No Degree	No	LD-P	31		7	greater	I	8.983	5	0	1
1	39		28	female	United States	Some College, No Degree	No	LD-P	32		7	less	I	58.126	3	2	0.6
1	40		25	male	USA	Bachelors Degree	No	LD-P	1		5	greater	S	9.083	5	0	1
1	40		25	male	USA	Bachelors Degree	No	LD-P	2		5	less	S	10.207	5	0	1
1	40		25	male	USA	Bachelors Degree	No	LD-P	3		5	greater	I	43.697	5	0	1
1	40		25	male	USA	Bachelors Degree	No	LD-P	4		5	less	I	10.709	3	2	0.6
1	40		25	male	USA	Bachelors Degree	No	LD-P	5		5	greater	S	14.098	5	0	1
1	40		25	male	USA	Bachelors Degree	No	LD-P	6		5	less	S	8.719	5	0	1
1	40		25	male	USA	Bachelors Degree	No	LD-P	7		5	greater	I	51.955	3	2	0.6
1	40		25	male	USA	Bachelors Degree	No	LD-P	8		5	less	I	14.879	4	1	0.8
1	40		25	male	USA	Bachelors Degree	No	LD-P	9		5	greater	S	12.689	5	0	1
1	40		25	male	USA	Bachelors Degree	No	LD-P	10		5	less	S	9.62	5	0	1
1	40		25	male	USA	Bachelors Degree	No	LD-P	11		5	greater	I	13.441	2	3	0.4
1	40		25	male	USA	Bachelors Degree	No	LD-P	12		5	less	I	48.054	4	1	0.8
1	40		25	male	USA	Bachelors Degree	No	LD-P	13		5	greater	S	11.644	5	0	1
1	40		25	male	USA	Bachelors Degree	No	LD-P	14		5	less	S	9.598	3	2	0.6
1	40		25	male	USA	Bachelors Degree	No	LD-P	15		5	greater	I	46.595	0	5	0
1	40		25	male	USA	Bachelors Degree	No	LD-P	16		5	less	I	11.571	5	0	1
1	40		25	male	USA	Bachelors Degree	No	LD-P	17		7	greater	S	12.617	5	0	1
1	40		25	male	USA	Bachelors Degree	No	LD-P	18		7	less	S	16.082	5	0	1
1	40		25	male	USA	Bachelors Degree	No	LD-P	19		7	greater	I	13.569	3	2	0.6
1	40		25	male	USA	Bachelors Degree	No	LD-P	20		7	less	I	10.62	5	0	1
1	40		25	male	USA	Bachelors Degree	No	LD-P	21		7	greater	S	14.035	4	1	0.8
1	40		25	male	USA	Bachelors Degree	No	LD-P	22		7	less	S	11.457	5	0	1
1	40		25	male	USA	Bachelors Degree	No	LD-P	23		7	greater	I	42.599	3	2	0.6
1	40		25	male	USA	Bachelors Degree	No	LD-P	24		7	less	I	17.1	5	0	1
1	40		25	male	USA	Bachelors Degree	No	LD-P	25		7	greater	S	24.187	5	0	1
1	40		25	male	USA	Bachelors Degree	No	LD-P	26		7	less	S	17.482	5	0	1
1	40		25	male	USA	Bachelors Degree	No	LD-P	27		7	greater	I	13.882	4	1	0.8
1	40		25	male	USA	Bachelors Degree	No	LD-P	28		7	less	I	6.718	5	0	1
1	40		25	male	USA	Bachelors Degree	No	LD-P	29		7	greater	S	14.395	5	0	1
1	40		25	male	USA	Bachelors Degree	No	LD-P	30		7	less	S	14.504	4	1	0.8
1	40		25	male	USA	Bachelors Degree	No	LD-P	31		7	greater	I	9.783	5	0	1
1	40		25	male	USA	Bachelors Degree	No	LD-P	32		7	less	I	13.018	3	2	0.6
1	41		48	female	USA	Some College, No Degree	No	LD-P	1		5	greater	S	34.115	5	0	1
1	41		48	female	USA	Some College, No Degree	No	LD-P	2		5	less	S	26.365	5	0	1
1	41		48	female	USA	Some College, No Degree	No	LD-P	3		5	greater	I	27.782	5	0	1
1	41		48	female	USA	Some College, No Degree	No	LD-P	4		5	less	I	56.722	5	0	1
1	41		48	female	USA	Some College, No Degree	No	LD-P	5		5	greater	S	25.019	5	0	1
1	41		48	female	USA	Some College, No Degree	No	LD-P	6		5	less	S	29.269	5	0	1
1	41		48	female	USA	Some College, No Degree	No	LD-P	7		5	greater	I	53.323	4	1	0.8
1	41		48	female	USA	Some College, No Degree	No	LD-P	8		5	less	I	41.416	4	1	0.8
1	41		48	female	USA	Some College, No Degree	No	LD-P	9		5	greater	S	37.362	5	0	1
1	41		48	female	USA	Some College, No Degree	No	LD-P	10		5	less	S	20.011	5	0	1
1	41		48	female	USA	Some College, No Degree	No	LD-P	11		5	greater	I	42.955	2	3	0.4
1	41		48	female	USA	Some College, No Degree	No	LD-P	12		5	less	I	58.845	4	1	0.8
1	41		48	female	USA	Some College, No Degree	No	LD-P	13		5	greater	S	26.903	5	0	1
1	41		48	female	USA	Some College, No Degree	No	LD-P	14		5	less	S	23.742	4	1	0.8
1	41		48	female	USA	Some College, No Degree	No	LD-P	15		5	greater	I	111.417	2	3	0.4
1	41		48	female	USA	Some College, No Degree	No	LD-P	16		5	less	I	26.127	5	0	1
1	41		48	female	USA	Some College, No Degree	No	LD-P	17		7	greater	S	15.899	5	0	1
1	41		48	female	USA	Some College, No Degree	No	LD-P	18		7	less	S	35.612	5	0	1
1	41		48	female	USA	Some College, No Degree	No	LD-P	19		7	greater	I	54.107	5	0	1
1	41		48	female	USA	Some College, No Degree	No	LD-P	20		7	less	I	23.97	5	0	1
1	41		48	female	USA	Some College, No Degree	No	LD-P	21		7	greater	S	34.08	4	1	0.8
1	41		48	female	USA	Some College, No Degree	No	LD-P	22		7	less	S	30.123	5	0	1
1	41		48	female	USA	Some College, No Degree	No	LD-P	23		7	greater	I	53.43	3	2	0.6
1	41		48	female	USA	Some College, No Degree	No	LD-P	24		7	less	I	19.425	5	0	1
1	41		48	female	USA	Some College, No Degree	No	LD-P	25		7	greater	S	44.062	5	0	1
1	41		48	female	USA	Some College, No Degree	No	LD-P	26		7	less	S	28.172	5	0	1
1	41		48	female	USA	Some College, No Degree	No	LD-P	27		7	greater	I	107.061	5	0	1
1	41		48	female	USA	Some College, No Degree	No	LD-P	28		7	less	I	41.45	5	0	1
1	41		48	female	USA	Some College, No Degree	No	LD-P	29		7	greater	S	36.519	5	0	1
1	41		48	female	USA	Some College, No Degree	No	LD-P	30		7	less	S	35.961	5	0	1
1	41		48	female	USA	Some College, No Degree	No	LD-P	31		7	greater	I	25.739	5	0	1
1	41		48	female	USA	Some College, No Degree	No	LD-P	32		7	less	I	63.806	5	0	1
1	42		32	male	USA	Bachelors Degree	No	LD-P	1		5	greater	S	12.62	5	0	1
1	42		32	male	USA	Bachelors Degree	No	LD-P	2		5	less	S	12.916	5	0	1
1	42		32	male	USA	Bachelors Degree	No	LD-P	3		5	greater	I	11.713	5	0	1
1	42		32	male	USA	Bachelors Degree	No	LD-P	4		5	less	I	19.128	3	2	0.6
1	42		32	male	USA	Bachelors Degree	No	LD-P	5		5	greater	S	8.744	5	0	1
1	42		32	male	USA	Bachelors Degree	No	LD-P	6		5	less	S	15.414	3	2	0.6
1	42		32	male	USA	Bachelors Degree	No	LD-P	7		5	greater	I	44.766	2	3	0.4
1	42		32	male	USA	Bachelors Degree	No	LD-P	8		5	less	I	19.284	3	2	0.6
1	42		32	male	USA	Bachelors Degree	No	LD-P	9		5	greater	S	12.282	5	0	1
1	42		32	male	USA	Bachelors Degree	No	LD-P	10		5	less	S	29.63	5	0	1
1	42		32	male	USA	Bachelors Degree	No	LD-P	11		5	greater	I	14.967	5	0	1
1	42		32	male	USA	Bachelors Degree	No	LD-P	12		5	less	I	16.895	2	3	0.4
1	42		32	male	USA	Bachelors Degree	No	LD-P	13		5	greater	S	12.086	4	1	0.8
1	42		32	male	USA	Bachelors Degree	No	LD-P	14		5	less	S	42.597	3	2	0.6
1	42		32	male	USA	Bachelors Degree	No	LD-P	15		5	greater	I	20.977	2	3	0.4
1	42		32	male	USA	Bachelors Degree	No	LD-P	16		5	less	I	19.303	3	2	0.6
1	42		32	male	USA	Bachelors Degree	No	LD-P	17		7	greater	S	11.894	5	0	1
1	42		32	male	USA	Bachelors Degree	No	LD-P	18		7	less	S	14.28	4	1	0.8
1	42		32	male	USA	Bachelors Degree	No	LD-P	19		7	greater	I	13.841	3	2	0.6
1	42		32	male	USA	Bachelors Degree	No	LD-P	20		7	less	I	9.602	5	0	1
1	42		32	male	USA	Bachelors Degree	No	LD-P	21		7	greater	S	20.151	4	1	0.8
1	42		32	male	USA	Bachelors Degree	No	LD-P	22		7	less	S	10.83	5	0	1
1	42		32	male	USA	Bachelors Degree	No	LD-P	23		7	greater	I	30.973	5	0	1
1	42		32	male	USA	Bachelors Degree	No	LD-P	24		7	less	I	24.778	5	0	1
1	42		32	male	USA	Bachelors Degree	No	LD-P	25		7	greater	S	11.101	4	1	0.8
1	42		32	male	USA	Bachelors Degree	No	LD-P	26		7	less	S	11.572	5	0	1
1	42		32	male	USA	Bachelors Degree	No	LD-P	27		7	greater	I	27.25	2	3	0.4
1	42		32	male	USA	Bachelors Degree	No	LD-P	28		7	less	I	6.983	5	0	1
1	42		32	male	USA	Bachelors Degree	No	LD-P	29		7	greater	S	13.681	4	1	0.8
1	42		32	male	USA	Bachelors Degree	No	LD-P	30		7	less	S	11.986	2	3	0.4
1	42		32	male	USA	Bachelors Degree	No	LD-P	31		7	greater	I	14.825	5	0	1
1	42		32	male	USA	Bachelors Degree	No	LD-P	32		7	less	I	29.246	3	2	0.6
1	43		33	male	united states	Masters Degree	No	LD-P	1		5	greater	S	13.601	5	0	1
1	43		33	male	united states	Masters Degree	No	LD-P	2		5	less	S	15.239	5	0	1
1	43		33	male	united states	Masters Degree	No	LD-P	3		5	greater	I	14.833	3	2	0.6
1	43		33	male	united states	Masters Degree	No	LD-P	4		5	less	I	71.337	5	0	1
1	43		33	male	united states	Masters Degree	No	LD-P	5		5	greater	S	127.225	2	3	0.4
1	43		33	male	united states	Masters Degree	No	LD-P	6		5	less	S	24.153	5	0	1
1	43		33	male	united states	Masters Degree	No	LD-P	7		5	greater	I	211.022	0	5	0
1	43		33	male	united states	Masters Degree	No	LD-P	8		5	less	I	18.009	3	2	0.6
1	43		33	male	united states	Masters Degree	No	LD-P	9		5	greater	S	25.559	5	0	1
1	43		33	male	united states	Masters Degree	No	LD-P	10		5	less	S	15.258	5	0	1
1	43		33	male	united states	Masters Degree	No	LD-P	11		5	greater	I	70.542	3	2	0.6
1	43		33	male	united states	Masters Degree	No	LD-P	12		5	less	I	153.174	2	3	0.4
1	43		33	male	united states	Masters Degree	No	LD-P	13		5	greater	S	17.369	5	0	1
1	43		33	male	united states	Masters Degree	No	LD-P	14		5	less	S	32.917	3	2	0.6
1	43		33	male	united states	Masters Degree	No	LD-P	15		5	greater	I	59.391	2	3	0.4
1	43		33	male	united states	Masters Degree	No	LD-P	16		5	less	I	83.996	2	3	0.4
1	43		33	male	united states	Masters Degree	No	LD-P	17		7	greater	S	17.261	5	0	1
1	43		33	male	united states	Masters Degree	No	LD-P	18		7	less	S	22.022	4	1	0.8
1	43		33	male	united states	Masters Degree	No	LD-P	19		7	greater	I	21.433	3	2	0.6
1	43		33	male	united states	Masters Degree	No	LD-P	20		7	less	I	15.749	5	0	1
1	43		33	male	united states	Masters Degree	No	LD-P	21		7	greater	S	31.502	3	2	0.6
1	43		33	male	united states	Masters Degree	No	LD-P	22		7	less	S	18.522	5	0	1
1	43		33	male	united states	Masters Degree	No	LD-P	23		7	greater	I	63.395	3	2	0.6
1	43		33	male	united states	Masters Degree	No	LD-P	24		7	less	I	14.776	5	0	1
1	43		33	male	united states	Masters Degree	No	LD-P	25		7	greater	S	32.793	5	0	1
1	43		33	male	united states	Masters Degree	No	LD-P	26		7	less	S	26.267	5	0	1
1	43		33	male	united states	Masters Degree	No	LD-P	27		7	greater	I	145.094	5	0	1
1	43		33	male	united states	Masters Degree	No	LD-P	28		7	less	I	31.606	5	0	1
1	43		33	male	united states	Masters Degree	No	LD-P	29		7	greater	S	33.257	5	0	1
1	43		33	male	united states	Masters Degree	No	LD-P	30		7	less	S	67.864	5	0	1
1	43		33	male	united states	Masters Degree	No	LD-P	31		7	greater	I	29.188	3	2	0.6
1	43		33	male	united states	Masters Degree	No	LD-P	32		7	less	I	28.694	5	0	1
1	44		47	female	USA	Some College, No Degree	No	LD-P	1		5	greater	S	20.168	5	0	1
1	44		47	female	USA	Some College, No Degree	No	LD-P	2		5	less	S	24.741	5	0	1
1	44		47	female	USA	Some College, No Degree	No	LD-P	3		5	greater	I	19.777	3	2	0.6
1	44		47	female	USA	Some College, No Degree	No	LD-P	4		5	less	I	22.12	3	2	0.6
1	44		47	female	USA	Some College, No Degree	No	LD-P	5		5	greater	S	16.185	3	2	0.6
1	44		47	female	USA	Some College, No Degree	No	LD-P	6		5	less	S	21.192	4	1	0.8
1	44		47	female	USA	Some College, No Degree	No	LD-P	7		5	greater	I	15.833	2	3	0.4
1	44		47	female	USA	Some College, No Degree	No	LD-P	8		5	less	I	18.969	1	4	0.2
1	44		47	female	USA	Some College, No Degree	No	LD-P	9		5	greater	S	13.568	5	0	1
1	44		47	female	USA	Some College, No Degree	No	LD-P	10		5	less	S	9.929	5	0	1
1	44		47	female	USA	Some College, No Degree	No	LD-P	11		5	greater	I	23.31	3	2	0.6
1	44		47	female	USA	Some College, No Degree	No	LD-P	12		5	less	I	20.663	2	3	0.4
1	44		47	female	USA	Some College, No Degree	No	LD-P	13		5	greater	S	36.312	5	0	1
1	44		47	female	USA	Some College, No Degree	No	LD-P	14		5	less	S	9.904	5	0	1
1	44		47	female	USA	Some College, No Degree	No	LD-P	15		5	greater	I	40.8	0	5	0
1	44		47	female	USA	Some College, No Degree	No	LD-P	16		5	less	I	24.327	3	2	0.6
1	44		47	female	USA	Some College, No Degree	No	LD-P	17		7	greater	S	18.288	2	3	0.4
1	44		47	female	USA	Some College, No Degree	No	LD-P	18		7	less	S	25.889	4	1	0.8
1	44		47	female	USA	Some College, No Degree	No	LD-P	19		7	greater	I	18.064	3	2	0.6
1	44		47	female	USA	Some College, No Degree	No	LD-P	20		7	less	I	7.072	5	0	1
1	44		47	female	USA	Some College, No Degree	No	LD-P	21		7	greater	S	14.048	4	1	0.8
1	44		47	female	USA	Some College, No Degree	No	LD-P	22		7	less	S	11.641	5	0	1
1	44		47	female	USA	Some College, No Degree	No	LD-P	23		7	greater	I	16.592	5	0	1
1	44		47	female	USA	Some College, No Degree	No	LD-P	24		7	less	I	15.208	3	2	0.6
1	44		47	female	USA	Some College, No Degree	No	LD-P	25		7	greater	S	20.632	4	1	0.8
1	44		47	female	USA	Some College, No Degree	No	LD-P	26		7	less	S	10.216	5	0	1
1	44		47	female	USA	Some College, No Degree	No	LD-P	27		7	greater	I	9.736	2	3	0.4
1	44		47	female	USA	Some College, No Degree	No	LD-P	28		7	less	I	18.689	5	0	1
1	44		47	female	USA	Some College, No Degree	No	LD-P	29		7	greater	S	13.192	1	4	0.2
1	44		47	female	USA	Some College, No Degree	No	LD-P	30		7	less	S	11.711	4	1	0.8
1	44		47	female	USA	Some College, No Degree	No	LD-P	31		7	greater	I	12.446	5	0	1
1	44		47	female	USA	Some College, No Degree	No	LD-P	32		7	less	I	51.376	3	2	0.6
1	45		27	female	USA	Bachelors Degree	No	LD-P	1		5	greater	S	23.359	5	0	1
1	45		27	female	USA	Bachelors Degree	No	LD-P	2		5	less	S	10.467	5	0	1
1	45		27	female	USA	Bachelors Degree	No	LD-P	3		5	greater	I	9.448	5	0	1
1	45		27	female	USA	Bachelors Degree	No	LD-P	4		5	less	I	44.669	3	2	0.6
1	45		27	female	USA	Bachelors Degree	No	LD-P	5		5	greater	S	24.489	5	0	1
1	45		27	female	USA	Bachelors Degree	No	LD-P	6		5	less	S	22.617	5	0	1
1	45		27	female	USA	Bachelors Degree	No	LD-P	7		5	greater	I	35.222	0	5	0
1	45		27	female	USA	Bachelors Degree	No	LD-P	8		5	less	I	33.005	3	2	0.6
1	45		27	female	USA	Bachelors Degree	No	LD-P	9		5	greater	S	27.158	5	0	1
1	45		27	female	USA	Bachelors Degree	No	LD-P	10		5	less	S	13.79	5	0	1
1	45		27	female	USA	Bachelors Degree	No	LD-P	11		5	greater	I	49.197	3	2	0.6
1	45		27	female	USA	Bachelors Degree	No	LD-P	12		5	less	I	66.222	3	2	0.6
1	45		27	female	USA	Bachelors Degree	No	LD-P	13		5	greater	S	14.305	5	0	1
1	45		27	female	USA	Bachelors Degree	No	LD-P	14		5	less	S	26.6	5	0	1
1	45		27	female	USA	Bachelors Degree	No	LD-P	15		5	greater	I	54.797	2	3	0.4
1	45		27	female	USA	Bachelors Degree	No	LD-P	16		5	less	I	21.733	5	0	1
1	45		27	female	USA	Bachelors Degree	No	LD-P	17		7	greater	S	18.019	5	0	1
1	45		27	female	USA	Bachelors Degree	No	LD-P	18		7	less	S	18.102	5	0	1
1	45		27	female	USA	Bachelors Degree	No	LD-P	19		7	greater	I	56.805	1	4	0.2
1	45		27	female	USA	Bachelors Degree	No	LD-P	20		7	less	I	8.898	3	2	0.6
1	45		27	female	USA	Bachelors Degree	No	LD-P	21		7	greater	S	31.104	4	1	0.8
1	45		27	female	USA	Bachelors Degree	No	LD-P	22		7	less	S	14.09	5	0	1
1	45		27	female	USA	Bachelors Degree	No	LD-P	23		7	greater	I	47.299	3	2	0.6
1	45		27	female	USA	Bachelors Degree	No	LD-P	24		7	less	I	74.923	1	4	0.2
1	45		27	female	USA	Bachelors Degree	No	LD-P	25		7	greater	S	28.051	5	0	1
1	45		27	female	USA	Bachelors Degree	No	LD-P	26		7	less	S	25.171	5	0	1
1	45		27	female	USA	Bachelors Degree	No	LD-P	27		7	greater	I	29.608	2	3	0.4
1	45		27	female	USA	Bachelors Degree	No	LD-P	28		7	less	I	10.768	5	0	1
1	45		27	female	USA	Bachelors Degree	No	LD-P	29		7	greater	S	27.753	5	0	1
1	45		27	female	USA	Bachelors Degree	No	LD-P	30		7	less	S	27.38	5	0	1
1	45		27	female	USA	Bachelors Degree	No	LD-P	31		7	greater	I	44.592	3	2	0.6
1	45		27	female	USA	Bachelors Degree	No	LD-P	32		7	less	I	22.005	5	0	1
1	46		43	male	US	Some College, No Degree	No	LD-P	1		5	greater	S	14.167	5	0	1
1	46		43	male	US	Some College, No Degree	No	LD-P	2		5	less	S	29.525	5	0	1
1	46		43	male	US	Some College, No Degree	No	LD-P	3		5	greater	I	35.375	3	2	0.6
1	46		43	male	US	Some College, No Degree	No	LD-P	4		5	less	I	23	5	0	1
1	46		43	male	US	Some College, No Degree	No	LD-P	5		5	greater	S	19.686	5	0	1
1	46		43	male	US	Some College, No Degree	No	LD-P	6		5	less	S	15.8	5	0	1
1	46		43	male	US	Some College, No Degree	No	LD-P	7		5	greater	I	62.518	5	0	1
1	46		43	male	US	Some College, No Degree	No	LD-P	8		5	less	I	61.998	5	0	1
1	46		43	male	US	Some College, No Degree	No	LD-P	9		5	greater	S	21.742	5	0	1
1	46		43	male	US	Some College, No Degree	No	LD-P	10		5	less	S	12.367	5	0	1
1	46		43	male	US	Some College, No Degree	No	LD-P	11		5	greater	I	35.845	0	5	0
1	46		43	male	US	Some College, No Degree	No	LD-P	12		5	less	I	23.405	2	3	0.4
1	46		43	male	US	Some College, No Degree	No	LD-P	13		5	greater	S	24.19	5	0	1
1	46		43	male	US	Some College, No Degree	No	LD-P	14		5	less	S	23.231	4	1	0.8
1	46		43	male	US	Some College, No Degree	No	LD-P	15		5	greater	I	90.917	3	2	0.6
1	46		43	male	US	Some College, No Degree	No	LD-P	16		5	less	I	59.982	4	1	0.8
1	46		43	male	US	Some College, No Degree	No	LD-P	17		7	greater	S	27.455	5	0	1
1	46		43	male	US	Some College, No Degree	No	LD-P	18		7	less	S	21.743	4	1	0.8
1	46		43	male	US	Some College, No Degree	No	LD-P	19		7	greater	I	26.24	5	0	1
1	46		43	male	US	Some College, No Degree	No	LD-P	20		7	less	I	15.552	5	0	1
1	46		43	male	US	Some College, No Degree	No	LD-P	21		7	greater	S	26.839	3	2	0.6
1	46		43	male	US	Some College, No Degree	No	LD-P	22		7	less	S	16.984	5	0	1
1	46		43	male	US	Some College, No Degree	No	LD-P	23		7	greater	I	125.651	3	2	0.6
1	46		43	male	US	Some College, No Degree	No	LD-P	24		7	less	I	23.96	5	0	1
1	46		43	male	US	Some College, No Degree	No	LD-P	25		7	greater	S	29.255	5	0	1
1	46		43	male	US	Some College, No Degree	No	LD-P	26		7	less	S	17.152	5	0	1
1	46		43	male	US	Some College, No Degree	No	LD-P	27		7	greater	I	65.902	4	1	0.8
1	46		43	male	US	Some College, No Degree	No	LD-P	28		7	less	I	43.164	5	0	1
1	46		43	male	US	Some College, No Degree	No	LD-P	29		7	greater	S	123.253	5	0	1
1	46		43	male	US	Some College, No Degree	No	LD-P	30		7	less	S	23.695	5	0	1
1	46		43	male	US	Some College, No Degree	No	LD-P	31		7	greater	I	61.51	5	0	1
1	46		43	male	US	Some College, No Degree	No	LD-P	32		7	less	I	89.447	5	0	1
1	47		29	female	USA	Associates Degree	No	LD-P	1		5	greater	S	8.926	5	0	1
1	47		29	female	USA	Associates Degree	No	LD-P	2		5	less	S	14.801	5	0	1
1	47		29	female	USA	Associates Degree	No	LD-P	3		5	greater	I	11.845	3	2	0.6
1	47		29	female	USA	Associates Degree	No	LD-P	4		5	less	I	10.15	5	0	1
1	47		29	female	USA	Associates Degree	No	LD-P	5		5	greater	S	9.785	4	1	0.8
1	47		29	female	USA	Associates Degree	No	LD-P	6		5	less	S	11.982	5	0	1
1	47		29	female	USA	Associates Degree	No	LD-P	7		5	greater	I	7.119	0	5	0
1	47		29	female	USA	Associates Degree	No	LD-P	8		5	less	I	8.857	1	4	0.2
1	47		29	female	USA	Associates Degree	No	LD-P	9		5	greater	S	10.353	5	0	1
1	47		29	female	USA	Associates Degree	No	LD-P	10		5	less	S	8.375	5	0	1
1	47		29	female	USA	Associates Degree	No	LD-P	11		5	greater	I	20.951	5	0	1
1	47		29	female	USA	Associates Degree	No	LD-P	12		5	less	I	15.781	2	3	0.4
1	47		29	female	USA	Associates Degree	No	LD-P	13		5	greater	S	17.173	5	0	1
1	47		29	female	USA	Associates Degree	No	LD-P	14		5	less	S	10.91	3	2	0.6
1	47		29	female	USA	Associates Degree	No	LD-P	15		5	greater	I	17.599	0	5	0
1	47		29	female	USA	Associates Degree	No	LD-P	16		5	less	I	38.83	3	2	0.6
1	47		29	female	USA	Associates Degree	No	LD-P	17		7	greater	S	11.522	5	0	1
1	47		29	female	USA	Associates Degree	No	LD-P	18		7	less	S	13.208	5	0	1
1	47		29	female	USA	Associates Degree	No	LD-P	19		7	greater	I	18.43	3	2	0.6
1	47		29	female	USA	Associates Degree	No	LD-P	20		7	less	I	9.674	5	0	1
1	47		29	female	USA	Associates Degree	No	LD-P	21		7	greater	S	23.732	3	2	0.6
1	47		29	female	USA	Associates Degree	No	LD-P	22		7	less	S	9.95	5	0	1
1	47		29	female	USA	Associates Degree	No	LD-P	23		7	greater	I	11.072	3	2	0.6
1	47		29	female	USA	Associates Degree	No	LD-P	24		7	less	I	12.357	1	4	0.2
1	47		29	female	USA	Associates Degree	No	LD-P	25		7	greater	S	8.997	1	4	0.2
1	47		29	female	USA	Associates Degree	No	LD-P	26		7	less	S	13.155	5	0	1
1	47		29	female	USA	Associates Degree	No	LD-P	27		7	greater	I	11.246	2	3	0.4
1	47		29	female	USA	Associates Degree	No	LD-P	28		7	less	I	7.167	5	0	1
1	47		29	female	USA	Associates Degree	No	LD-P	29		7	greater	S	18.75	4	1	0.8
1	47		29	female	USA	Associates Degree	No	LD-P	30		7	less	S	17.19	5	0	1
1	47		29	female	USA	Associates Degree	No	LD-P	31		7	greater	I	7.283	5	0	1
1	47		29	female	USA	Associates Degree	No	LD-P	32		7	less	I	15.712	5	0	1
1	48		43	female	USA	High School Graduate	No	LD-P	1		5	greater	S	13.019	5	0	1
1	48		43	female	USA	High School Graduate	No	LD-P	2		5	less	S	16.812	5	0	1
1	48		43	female	USA	High School Graduate	No	LD-P	3		5	greater	I	22.745	5	0	1
1	48		43	female	USA	High School Graduate	No	LD-P	4		5	less	I	34.564	5	0	1
1	48		43	female	USA	High School Graduate	No	LD-P	5		5	greater	S	20.495	5	0	1
1	48		43	female	USA	High School Graduate	No	LD-P	6		5	less	S	33.148	5	0	1
1	48		43	female	USA	High School Graduate	No	LD-P	7		5	greater	I	103.291	3	2	0.6
1	48		43	female	USA	High School Graduate	No	LD-P	8		5	less	I	22.429	3	2	0.6
1	48		43	female	USA	High School Graduate	No	LD-P	9		5	greater	S	16.863	5	0	1
1	48		43	female	USA	High School Graduate	No	LD-P	10		5	less	S	13.048	5	0	1
1	48		43	female	USA	High School Graduate	No	LD-P	11		5	greater	I	81.115	2	3	0.4
1	48		43	female	USA	High School Graduate	No	LD-P	12		5	less	I	48.895	5	0	1
1	48		43	female	USA	High School Graduate	No	LD-P	13		5	greater	S	20.449	5	0	1
1	48		43	female	USA	High School Graduate	No	LD-P	14		5	less	S	23.959	5	0	1
1	48		43	female	USA	High School Graduate	No	LD-P	15		5	greater	I	71.908	2	3	0.4
1	48		43	female	USA	High School Graduate	No	LD-P	16		5	less	I	11.432	3	2	0.6
1	48		43	female	USA	High School Graduate	No	LD-P	17		7	greater	S	14.616	5	0	1
1	48		43	female	USA	High School Graduate	No	LD-P	18		7	less	S	26.456	5	0	1
1	48		43	female	USA	High School Graduate	No	LD-P	19		7	greater	I	19.447	3	2	0.6
1	48		43	female	USA	High School Graduate	No	LD-P	20		7	less	I	12.42	5	0	1
1	48		43	female	USA	High School Graduate	No	LD-P	21		7	greater	S	35.071	4	1	0.8
1	48		43	female	USA	High School Graduate	No	LD-P	22		7	less	S	17.692	5	0	1
1	48		43	female	USA	High School Graduate	No	LD-P	23		7	greater	I	39.964	3	2	0.6
1	48		43	female	USA	High School Graduate	No	LD-P	24		7	less	I	30.664	5	0	1
1	48		43	female	USA	High School Graduate	No	LD-P	25		7	greater	S	18.411	5	0	1
1	48		43	female	USA	High School Graduate	No	LD-P	26		7	less	S	26.831	5	0	1
1	48		43	female	USA	High School Graduate	No	LD-P	27		7	greater	I	98.927	4	1	0.8
1	48		43	female	USA	High School Graduate	No	LD-P	28		7	less	I	14.648	5	0	1
1	48		43	female	USA	High School Graduate	No	LD-P	29		7	greater	S	31.499	4	1	0.8
1	48		43	female	USA	High School Graduate	No	LD-P	30		7	less	S	21.732	5	0	1
1	48		43	female	USA	High School Graduate	No	LD-P	31		7	greater	I	25.492	5	0	1
1	48		43	female	USA	High School Graduate	No	LD-P	32		7	less	I	53.444	3	2	0.6
1	49		34	male	USA	Some College, No Degree	No	LD-P	1		5	greater	S	15.4	4	1	0.8
1	49		34	male	USA	Some College, No Degree	No	LD-P	2		5	less	S	15.848	5	0	1
1	49		34	male	USA	Some College, No Degree	No	LD-P	3		5	greater	I	18.292	5	0	1
1	49		34	male	USA	Some College, No Degree	No	LD-P	4		5	less	I	228.175	3	2	0.6
1	49		34	male	USA	Some College, No Degree	No	LD-P	5		5	greater	S	20.051	5	0	1
1	49		34	male	USA	Some College, No Degree	No	LD-P	6		5	less	S	26.832	4	1	0.8
1	49		34	male	USA	Some College, No Degree	No	LD-P	7		5	greater	I	16.332	0	5	0
1	49		34	male	USA	Some College, No Degree	No	LD-P	8		5	less	I	16.833	3	2	0.6
1	49		34	male	USA	Some College, No Degree	No	LD-P	9		5	greater	S	22.913	5	0	1
1	49		34	male	USA	Some College, No Degree	No	LD-P	10		5	less	S	11.882	5	0	1
1	49		34	male	USA	Some College, No Degree	No	LD-P	11		5	greater	I	49.464	3	2	0.6
1	49		34	male	USA	Some College, No Degree	No	LD-P	12		5	less	I	26.347	2	3	0.4
1	49		34	male	USA	Some College, No Degree	No	LD-P	13		5	greater	S	20.796	5	0	1
1	49		34	male	USA	Some College, No Degree	No	LD-P	14		5	less	S	22.904	3	2	0.6
1	49		34	male	USA	Some College, No Degree	No	LD-P	15		5	greater	I	53.071	0	5	0
1	49		34	male	USA	Some College, No Degree	No	LD-P	16		5	less	I	26.371	3	2	0.6
1	49		34	male	USA	Some College, No Degree	No	LD-P	17		7	greater	S	11.485	5	0	1
1	49		34	male	USA	Some College, No Degree	No	LD-P	18		7	less	S	37.578	4	1	0.8
1	49		34	male	USA	Some College, No Degree	No	LD-P	19		7	greater	I	21.829	4	1	0.8
1	49		34	male	USA	Some College, No Degree	No	LD-P	20		7	less	I	13.74	5	0	1
1	49		34	male	USA	Some College, No Degree	No	LD-P	21		7	greater	S	16.04	3	2	0.6
1	49		34	male	USA	Some College, No Degree	No	LD-P	22		7	less	S	20.174	5	0	1
1	49		34	male	USA	Some College, No Degree	No	LD-P	23		7	greater	I	30.892	3	2	0.6
1	49		34	male	USA	Some College, No Degree	No	LD-P	24		7	less	I	20.183	4	1	0.8
1	49		34	male	USA	Some College, No Degree	No	LD-P	25		7	greater	S	9.288	1	4	0.2
1	49		34	male	USA	Some College, No Degree	No	LD-P	26		7	less	S	9.303	0	5	0
1	49		34	male	USA	Some College, No Degree	No	LD-P	27		7	greater	I	27.895	4	1	0.8
1	49		34	male	USA	Some College, No Degree	No	LD-P	28		7	less	I	21.6	5	0	1
1	49		34	male	USA	Some College, No Degree	No	LD-P	29		7	greater	S	40.021	1	4	0.2
1	49		34	male	USA	Some College, No Degree	No	LD-P	30		7	less	S	20.177	4	1	0.8
1	49		34	male	USA	Some College, No Degree	No	LD-P	31		7	greater	I	15.289	5	0	1
1	49		34	male	USA	Some College, No Degree	No	LD-P	32		7	less	I	34.148	5	0	1
1	50		55	male	usa	High School Graduate	No	LD-P	1		5	greater	S	24.771	5	0	1
1	50		55	male	usa	High School Graduate	No	LD-P	2		5	less	S	17.635	5	0	1
1	50		55	male	usa	High School Graduate	No	LD-P	3		5	greater	I	59.445	5	0	1
1	50		55	male	usa	High School Graduate	No	LD-P	4		5	less	I	72.467	4	1	0.8
1	50		55	male	usa	High School Graduate	No	LD-P	5		5	greater	S	18.508	5	0	1
1	50		55	male	usa	High School Graduate	No	LD-P	6		5	less	S	31.791	5	0	1
1	50		55	male	usa	High School Graduate	No	LD-P	7		5	greater	I	49.436	5	0	1
1	50		55	male	usa	High School Graduate	No	LD-P	8		5	less	I	22.74	2	3	0.4
1	50		55	male	usa	High School Graduate	No	LD-P	9		5	greater	S	18.711	5	0	1
1	50		55	male	usa	High School Graduate	No	LD-P	10		5	less	S	17.853	5	0	1
1	50		55	male	usa	High School Graduate	No	LD-P	11		5	greater	I	55.837	0	5	0
1	50		55	male	usa	High School Graduate	No	LD-P	12		5	less	I	38.64	2	3	0.4
1	50		55	male	usa	High School Graduate	No	LD-P	13		5	greater	S	17.584	5	0	1
1	50		55	male	usa	High School Graduate	No	LD-P	14		5	less	S	35.723	3	2	0.6
1	50		55	male	usa	High School Graduate	No	LD-P	15		5	greater	I	61.325	4	1	0.8
1	50		55	male	usa	High School Graduate	No	LD-P	16		5	less	I	51.642	3	2	0.6
1	50		55	male	usa	High School Graduate	No	LD-P	17		7	greater	S	26.541	5	0	1
1	50		55	male	usa	High School Graduate	No	LD-P	18		7	less	S	26.845	4	1	0.8
1	50		55	male	usa	High School Graduate	No	LD-P	19		7	greater	I	21.086	3	2	0.6
1	50		55	male	usa	High School Graduate	No	LD-P	20		7	less	I	26.955	5	0	1
1	50		55	male	usa	High School Graduate	No	LD-P	21		7	greater	S	43.096	4	1	0.8
1	50		55	male	usa	High School Graduate	No	LD-P	22		7	less	S	21.792	5	0	1
1	50		55	male	usa	High School Graduate	No	LD-P	23		7	greater	I	55.581	2	3	0.4
1	50		55	male	usa	High School Graduate	No	LD-P	24		7	less	I	29.275	4	1	0.8
1	50		55	male	usa	High School Graduate	No	LD-P	25		7	greater	S	25.208	5	0	1
1	50		55	male	usa	High School Graduate	No	LD-P	26		7	less	S	18.6	5	0	1
1	50		55	male	usa	High School Graduate	No	LD-P	27		7	greater	I	64.648	3	2	0.6
1	50		55	male	usa	High School Graduate	No	LD-P	28		7	less	I	22.4	5	0	1
1	50		55	male	usa	High School Graduate	No	LD-P	29		7	greater	S	32.552	1	4	0.2
1	50		55	male	usa	High School Graduate	No	LD-P	30		7	less	S	28.488	4	1	0.8
1	50		55	male	usa	High School Graduate	No	LD-P	31		7	greater	I	45.413	3	2	0.6
1	50		55	male	usa	High School Graduate	No	LD-P	32		7	less	I	63.236	1	4	0.2
1	51		48	female	usa	Some College, No Degree	No	LD-P	1		5	greater	S	14.484	2	3	0.4
1	51		48	female	usa	Some College, No Degree	No	LD-P	2		5	less	S	14.86	5	0	1
1	51		48	female	usa	Some College, No Degree	No	LD-P	3		5	greater	I	12.435	5	0	1
1	51		48	female	usa	Some College, No Degree	No	LD-P	4		5	less	I	30.09	5	0	1
1	51		48	female	usa	Some College, No Degree	No	LD-P	5		5	greater	S	25.822	5	0	1
1	51		48	female	usa	Some College, No Degree	No	LD-P	6		5	less	S	13.2	5	0	1
1	51		48	female	usa	Some College, No Degree	No	LD-P	7		5	greater	I	33.565	0	5	0
1	51		48	female	usa	Some College, No Degree	No	LD-P	8		5	less	I	26.957	4	1	0.8
1	51		48	female	usa	Some College, No Degree	No	LD-P	9		5	greater	S	13.453	5	0	1
1	51		48	female	usa	Some College, No Degree	No	LD-P	10		5	less	S	17.643	5	0	1
1	51		48	female	usa	Some College, No Degree	No	LD-P	11		5	greater	I	21.919	2	3	0.4
1	51		48	female	usa	Some College, No Degree	No	LD-P	12		5	less	I	10.325	2	3	0.4
1	51		48	female	usa	Some College, No Degree	No	LD-P	13		5	greater	S	16.895	4	1	0.8
1	51		48	female	usa	Some College, No Degree	No	LD-P	14		5	less	S	24.723	4	1	0.8
1	51		48	female	usa	Some College, No Degree	No	LD-P	15		5	greater	I	15.637	0	5	0
1	51		48	female	usa	Some College, No Degree	No	LD-P	16		5	less	I	51.803	2	3	0.4
1	51		48	female	usa	Some College, No Degree	No	LD-P	17		7	greater	S	24.763	5	0	1
1	51		48	female	usa	Some College, No Degree	No	LD-P	18		7	less	S	21.435	5	0	1
1	51		48	female	usa	Some College, No Degree	No	LD-P	19		7	greater	I	44.412	3	2	0.6
1	51		48	female	usa	Some College, No Degree	No	LD-P	20		7	less	I	12.271	5	0	1
1	51		48	female	usa	Some College, No Degree	No	LD-P	21		7	greater	S	23.042	3	2	0.6
1	51		48	female	usa	Some College, No Degree	No	LD-P	22		7	less	S	14.33	5	0	1
1	51		48	female	usa	Some College, No Degree	No	LD-P	23		7	greater	I	19.709	3	2	0.6
1	51		48	female	usa	Some College, No Degree	No	LD-P	24		7	less	I	34.113	5	0	1
1	51		48	female	usa	Some College, No Degree	No	LD-P	25		7	greater	S	39.028	5	0	1
1	51		48	female	usa	Some College, No Degree	No	LD-P	26		7	less	S	32.573	5	0	1
1	51		48	female	usa	Some College, No Degree	No	LD-P	27		7	greater	I	75.713	5	0	1
1	51		48	female	usa	Some College, No Degree	No	LD-P	28		7	less	I	11.095	5	0	1
1	51		48	female	usa	Some College, No Degree	No	LD-P	29		7	greater	S	26.608	5	0	1
1	51		48	female	usa	Some College, No Degree	No	LD-P	30		7	less	S	42.732	5	0	1
1	51		48	female	usa	Some College, No Degree	No	LD-P	31		7	greater	I	18.095	5	0	1
1	51		48	female	usa	Some College, No Degree	No	LD-P	32		7	less	I	43.035	2	3	0.4
1	52		33	female	United States	Bachelors Degree	No	LD-P	1		5	greater	S	21.697	5	0	1
1	52		33	female	United States	Bachelors Degree	No	LD-P	2		5	less	S	14.185	5	0	1
1	52		33	female	United States	Bachelors Degree	No	LD-P	3		5	greater	I	31.483	5	0	1
1	52		33	female	United States	Bachelors Degree	No	LD-P	4		5	less	I	28.154	5	0	1
1	52		33	female	United States	Bachelors Degree	No	LD-P	5		5	greater	S	15.857	5	0	1
1	52		33	female	United States	Bachelors Degree	No	LD-P	6		5	less	S	14.751	5	0	1
1	52		33	female	United States	Bachelors Degree	No	LD-P	7		5	greater	I	29.398	4	1	0.8
1	52		33	female	United States	Bachelors Degree	No	LD-P	8		5	less	I	51.878	5	0	1
1	52		33	female	United States	Bachelors Degree	No	LD-P	9		5	greater	S	15.168	5	0	1
1	52		33	female	United States	Bachelors Degree	No	LD-P	10		5	less	S	10.374	5	0	1
1	52		33	female	United States	Bachelors Degree	No	LD-P	11		5	greater	I	37.234	5	0	1
1	52		33	female	United States	Bachelors Degree	No	LD-P	12		5	less	I	55.436	5	0	1
1	52		33	female	United States	Bachelors Degree	No	LD-P	13		5	greater	S	17.536	5	0	1
1	52		33	female	United States	Bachelors Degree	No	LD-P	14		5	less	S	31.242	5	0	1
1	52		33	female	United States	Bachelors Degree	No	LD-P	15		5	greater	I	69.278	5	0	1
1	52		33	female	United States	Bachelors Degree	No	LD-P	16		5	less	I	27.384	4	1	0.8
1	52		33	female	United States	Bachelors Degree	No	LD-P	17		7	greater	S	11.511	5	0	1
1	52		33	female	United States	Bachelors Degree	No	LD-P	18		7	less	S	23.096	5	0	1
1	52		33	female	United States	Bachelors Degree	No	LD-P	19		7	greater	I	15.763	5	0	1
1	52		33	female	United States	Bachelors Degree	No	LD-P	20		7	less	I	15.857	5	0	1
1	52		33	female	United States	Bachelors Degree	No	LD-P	21		7	greater	S	14.52	4	1	0.8
1	52		33	female	United States	Bachelors Degree	No	LD-P	22		7	less	S	13.032	5	0	1
1	52		33	female	United States	Bachelors Degree	No	LD-P	23		7	greater	I	43.659	5	0	1
1	52		33	female	United States	Bachelors Degree	No	LD-P	24		7	less	I	18.392	5	0	1
1	52		33	female	United States	Bachelors Degree	No	LD-P	25		7	greater	S	22.456	5	0	1
1	52		33	female	United States	Bachelors Degree	No	LD-P	26		7	less	S	17.009	5	0	1
1	52		33	female	United States	Bachelors Degree	No	LD-P	27		7	greater	I	28.77	5	0	1
1	52		33	female	United States	Bachelors Degree	No	LD-P	28		7	less	I	22.386	5	0	1
1	52		33	female	United States	Bachelors Degree	No	LD-P	29		7	greater	S	28.927	5	0	1
1	52		33	female	United States	Bachelors Degree	No	LD-P	30		7	less	S	34.256	4	1	0.8
1	52		33	female	United States	Bachelors Degree	No	LD-P	31		7	greater	I	11.026	5	0	1
1	52		33	female	United States	Bachelors Degree	No	LD-P	32		7	less	I	72.147	5	0	1
1	53		68	male	USA	Associates Degree	No	LD-P	1		5	greater	S	23.802	5	0	1
1	53		68	male	USA	Associates Degree	No	LD-P	2		5	less	S	39.966	5	0	1
1	53		68	male	USA	Associates Degree	No	LD-P	3		5	greater	I	89.631	3	2	0.6
1	53		68	male	USA	Associates Degree	No	LD-P	4		5	less	I	52.857	3	2	0.6
1	53		68	male	USA	Associates Degree	No	LD-P	5		5	greater	S	31.853	5	0	1
1	53		68	male	USA	Associates Degree	No	LD-P	6		5	less	S	27.452	5	0	1
1	53		68	male	USA	Associates Degree	No	LD-P	7		5	greater	I	43.758	2	3	0.4
1	53		68	male	USA	Associates Degree	No	LD-P	8		5	less	I	61.411	3	2	0.6
1	53		68	male	USA	Associates Degree	No	LD-P	9		5	greater	S	26.817	5	0	1
1	53		68	male	USA	Associates Degree	No	LD-P	10		5	less	S	22.795	5	0	1
1	53		68	male	USA	Associates Degree	No	LD-P	11		5	greater	I	35.918	3	2	0.6
1	53		68	male	USA	Associates Degree	No	LD-P	12		5	less	I	58.641	2	3	0.4
1	53		68	male	USA	Associates Degree	No	LD-P	13		5	greater	S	28.188	5	0	1
1	53		68	male	USA	Associates Degree	No	LD-P	14		5	less	S	35.575	3	2	0.6
1	53		68	male	USA	Associates Degree	No	LD-P	15		5	greater	I	36.664	0	5	0
1	53		68	male	USA	Associates Degree	No	LD-P	16		5	less	I	22.492	3	2	0.6
1	53		68	male	USA	Associates Degree	No	LD-P	17		7	greater	S	22.747	5	0	1
1	53		68	male	USA	Associates Degree	No	LD-P	18		7	less	S	39.187	3	2	0.6
1	53		68	male	USA	Associates Degree	No	LD-P	19		7	greater	I	25.442	3	2	0.6
1	53		68	male	USA	Associates Degree	No	LD-P	20		7	less	I	33.502	5	0	1
1	53		68	male	USA	Associates Degree	No	LD-P	21		7	greater	S	60.355	4	1	0.8
1	53		68	male	USA	Associates Degree	No	LD-P	22		7	less	S	64.329	5	0	1
1	53		68	male	USA	Associates Degree	No	LD-P	23		7	greater	I	42.67	3	2	0.6
1	53		68	male	USA	Associates Degree	No	LD-P	24		7	less	I	75.277	1	4	0.2
1	53		68	male	USA	Associates Degree	No	LD-P	25		7	greater	S	48.101	5	0	1
1	53		68	male	USA	Associates Degree	No	LD-P	26		7	less	S	35.012	5	0	1
1	53		68	male	USA	Associates Degree	No	LD-P	27		7	greater	I	122.107	4	1	0.8
1	53		68	male	USA	Associates Degree	No	LD-P	28		7	less	I	40.257	5	0	1
1	53		68	male	USA	Associates Degree	No	LD-P	29		7	greater	S	41.373	4	1	0.8
1	53		68	male	USA	Associates Degree	No	LD-P	30		7	less	S	38.929	4	1	0.8
1	53		68	male	USA	Associates Degree	No	LD-P	31		7	greater	I	49.92	5	0	1
1	53		68	male	USA	Associates Degree	No	LD-P	32		7	less	I	74.637	3	2	0.6
1	54		27	male	USA	Bachelors Degree	No	LD-P	1		5	greater	S	10.246	5	0	1
1	54		27	male	USA	Bachelors Degree	No	LD-P	2		5	less	S	14.124	5	0	1
1	54		27	male	USA	Bachelors Degree	No	LD-P	3		5	greater	I	35.268	1	4	0.2
1	54		27	male	USA	Bachelors Degree	No	LD-P	4		5	less	I	32.767	3	2	0.6
1	54		27	male	USA	Bachelors Degree	No	LD-P	5		5	greater	S	15.28	5	0	1
1	54		27	male	USA	Bachelors Degree	No	LD-P	6		5	less	S	13.802	5	0	1
1	54		27	male	USA	Bachelors Degree	No	LD-P	7		5	greater	I	40.949	3	2	0.6
1	54		27	male	USA	Bachelors Degree	No	LD-P	8		5	less	I	25.468	2	3	0.4
1	54		27	male	USA	Bachelors Degree	No	LD-P	9		5	greater	S	13.251	5	0	1
1	54		27	male	USA	Bachelors Degree	No	LD-P	10		5	less	S	8.692	5	0	1
1	54		27	male	USA	Bachelors Degree	No	LD-P	11		5	greater	I	37.943	2	3	0.4
1	54		27	male	USA	Bachelors Degree	No	LD-P	12		5	less	I	29.54	3	2	0.6
1	54		27	male	USA	Bachelors Degree	No	LD-P	13		5	greater	S	18.192	4	1	0.8
1	54		27	male	USA	Bachelors Degree	No	LD-P	14		5	less	S	13.272	4	1	0.8
1	54		27	male	USA	Bachelors Degree	No	LD-P	15		5	greater	I	40.107	4	1	0.8
1	54		27	male	USA	Bachelors Degree	No	LD-P	16		5	less	I	12.176	3	2	0.6
1	54		27	male	USA	Bachelors Degree	No	LD-P	17		7	greater	S	10.845	5	0	1
1	54		27	male	USA	Bachelors Degree	No	LD-P	18		7	less	S	16.595	4	1	0.8
1	54		27	male	USA	Bachelors Degree	No	LD-P	19		7	greater	I	16.125	3	2	0.6
1	54		27	male	USA	Bachelors Degree	No	LD-P	20		7	less	I	11.317	3	2	0.6
1	54		27	male	USA	Bachelors Degree	No	LD-P	21		7	greater	S	16.06	4	1	0.8
1	54		27	male	USA	Bachelors Degree	No	LD-P	22		7	less	S	10.677	5	0	1
1	54		27	male	USA	Bachelors Degree	No	LD-P	23		7	greater	I	12.029	3	2	0.6
1	54		27	male	USA	Bachelors Degree	No	LD-P	24		7	less	I	17.648	4	1	0.8
1	54		27	male	USA	Bachelors Degree	No	LD-P	25		7	greater	S	18.662	5	0	1
1	54		27	male	USA	Bachelors Degree	No	LD-P	26		7	less	S	15.011	5	0	1
1	54		27	male	USA	Bachelors Degree	No	LD-P	27		7	greater	I	14.515	4	1	0.8
1	54		27	male	USA	Bachelors Degree	No	LD-P	28		7	less	I	30.301	3	2	0.6
1	54		27	male	USA	Bachelors Degree	No	LD-P	29		7	greater	S	20.494	4	1	0.8
1	54		27	male	USA	Bachelors Degree	No	LD-P	30		7	less	S	17.401	5	0	1
1	54		27	male	USA	Bachelors Degree	No	LD-P	31		7	greater	I	19.543	5	0	1
1	54		27	male	USA	Bachelors Degree	No	LD-P	32		7	less	I	18.265	5	0	1
1	55		44	female	USA	Masters Degree	No	LD-P	1		5	greater	S	16.387	5	0	1
1	55		44	female	USA	Masters Degree	No	LD-P	2		5	less	S	13.826	5	0	1
1	55		44	female	USA	Masters Degree	No	LD-P	3		5	greater	I	26.832	1	4	0.2
1	55		44	female	USA	Masters Degree	No	LD-P	4		5	less	I	98.648	5	0	1
1	55		44	female	USA	Masters Degree	No	LD-P	5		5	greater	S	15.441	5	0	1
1	55		44	female	USA	Masters Degree	No	LD-P	6		5	less	S	13.207	5	0	1
1	55		44	female	USA	Masters Degree	No	LD-P	7		5	greater	I	27.684	5	0	1
1	55		44	female	USA	Masters Degree	No	LD-P	8		5	less	I	69.23	4	1	0.8
1	55		44	female	USA	Masters Degree	No	LD-P	9		5	greater	S	18.11	4	1	0.8
1	55		44	female	USA	Masters Degree	No	LD-P	10		5	less	S	19.86	5	0	1
1	55		44	female	USA	Masters Degree	No	LD-P	11		5	greater	I	57.533	2	3	0.4
1	55		44	female	USA	Masters Degree	No	LD-P	12		5	less	I	41.712	3	2	0.6
1	55		44	female	USA	Masters Degree	No	LD-P	13		5	greater	S	28.828	5	0	1
1	55		44	female	USA	Masters Degree	No	LD-P	14		5	less	S	42.658	3	2	0.6
1	55		44	female	USA	Masters Degree	No	LD-P	15		5	greater	I	57.631	3	2	0.6
1	55		44	female	USA	Masters Degree	No	LD-P	16		5	less	I	54.586	2	3	0.4
1	55		44	female	USA	Masters Degree	No	LD-P	17		7	greater	S	19.143	5	0	1
1	55		44	female	USA	Masters Degree	No	LD-P	18		7	less	S	26.519	5	0	1
1	55		44	female	USA	Masters Degree	No	LD-P	19		7	greater	I	26.481	3	2	0.6
1	55		44	female	USA	Masters Degree	No	LD-P	20		7	less	I	24.631	5	0	1
1	55		44	female	USA	Masters Degree	No	LD-P	21		7	greater	S	27.613	3	2	0.6
1	55		44	female	USA	Masters Degree	No	LD-P	22		7	less	S	30.538	5	0	1
1	55		44	female	USA	Masters Degree	No	LD-P	23		7	greater	I	34.913	3	2	0.6
1	55		44	female	USA	Masters Degree	No	LD-P	24		7	less	I	19.177	5	0	1
1	55		44	female	USA	Masters Degree	No	LD-P	25		7	greater	S	43.843	5	0	1
1	55		44	female	USA	Masters Degree	No	LD-P	26		7	less	S	19.641	5	0	1
1	55		44	female	USA	Masters Degree	No	LD-P	27		7	greater	I	33.628	5	0	1
1	55		44	female	USA	Masters Degree	No	LD-P	28		7	less	I	23.8	5	0	1
1	55		44	female	USA	Masters Degree	No	LD-P	29		7	greater	S	26.059	5	0	1
1	55		44	female	USA	Masters Degree	No	LD-P	30		7	less	S	49.647	5	0	1
1	55		44	female	USA	Masters Degree	No	LD-P	31		7	greater	I	34.993	3	2	0.6
1	55		44	female	USA	Masters Degree	No	LD-P	32		7	less	I	72.555	2	3	0.4
1	56		37	female	United States of America	Associates Degree	No	LD-P	1		5	greater	S	13.34	5	0	1
1	56		37	female	United States of America	Associates Degree	No	LD-P	2		5	less	S	13.766	5	0	1
1	56		37	female	United States of America	Associates Degree	No	LD-P	3		5	greater	I	38.619	3	2	0.6
1	56		37	female	United States of America	Associates Degree	No	LD-P	4		5	less	I	16.352	5	0	1
1	56		37	female	United States of America	Associates Degree	No	LD-P	5		5	greater	S	13.769	5	0	1
1	56		37	female	United States of America	Associates Degree	No	LD-P	6		5	less	S	12.672	5	0	1
1	56		37	female	United States of America	Associates Degree	No	LD-P	7		5	greater	I	40.767	2	3	0.4
1	56		37	female	United States of America	Associates Degree	No	LD-P	8		5	less	I	13.679	3	2	0.6
1	56		37	female	United States of America	Associates Degree	No	LD-P	9		5	greater	S	14.871	5	0	1
1	56		37	female	United States of America	Associates Degree	No	LD-P	10		5	less	S	11.697	5	0	1
1	56		37	female	United States of America	Associates Degree	No	LD-P	11		5	greater	I	42.3	3	2	0.6
1	56		37	female	United States of America	Associates Degree	No	LD-P	12		5	less	I	33.834	2	3	0.4
1	56		37	female	United States of America	Associates Degree	No	LD-P	13		5	greater	S	60.314	5	0	1
1	56		37	female	United States of America	Associates Degree	No	LD-P	14		5	less	S	33.515	5	0	1
1	56		37	female	United States of America	Associates Degree	No	LD-P	15		5	greater	I	30.441	2	3	0.4
1	56		37	female	United States of America	Associates Degree	No	LD-P	16		5	less	I	70.525	3	2	0.6
1	56		37	female	United States of America	Associates Degree	No	LD-P	17		7	greater	S	15.959	5	0	1
1	56		37	female	United States of America	Associates Degree	No	LD-P	18		7	less	S	26.911	5	0	1
1	56		37	female	United States of America	Associates Degree	No	LD-P	19		7	greater	I	15.686	1	4	0.2
1	56		37	female	United States of America	Associates Degree	No	LD-P	20		7	less	I	25.627	3	2	0.6
1	56		37	female	United States of America	Associates Degree	No	LD-P	21		7	greater	S	18.482	4	1	0.8
1	56		37	female	United States of America	Associates Degree	No	LD-P	22		7	less	S	30.974	5	0	1
1	56		37	female	United States of America	Associates Degree	No	LD-P	23		7	greater	I	39.884	3	2	0.6
1	56		37	female	United States of America	Associates Degree	No	LD-P	24		7	less	I	77.239	1	4	0.2
1	56		37	female	United States of America	Associates Degree	No	LD-P	25		7	greater	S	24.057	5	0	1
1	56		37	female	United States of America	Associates Degree	No	LD-P	26		7	less	S	46.857	5	0	1
1	56		37	female	United States of America	Associates Degree	No	LD-P	27		7	greater	I	26.159	4	1	0.8
1	56		37	female	United States of America	Associates Degree	No	LD-P	28		7	less	I	28.623	3	2	0.6
1	56		37	female	United States of America	Associates Degree	No	LD-P	29		7	greater	S	19.645	5	0	1
1	56		37	female	United States of America	Associates Degree	No	LD-P	30		7	less	S	19.045	4	1	0.8
1	56		37	female	United States of America	Associates Degree	No	LD-P	31		7	greater	I	11.575	5	0	1
1	56		37	female	United States of America	Associates Degree	No	LD-P	32		7	less	I	28.533	2	3	0.4
1	57		32	male	United States	Associates Degree	No	LD-P	1		5	greater	S	17.529	5	0	1
1	57		32	male	United States	Associates Degree	No	LD-P	2		5	less	S	13.545	5	0	1
1	57		32	male	United States	Associates Degree	No	LD-P	3		5	greater	I	67.805	5	0	1
1	57		32	male	United States	Associates Degree	No	LD-P	4		5	less	I	65.428	3	2	0.6
1	57		32	male	United States	Associates Degree	No	LD-P	5		5	greater	S	22.151	5	0	1
1	57		32	male	United States	Associates Degree	No	LD-P	6		5	less	S	21.577	3	2	0.6
1	57		32	male	United States	Associates Degree	No	LD-P	7		5	greater	I	72.429	0	5	0
1	57		32	male	United States	Associates Degree	No	LD-P	8		5	less	I	28.853	4	1	0.8
1	57		32	male	United States	Associates Degree	No	LD-P	9		5	greater	S	27.674	5	0	1
1	57		32	male	United States	Associates Degree	No	LD-P	10		5	less	S	22.638	5	0	1
1	57		32	male	United States	Associates Degree	No	LD-P	11		5	greater	I	26.167	2	3	0.4
1	57		32	male	United States	Associates Degree	No	LD-P	12		5	less	I	17.966	2	3	0.4
1	57		32	male	United States	Associates Degree	No	LD-P	13		5	greater	S	50.957	5	0	1
1	57		32	male	United States	Associates Degree	No	LD-P	14		5	less	S	42.349	3	2	0.6
1	57		32	male	United States	Associates Degree	No	LD-P	15		5	greater	I	39.851	2	3	0.4
1	57		32	male	United States	Associates Degree	No	LD-P	16		5	less	I	28.426	2	3	0.4
1	57		32	male	United States	Associates Degree	No	LD-P	17		7	greater	S	23.504	5	0	1
1	57		32	male	United States	Associates Degree	No	LD-P	18		7	less	S	24.609	4	1	0.8
1	57		32	male	United States	Associates Degree	No	LD-P	19		7	greater	I	15.475	3	2	0.6
1	57		32	male	United States	Associates Degree	No	LD-P	20		7	less	I	34.821	5	0	1
1	57		32	male	United States	Associates Degree	No	LD-P	21		7	greater	S	35.758	5	0	1
1	57		32	male	United States	Associates Degree	No	LD-P	22		7	less	S	19.203	5	0	1
1	57		32	male	United States	Associates Degree	No	LD-P	23		7	greater	I	20.742	3	2	0.6
1	57		32	male	United States	Associates Degree	No	LD-P	24		7	less	I	52.401	4	1	0.8
1	57		32	male	United States	Associates Degree	No	LD-P	25		7	greater	S	57.364	4	1	0.8
1	57		32	male	United States	Associates Degree	No	LD-P	26		7	less	S	15.792	5	0	1
1	57		32	male	United States	Associates Degree	No	LD-P	27		7	greater	I	18.984	4	1	0.8
1	57		32	male	United States	Associates Degree	No	LD-P	28		7	less	I	44.539	5	0	1
1	57		32	male	United States	Associates Degree	No	LD-P	29		7	greater	S	32.147	3	2	0.6
1	57		32	male	United States	Associates Degree	No	LD-P	30		7	less	S	57.198	5	0	1
1	57		32	male	United States	Associates Degree	No	LD-P	31		7	greater	I	12.06	5	0	1
1	57		32	male	United States	Associates Degree	No	LD-P	32		7	less	I	25.636	3	2	0.6
1	58		32	female	USA	Bachelors Degree	No	LD-P	1		5	greater	S	16.997	5	0	1
1	58		32	female	USA	Bachelors Degree	No	LD-P	2		5	less	S	25.663	5	0	1
1	58		32	female	USA	Bachelors Degree	No	LD-P	3		5	greater	I	35.335	5	0	1
1	58		32	female	USA	Bachelors Degree	No	LD-P	4		5	less	I	29.252	5	0	1
1	58		32	female	USA	Bachelors Degree	No	LD-P	5		5	greater	S	14.463	5	0	1
1	58		32	female	USA	Bachelors Degree	No	LD-P	6		5	less	S	18.143	5	0	1
1	58		32	female	USA	Bachelors Degree	No	LD-P	7		5	greater	I	22.291	5	0	1
1	58		32	female	USA	Bachelors Degree	No	LD-P	8		5	less	I	52.623	3	2	0.6
1	58		32	female	USA	Bachelors Degree	No	LD-P	9		5	greater	S	27.145	5	0	1
1	58		32	female	USA	Bachelors Degree	No	LD-P	10		5	less	S	14.98	5	0	1
1	58		32	female	USA	Bachelors Degree	No	LD-P	11		5	greater	I	65.719	2	3	0.4
1	58		32	female	USA	Bachelors Degree	No	LD-P	12		5	less	I	69.695	3	2	0.6
1	58		32	female	USA	Bachelors Degree	No	LD-P	13		5	greater	S	13.9	5	0	1
1	58		32	female	USA	Bachelors Degree	No	LD-P	14		5	less	S	28.663	5	0	1
1	58		32	female	USA	Bachelors Degree	No	LD-P	15		5	greater	I	76.293	3	2	0.6
1	58		32	female	USA	Bachelors Degree	No	LD-P	16		5	less	I	20.916	4	1	0.8
1	58		32	female	USA	Bachelors Degree	No	LD-P	17		7	greater	S	17.707	5	0	1
1	58		32	female	USA	Bachelors Degree	No	LD-P	18		7	less	S	14.37	5	0	1
1	58		32	female	USA	Bachelors Degree	No	LD-P	19		7	greater	I	24.535	5	0	1
1	58		32	female	USA	Bachelors Degree	No	LD-P	20		7	less	I	16.931	5	0	1
1	58		32	female	USA	Bachelors Degree	No	LD-P	21		7	greater	S	24.412	3	2	0.6
1	58		32	female	USA	Bachelors Degree	No	LD-P	22		7	less	S	13.588	5	0	1
1	58		32	female	USA	Bachelors Degree	No	LD-P	23		7	greater	I	41.873	3	2	0.6
1	58		32	female	USA	Bachelors Degree	No	LD-P	24		7	less	I	22.683	5	0	1
1	58		32	female	USA	Bachelors Degree	No	LD-P	25		7	greater	S	18.756	5	0	1
1	58		32	female	USA	Bachelors Degree	No	LD-P	26		7	less	S	20.255	5	0	1
1	58		32	female	USA	Bachelors Degree	No	LD-P	27		7	greater	I	29.311	5	0	1
1	58		32	female	USA	Bachelors Degree	No	LD-P	28		7	less	I	20.799	5	0	1
1	58		32	female	USA	Bachelors Degree	No	LD-P	29		7	greater	S	21.119	5	0	1
1	58		32	female	USA	Bachelors Degree	No	LD-P	30		7	less	S	35.243	5	0	1
1	58		32	female	USA	Bachelors Degree	No	LD-P	31		7	greater	I	26.642	5	0	1
1	58		32	female	USA	Bachelors Degree	No	LD-P	32		7	less	I	59.875	1	4	0.2
1	59		55	female	USA	Bachelors Degree	No	LD-P	1		5	greater	S	24.528	5	0	1
1	59		55	female	USA	Bachelors Degree	No	LD-P	2		5	less	S	26.269	5	0	1
1	59		55	female	USA	Bachelors Degree	No	LD-P	3		5	greater	I	44.847	2	3	0.4
1	59		55	female	USA	Bachelors Degree	No	LD-P	4		5	less	I	67.579	5	0	1
1	59		55	female	USA	Bachelors Degree	No	LD-P	5		5	greater	S	21.701	5	0	1
1	59		55	female	USA	Bachelors Degree	No	LD-P	6		5	less	S	20.12	5	0	1
1	59		55	female	USA	Bachelors Degree	No	LD-P	7		5	greater	I	37.663	3	2	0.6
1	59		55	female	USA	Bachelors Degree	No	LD-P	8		5	less	I	19.209	1	4	0.2
1	59		55	female	USA	Bachelors Degree	No	LD-P	9		5	greater	S	13.512	5	0	1
1	59		55	female	USA	Bachelors Degree	No	LD-P	10		5	less	S	13.19	5	0	1
1	59		55	female	USA	Bachelors Degree	No	LD-P	11		5	greater	I	59.263	5	0	1
1	59		55	female	USA	Bachelors Degree	No	LD-P	12		5	less	I	65.106	3	2	0.6
1	59		55	female	USA	Bachelors Degree	No	LD-P	13		5	greater	S	23.319	5	0	1
1	59		55	female	USA	Bachelors Degree	No	LD-P	14		5	less	S	51.962	5	0	1
1	59		55	female	USA	Bachelors Degree	No	LD-P	15		5	greater	I	78.451	0	5	0
1	59		55	female	USA	Bachelors Degree	No	LD-P	16		5	less	I	23.747	5	0	1
1	59		55	female	USA	Bachelors Degree	No	LD-P	17		7	greater	S	15.943	5	0	1
1	59		55	female	USA	Bachelors Degree	No	LD-P	18		7	less	S	45.531	5	0	1
1	59		55	female	USA	Bachelors Degree	No	LD-P	19		7	greater	I	15.752	1	4	0.2
1	59		55	female	USA	Bachelors Degree	No	LD-P	20		7	less	I	33.135	3	2	0.6
1	59		55	female	USA	Bachelors Degree	No	LD-P	21		7	greater	S	22.667	4	1	0.8
1	59		55	female	USA	Bachelors Degree	No	LD-P	22		7	less	S	17.184	5	0	1
1	59		55	female	USA	Bachelors Degree	No	LD-P	23		7	greater	I	63.544	5	0	1
1	59		55	female	USA	Bachelors Degree	No	LD-P	24		7	less	I	18.51	5	0	1
1	59		55	female	USA	Bachelors Degree	No	LD-P	25		7	greater	S	29.061	5	0	1
1	59		55	female	USA	Bachelors Degree	No	LD-P	26		7	less	S	77.721	5	0	1
1	59		55	female	USA	Bachelors Degree	No	LD-P	27		7	greater	I	65.923	2	3	0.4
1	59		55	female	USA	Bachelors Degree	No	LD-P	28		7	less	I	24.836	5	0	1
1	59		55	female	USA	Bachelors Degree	No	LD-P	29		7	greater	S	41.961	5	0	1
1	59		55	female	USA	Bachelors Degree	No	LD-P	30		7	less	S	65.089	5	0	1
1	59		55	female	USA	Bachelors Degree	No	LD-P	31		7	greater	I	19.962	5	0	1
1	59		55	female	USA	Bachelors Degree	No	LD-P	32		7	less	I	84.209	5	0	1
1	60		21	male	USA	Bachelors Degree	No	LD-P	1		5	greater	S	21.128	5	0	1
1	60		21	male	USA	Bachelors Degree	No	LD-P	2		5	less	S	11.647	5	0	1
1	60		21	male	USA	Bachelors Degree	No	LD-P	3		5	greater	I	13.46	5	0	1
1	60		21	male	USA	Bachelors Degree	No	LD-P	4		5	less	I	41.253	3	2	0.6
1	60		21	male	USA	Bachelors Degree	No	LD-P	5		5	greater	S	9.12	5	0	1
1	60		21	male	USA	Bachelors Degree	No	LD-P	6		5	less	S	14.913	5	0	1
1	60		21	male	USA	Bachelors Degree	No	LD-P	7		5	greater	I	25.564	5	0	1
1	60		21	male	USA	Bachelors Degree	No	LD-P	8		5	less	I	30.168	4	1	0.8
1	60		21	male	USA	Bachelors Degree	No	LD-P	9		5	greater	S	11.256	5	0	1
1	60		21	male	USA	Bachelors Degree	No	LD-P	10		5	less	S	15.855	5	0	1
1	60		21	male	USA	Bachelors Degree	No	LD-P	11		5	greater	I	39.042	5	0	1
1	60		21	male	USA	Bachelors Degree	No	LD-P	12		5	less	I	45.35	4	1	0.8
1	60		21	male	USA	Bachelors Degree	No	LD-P	13		5	greater	S	10.881	5	0	1
1	60		21	male	USA	Bachelors Degree	No	LD-P	14		5	less	S	18.377	3	2	0.6
1	60		21	male	USA	Bachelors Degree	No	LD-P	15		5	greater	I	63.032	5	0	1
1	60		21	male	USA	Bachelors Degree	No	LD-P	16		5	less	I	42.772	3	2	0.6
1	60		21	male	USA	Bachelors Degree	No	LD-P	17		7	greater	S	9.401	5	0	1
1	60		21	male	USA	Bachelors Degree	No	LD-P	18		7	less	S	12.018	5	0	1
1	60		21	male	USA	Bachelors Degree	No	LD-P	19		7	greater	I	24.854	5	0	1
1	60		21	male	USA	Bachelors Degree	No	LD-P	20		7	less	I	25.561	5	0	1
1	60		21	male	USA	Bachelors Degree	No	LD-P	21		7	greater	S	29.476	3	2	0.6
1	60		21	male	USA	Bachelors Degree	No	LD-P	22		7	less	S	32.336	5	0	1
1	60		21	male	USA	Bachelors Degree	No	LD-P	23		7	greater	I	35.874	5	0	1
1	60		21	male	USA	Bachelors Degree	No	LD-P	24		7	less	I	24.889	5	0	1
1	60		21	male	USA	Bachelors Degree	No	LD-P	25		7	greater	S	12.633	5	0	1
1	60		21	male	USA	Bachelors Degree	No	LD-P	26		7	less	S	18.488	5	0	1
1	60		21	male	USA	Bachelors Degree	No	LD-P	27		7	greater	I	26.749	4	1	0.8
1	60		21	male	USA	Bachelors Degree	No	LD-P	28		7	less	I	45.64	5	0	1
1	60		21	male	USA	Bachelors Degree	No	LD-P	29		7	greater	S	26.987	5	0	1
1	60		21	male	USA	Bachelors Degree	No	LD-P	30		7	less	S	23.486	4	1	0.8
1	60		21	male	USA	Bachelors Degree	No	LD-P	31		7	greater	I	26.225	5	0	1
1	60		21	male	USA	Bachelors Degree	No	LD-P	32		7	less	I	34.834	3	2	0.6
1	61		20	male				LD-P	1		5	greater	S	15.216	5	0	1
1	61		20	male				LD-P	2		5	less	S	17.057	5	0	1
1	61		20	male				LD-P	3		5	greater	I	17.32	5	0	1
1	61		20	male				LD-P	4		5	less	I	45.256	3	2	0.6
1	61		20	male				LD-P	5		5	greater	S	12.072	5	0	1
1	61		20	male				LD-P	6		5	less	S	29.296	5	0	1
1	61		20	male				LD-P	7		5	greater	I	26.624	5	0	1
1	61		20	male				LD-P	8		5	less	I	31.896	5	0	1
1	61		20	male				LD-P	9		5	greater	S	14.11	5	0	1
1	61		20	male				LD-P	10		5	less	S	19.552	5	0	1
1	61		20	male				LD-P	11		5	greater	I	36.088	5	0	1
1	61		20	male				LD-P	12		5	less	I	51.671	5	0	1
1	61		20	male				LD-P	13		5	greater	S	14.168	5	0	1
1	61		20	male				LD-P	14		5	less	S	19.856	4	1	0.8
1	61		20	male				LD-P	15		5	greater	I	51.305	5	0	1
1	61		20	male				LD-P	16		5	less	I	48.824	4	1	0.8
1	61		20	male				LD-P	17		7	greater	S	24.408	5	0	1
1	61		20	male				LD-P	18		7	less	S	14.424	5	0	1
1	61		20	male				LD-P	19		7	greater	I	35.36	5	0	1
1	61		20	male				LD-P	20		7	less	I	24.346	5	0	1
1	61		20	male				LD-P	21		7	greater	S	17.552	3	2	0.6
1	61		20	male				LD-P	22		7	less	S	23.224	5	0	1
1	61		20	male				LD-P	23		7	greater	I	40.136	5	0	1
1	61		20	male				LD-P	24		7	less	I	22.592	5	0	1
1	61		20	male				LD-P	25		7	greater	S	17.855	5	0	1
1	61		20	male				LD-P	26		7	less	S	13.96	5	0	1
1	61		20	male				LD-P	27		7	greater	I	26.32	4	1	0.8
1	61		20	male				LD-P	28		7	less	I	33.488	5	0	1
1	61		20	male				LD-P	29		7	greater	S	18.232	5	0	1
1	61		20	male				LD-P	30		7	less	S	24.199	5	0	1
1	61		20	male				LD-P	31		7	greater	I	12.393	5	0	1
1	61		20	male				LD-P	32		7	less	I	34.064	3	2	0.6
1	62		29	female	USA	Masters Degree	No	LD-P	1		5	greater	S	31.802	5	0	1
1	62		29	female	USA	Masters Degree	No	LD-P	2		5	less	S	13.207	5	0	1
1	62		29	female	USA	Masters Degree	No	LD-P	3		5	greater	I	42.418	5	0	1
1	62		29	female	USA	Masters Degree	No	LD-P	4		5	less	I	25.751	5	0	1
1	62		29	female	USA	Masters Degree	No	LD-P	5		5	greater	S	11.424	5	0	1
1	62		29	female	USA	Masters Degree	No	LD-P	6		5	less	S	16.995	5	0	1
1	62		29	female	USA	Masters Degree	No	LD-P	7		5	greater	I	19.999	2	3	0.4
1	62		29	female	USA	Masters Degree	No	LD-P	8		5	less	I	26.949	2	3	0.4
1	62		29	female	USA	Masters Degree	No	LD-P	9		5	greater	S	10.377	5	0	1
1	62		29	female	USA	Masters Degree	No	LD-P	10		5	less	S	15.271	5	0	1
1	62		29	female	USA	Masters Degree	No	LD-P	11		5	greater	I	20.115	3	2	0.6
1	62		29	female	USA	Masters Degree	No	LD-P	12		5	less	I	33.292	4	1	0.8
1	62		29	female	USA	Masters Degree	No	LD-P	13		5	greater	S	14.176	5	0	1
1	62		29	female	USA	Masters Degree	No	LD-P	14		5	less	S	13.88	3	2	0.6
1	62		29	female	USA	Masters Degree	No	LD-P	15		5	greater	I	42.707	5	0	1
1	62		29	female	USA	Masters Degree	No	LD-P	16		5	less	I	21.149	4	1	0.8
1	62		29	female	USA	Masters Degree	No	LD-P	17		7	greater	S	14.685	5	0	1
1	62		29	female	USA	Masters Degree	No	LD-P	18		7	less	S	12.936	5	0	1
1	62		29	female	USA	Masters Degree	No	LD-P	19		7	greater	I	17.384	5	0	1
1	62		29	female	USA	Masters Degree	No	LD-P	20		7	less	I	12.815	5	0	1
1	62		29	female	USA	Masters Degree	No	LD-P	21		7	greater	S	20.399	4	1	0.8
1	62		29	female	USA	Masters Degree	No	LD-P	22		7	less	S	21.072	5	0	1
1	62		29	female	USA	Masters Degree	No	LD-P	23		7	greater	I	33.875	3	2	0.6
1	62		29	female	USA	Masters Degree	No	LD-P	24		7	less	I	28.595	5	0	1
1	62		29	female	USA	Masters Degree	No	LD-P	25		7	greater	S	20.648	5	0	1
1	62		29	female	USA	Masters Degree	No	LD-P	26		7	less	S	67.314	5	0	1
1	62		29	female	USA	Masters Degree	No	LD-P	27		7	greater	I	33.072	4	1	0.8
1	62		29	female	USA	Masters Degree	No	LD-P	28		7	less	I	27.081	5	0	1
1	62		29	female	USA	Masters Degree	No	LD-P	29		7	greater	S	13.337	4	1	0.8
1	62		29	female	USA	Masters Degree	No	LD-P	30		7	less	S	21.452	4	1	0.8
1	62		29	female	USA	Masters Degree	No	LD-P	31		7	greater	I	29.32	5	0	1
1	62		29	female	USA	Masters Degree	No	LD-P	32		7	less	I	25.391	5	0	1
1	63		26	female	US	Some College, No Degree	No	LD-P	1		5	greater	S	46.672	5	0	1
1	63		26	female	US	Some College, No Degree	No	LD-P	2		5	less	S	15.515	5	0	1
1	63		26	female	US	Some College, No Degree	No	LD-P	3		5	greater	I	26.596	5	0	1
1	63		26	female	US	Some College, No Degree	No	LD-P	4		5	less	I	28.603	5	0	1
1	63		26	female	US	Some College, No Degree	No	LD-P	5		5	greater	S	16.469	5	0	1
1	63		26	female	US	Some College, No Degree	No	LD-P	6		5	less	S	20.515	5	0	1
1	63		26	female	US	Some College, No Degree	No	LD-P	7		5	greater	I	27.575	3	2	0.6
1	63		26	female	US	Some College, No Degree	No	LD-P	8		5	less	I	19.822	4	1	0.8
1	63		26	female	US	Some College, No Degree	No	LD-P	9		5	greater	S	19.37	5	0	1
1	63		26	female	US	Some College, No Degree	No	LD-P	10		5	less	S	23.906	5	0	1
1	63		26	female	US	Some College, No Degree	No	LD-P	11		5	greater	I	36.368	3	2	0.6
1	63		26	female	US	Some College, No Degree	No	LD-P	12		5	less	I	54.388	4	1	0.8
1	63		26	female	US	Some College, No Degree	No	LD-P	13		5	greater	S	35.95	5	0	1
1	63		26	female	US	Some College, No Degree	No	LD-P	14		5	less	S	63.195	4	1	0.8
1	63		26	female	US	Some College, No Degree	No	LD-P	15		5	greater	I	53.614	4	1	0.8
[truncated: 6,705 more rows]
