# Supplementary material for: The efficacy of Euler diagrams and linear diagrams for visualizing set cardinality using proportions and numbers
Source: PLoS One. 2019 Mar 28;14(3):e0211234. doi: 10.1371/journal.pone.0211234 (PMC6438608; doi:10.1371/journal.pone.0211234)
Supplement: S3 Dataset — Dataset for study three: Euler-P&N versus LD-P. (CSV) [file pone.0211234.s004.csv]

batch	participant		age	gender	country	education	color blind	diagram	question	file	size	direction	type	time	number correct	number wrong	fraction correct	comments
1	1		42	female	United states	Bachelors Degree	No	ED-P&N	1		5	greater	S	26.304	3	2	0.6
1	1		42	female	United states	Bachelors Degree	No	ED-P&N	2		5	less	S	28.405	5	0	1
1	1		42	female	United states	Bachelors Degree	No	ED-P&N	3		5	greater	I	51.694	3	2	0.6
1	1		42	female	United states	Bachelors Degree	No	ED-P&N	4		5	less	I	40.169	1	4	0.2
1	1		42	female	United states	Bachelors Degree	No	ED-P&N	5		5	greater	S	47.057	2	3	0.4
1	1		42	female	United states	Bachelors Degree	No	ED-P&N	6		5	less	S	26.02	3	2	0.6
1	1		42	female	United states	Bachelors Degree	No	ED-P&N	7		5	greater	I	32.919	5	0	1
1	1		42	female	United states	Bachelors Degree	No	ED-P&N	8		5	less	I	28.726	1	4	0.2
1	1		42	female	United states	Bachelors Degree	No	ED-P&N	9		5	greater	S	33.213	5	0	1
1	1		42	female	United states	Bachelors Degree	No	ED-P&N	10		5	less	S	36.657	0	5	0
1	1		42	female	United states	Bachelors Degree	No	ED-P&N	11		5	greater	I	89.162	2	3	0.4
1	1		42	female	United states	Bachelors Degree	No	ED-P&N	12		5	less	I	125.415	2	3	0.4
1	1		42	female	United states	Bachelors Degree	No	ED-P&N	13		5	greater	S	32.718	3	2	0.6
1	1		42	female	United states	Bachelors Degree	No	ED-P&N	14		5	less	S	55.461	5	0	1
1	1		42	female	United states	Bachelors Degree	No	ED-P&N	15		5	greater	I	62.184	4	1	0.8
1	1		42	female	United states	Bachelors Degree	No	ED-P&N	16		5	less	I	72.111	2	3	0.4
1	1		42	female	United states	Bachelors Degree	No	ED-P&N	17		7	greater	S	42.055	2	3	0.4
1	1		42	female	United states	Bachelors Degree	No	ED-P&N	18		7	less	S	20.437	5	0	1
1	1		42	female	United states	Bachelors Degree	No	ED-P&N	19		7	greater	I	30.87	5	0	1
1	1		42	female	United states	Bachelors Degree	No	ED-P&N	20		7	less	I	11.173	5	0	1
1	1		42	female	United states	Bachelors Degree	No	ED-P&N	21		7	greater	S	36.35	5	0	1
1	1		42	female	United states	Bachelors Degree	No	ED-P&N	22		7	less	S	46.762	4	1	0.8
1	1		42	female	United states	Bachelors Degree	No	ED-P&N	23		7	greater	I	97.746	3	2	0.6
1	1		42	female	United states	Bachelors Degree	No	ED-P&N	24		7	less	I	18.261	5	0	1
1	1		42	female	United states	Bachelors Degree	No	ED-P&N	25		7	greater	S	31.42	4	1	0.8
1	1		42	female	United states	Bachelors Degree	No	ED-P&N	26		7	less	S	30.968	5	0	1
1	1		42	female	United states	Bachelors Degree	No	ED-P&N	27		7	greater	I	38.19	2	3	0.4
1	1		42	female	United states	Bachelors Degree	No	ED-P&N	28		7	less	I	31.916	5	0	1
1	1		42	female	United states	Bachelors Degree	No	ED-P&N	29		7	greater	S	49.729	4	1	0.8
1	1		42	female	United states	Bachelors Degree	No	ED-P&N	30		7	less	S	50.775	4	1	0.8
1	1		42	female	United states	Bachelors Degree	No	ED-P&N	31		7	greater	I	127.815	3	2	0.6
1	1		42	female	United states	Bachelors Degree	No	ED-P&N	32		7	less	I	56.901	1	4	0.2
1	2		30	female	USA	Masters Degree	No	LD-P	1		5	greater	S	39.898	5	0	1
1	2		30	female	USA	Masters Degree	No	LD-P	2		5	less	S	13.317	5	0	1
1	2		30	female	USA	Masters Degree	No	LD-P	3		5	greater	I	23.337	3	2	0.6
1	2		30	female	USA	Masters Degree	No	LD-P	4		5	less	I	12.597	3	2	0.6
1	2		30	female	USA	Masters Degree	No	LD-P	5		5	greater	S	9.901	5	0	1
1	2		30	female	USA	Masters Degree	No	LD-P	6		5	less	S	26.958	5	0	1
1	2		30	female	USA	Masters Degree	No	LD-P	7		5	greater	I	16.535	0	5	0
1	2		30	female	USA	Masters Degree	No	LD-P	8		5	less	I	8.528	4	1	0.8
1	2		30	female	USA	Masters Degree	No	LD-P	9		5	greater	S	12.004	5	0	1
1	2		30	female	USA	Masters Degree	No	LD-P	10		5	less	S	31.941	5	0	1
1	2		30	female	USA	Masters Degree	No	LD-P	11		5	greater	I	7.176	5	0	1
1	2		30	female	USA	Masters Degree	No	LD-P	12		5	less	I	19.155	2	3	0.4
1	2		30	female	USA	Masters Degree	No	LD-P	13		5	greater	S	8.413	5	0	1
1	2		30	female	USA	Masters Degree	No	LD-P	14		5	less	S	12.192	3	2	0.6
1	2		30	female	USA	Masters Degree	No	LD-P	15		5	greater	I	56.635	2	3	0.4
1	2		30	female	USA	Masters Degree	No	LD-P	16		5	less	I	12.991	3	2	0.6
1	2		30	female	USA	Masters Degree	No	LD-P	17		7	greater	S	8.377	5	0	1
1	2		30	female	USA	Masters Degree	No	LD-P	18		7	less	S	11.047	5	0	1
1	2		30	female	USA	Masters Degree	No	LD-P	19		7	greater	I	18.465	3	2	0.6
1	2		30	female	USA	Masters Degree	No	LD-P	20		7	less	I	14.714	5	0	1
1	2		30	female	USA	Masters Degree	No	LD-P	21		7	greater	S	20.745	3	2	0.6
1	2		30	female	USA	Masters Degree	No	LD-P	22		7	less	S	7.701	5	0	1
1	2		30	female	USA	Masters Degree	No	LD-P	23		7	greater	I	22.277	3	2	0.6
1	2		30	female	USA	Masters Degree	No	LD-P	24		7	less	I	23.784	3	2	0.6
1	2		30	female	USA	Masters Degree	No	LD-P	25		7	greater	S	13.14	5	0	1
1	2		30	female	USA	Masters Degree	No	LD-P	26		7	less	S	8.394	5	0	1
1	2		30	female	USA	Masters Degree	No	LD-P	27		7	greater	I	19.255	5	0	1
1	2		30	female	USA	Masters Degree	No	LD-P	28		7	less	I	21.521	5	0	1
1	2		30	female	USA	Masters Degree	No	LD-P	29		7	greater	S	14.181	5	0	1
1	2		30	female	USA	Masters Degree	No	LD-P	30		7	less	S	16.668	4	1	0.8
1	2		30	female	USA	Masters Degree	No	LD-P	31		7	greater	I	11.902	5	0	1
1	2		30	female	USA	Masters Degree	No	LD-P	32		7	less	I	11.711	2	3	0.4
1	3		37	female	USA	Bachelors Degree	No	LD-P	1		5	greater	S	11.677	5	0	1
1	3		37	female	USA	Bachelors Degree	No	LD-P	2		5	less	S	10.725	5	0	1
1	3		37	female	USA	Bachelors Degree	No	LD-P	3		5	greater	I	27.952	2	3	0.4
1	3		37	female	USA	Bachelors Degree	No	LD-P	4		5	less	I	9.225	5	0	1
1	3		37	female	USA	Bachelors Degree	No	LD-P	5		5	greater	S	12.359	5	0	1
1	3		37	female	USA	Bachelors Degree	No	LD-P	6		5	less	S	21.459	5	0	1
1	3		37	female	USA	Bachelors Degree	No	LD-P	7		5	greater	I	20.022	3	2	0.6
1	3		37	female	USA	Bachelors Degree	No	LD-P	8		5	less	I	13.243	3	2	0.6
1	3		37	female	USA	Bachelors Degree	No	LD-P	9		5	greater	S	11.265	5	0	1
1	3		37	female	USA	Bachelors Degree	No	LD-P	10		5	less	S	7.24	5	0	1
1	3		37	female	USA	Bachelors Degree	No	LD-P	11		5	greater	I	8.704	5	0	1
1	3		37	female	USA	Bachelors Degree	No	LD-P	12		5	less	I	11.562	2	3	0.4
1	3		37	female	USA	Bachelors Degree	No	LD-P	13		5	greater	S	9.572	5	0	1
1	3		37	female	USA	Bachelors Degree	No	LD-P	14		5	less	S	20.14	4	1	0.8
1	3		37	female	USA	Bachelors Degree	No	LD-P	15		5	greater	I	18.311	2	3	0.4
1	3		37	female	USA	Bachelors Degree	No	LD-P	16		5	less	I	11.102	3	2	0.6
1	3		37	female	USA	Bachelors Degree	No	LD-P	17		7	greater	S	21.005	5	0	1
1	3		37	female	USA	Bachelors Degree	No	LD-P	18		7	less	S	26.517	5	0	1
1	3		37	female	USA	Bachelors Degree	No	LD-P	19		7	greater	I	12.639	1	4	0.2
1	3		37	female	USA	Bachelors Degree	No	LD-P	20		7	less	I	10.274	5	0	1
1	3		37	female	USA	Bachelors Degree	No	LD-P	21		7	greater	S	29.381	4	1	0.8
1	3		37	female	USA	Bachelors Degree	No	LD-P	22		7	less	S	14.569	5	0	1
1	3		37	female	USA	Bachelors Degree	No	LD-P	23		7	greater	I	21.92	3	2	0.6
1	3		37	female	USA	Bachelors Degree	No	LD-P	24		7	less	I	14.938	5	0	1
1	3		37	female	USA	Bachelors Degree	No	LD-P	25		7	greater	S	20.866	5	0	1
1	3		37	female	USA	Bachelors Degree	No	LD-P	26		7	less	S	13.952	3	2	0.6
1	3		37	female	USA	Bachelors Degree	No	LD-P	27		7	greater	I	36.022	2	3	0.4
1	3		37	female	USA	Bachelors Degree	No	LD-P	28		7	less	I	7.86	5	0	1
1	3		37	female	USA	Bachelors Degree	No	LD-P	29		7	greater	S	12.969	3	2	0.6
1	3		37	female	USA	Bachelors Degree	No	LD-P	30		7	less	S	22.547	3	2	0.6
1	3		37	female	USA	Bachelors Degree	No	LD-P	31		7	greater	I	13.287	5	0	1
1	3		37	female	USA	Bachelors Degree	No	LD-P	32		7	less	I	18.562	3	2	0.6
1	4		24	male	United States	Some College, No Degree	No	LD-P	1		5	greater	S	17.84	5	0	1
1	4		24	male	United States	Some College, No Degree	No	LD-P	2		5	less	S	16.811	5	0	1
1	4		24	male	United States	Some College, No Degree	No	LD-P	3		5	greater	I	23.014	5	0	1
1	4		24	male	United States	Some College, No Degree	No	LD-P	4		5	less	I	33.81	5	0	1
1	4		24	male	United States	Some College, No Degree	No	LD-P	5		5	greater	S	10.276	5	0	1
1	4		24	male	United States	Some College, No Degree	No	LD-P	6		5	less	S	9.665	5	0	1
1	4		24	male	United States	Some College, No Degree	No	LD-P	7		5	greater	I	75.708	3	2	0.6
1	4		24	male	United States	Some College, No Degree	No	LD-P	8		5	less	I	45.584	5	0	1
1	4		24	male	United States	Some College, No Degree	No	LD-P	9		5	greater	S	20.583	5	0	1
1	4		24	male	United States	Some College, No Degree	No	LD-P	10		5	less	S	9.925	5	0	1
1	4		24	male	United States	Some College, No Degree	No	LD-P	11		5	greater	I	34.305	5	0	1
1	4		24	male	United States	Some College, No Degree	No	LD-P	12		5	less	I	42.844	5	0	1
1	4		24	male	United States	Some College, No Degree	No	LD-P	13		5	greater	S	15.124	5	0	1
1	4		24	male	United States	Some College, No Degree	No	LD-P	14		5	less	S	21.216	4	1	0.8
1	4		24	male	United States	Some College, No Degree	No	LD-P	15		5	greater	I	56.431	5	0	1
1	4		24	male	United States	Some College, No Degree	No	LD-P	16		5	less	I	29.516	4	1	0.8
1	4		24	male	United States	Some College, No Degree	No	LD-P	17		7	greater	S	18.258	5	0	1
1	4		24	male	United States	Some College, No Degree	No	LD-P	18		7	less	S	26.686	5	0	1
1	4		24	male	United States	Some College, No Degree	No	LD-P	19		7	greater	I	24.606	5	0	1
1	4		24	male	United States	Some College, No Degree	No	LD-P	20		7	less	I	18.308	5	0	1
1	4		24	male	United States	Some College, No Degree	No	LD-P	21		7	greater	S	27.092	2	3	0.4
1	4		24	male	United States	Some College, No Degree	No	LD-P	22		7	less	S	20.21	5	0	1
1	4		24	male	United States	Some College, No Degree	No	LD-P	23		7	greater	I	46.12	3	2	0.6
1	4		24	male	United States	Some College, No Degree	No	LD-P	24		7	less	I	31.27	5	0	1
1	4		24	male	United States	Some College, No Degree	No	LD-P	25		7	greater	S	29.051	5	0	1
1	4		24	male	United States	Some College, No Degree	No	LD-P	26		7	less	S	18.32	5	0	1
1	4		24	male	United States	Some College, No Degree	No	LD-P	27		7	greater	I	31.781	5	0	1
1	4		24	male	United States	Some College, No Degree	No	LD-P	28		7	less	I	24.898	5	0	1
1	4		24	male	United States	Some College, No Degree	No	LD-P	29		7	greater	S	59.111	3	2	0.6
1	4		24	male	United States	Some College, No Degree	No	LD-P	30		7	less	S	22.268	5	0	1
1	4		24	male	United States	Some College, No Degree	No	LD-P	31		7	greater	I	14.509	5	0	1
1	4		24	male	United States	Some College, No Degree	No	LD-P	32		7	less	I	30.49	3	2	0.6
1	5		27	female	USA	Some College, No Degree	No	LD-P	1		5	greater	S	16.225	5	0	1
1	5		27	female	USA	Some College, No Degree	No	LD-P	2		5	less	S	23.47	5	0	1
1	5		27	female	USA	Some College, No Degree	No	LD-P	3		5	greater	I	19.292	5	0	1
1	5		27	female	USA	Some College, No Degree	No	LD-P	4		5	less	I	50.456	2	3	0.4
1	5		27	female	USA	Some College, No Degree	No	LD-P	5		5	greater	S	15.316	5	0	1
1	5		27	female	USA	Some College, No Degree	No	LD-P	6		5	less	S	17.007	5	0	1
1	5		27	female	USA	Some College, No Degree	No	LD-P	7		5	greater	I	26.28	0	5	0
1	5		27	female	USA	Some College, No Degree	No	LD-P	8		5	less	I	63.565	3	2	0.6
1	5		27	female	USA	Some College, No Degree	No	LD-P	9		5	greater	S	38.979	5	0	1
1	5		27	female	USA	Some College, No Degree	No	LD-P	10		5	less	S	25.095	5	0	1
1	5		27	female	USA	Some College, No Degree	No	LD-P	11		5	greater	I	52.443	3	2	0.6
1	5		27	female	USA	Some College, No Degree	No	LD-P	12		5	less	I	90.502	4	1	0.8
1	5		27	female	USA	Some College, No Degree	No	LD-P	13		5	greater	S	36.559	5	0	1
1	5		27	female	USA	Some College, No Degree	No	LD-P	14		5	less	S	28.813	4	1	0.8
1	5		27	female	USA	Some College, No Degree	No	LD-P	15		5	greater	I	61.101	4	1	0.8
1	5		27	female	USA	Some College, No Degree	No	LD-P	16		5	less	I	29.126	5	0	1
1	5		27	female	USA	Some College, No Degree	No	LD-P	17		7	greater	S	16.511	5	0	1
1	5		27	female	USA	Some College, No Degree	No	LD-P	18		7	less	S	19.222	4	1	0.8
1	5		27	female	USA	Some College, No Degree	No	LD-P	19		7	greater	I	30.924	1	4	0.2
1	5		27	female	USA	Some College, No Degree	No	LD-P	20		7	less	I	13.847	5	0	1
1	5		27	female	USA	Some College, No Degree	No	LD-P	21		7	greater	S	33.916	3	2	0.6
1	5		27	female	USA	Some College, No Degree	No	LD-P	22		7	less	S	29.181	5	0	1
1	5		27	female	USA	Some College, No Degree	No	LD-P	23		7	greater	I	52.998	5	0	1
1	5		27	female	USA	Some College, No Degree	No	LD-P	24		7	less	I	39.615	5	0	1
1	5		27	female	USA	Some College, No Degree	No	LD-P	25		7	greater	S	30.018	5	0	1
1	5		27	female	USA	Some College, No Degree	No	LD-P	26		7	less	S	41.256	5	0	1
1	5		27	female	USA	Some College, No Degree	No	LD-P	27		7	greater	I	86.94	4	1	0.8
1	5		27	female	USA	Some College, No Degree	No	LD-P	28		7	less	I	44.41	5	0	1
1	5		27	female	USA	Some College, No Degree	No	LD-P	29		7	greater	S	38.973	5	0	1
1	5		27	female	USA	Some College, No Degree	No	LD-P	30		7	less	S	44.246	5	0	1
1	5		27	female	USA	Some College, No Degree	No	LD-P	31		7	greater	I	25.763	5	0	1
1	5		27	female	USA	Some College, No Degree	No	LD-P	32		7	less	I	51.738	5	0	1
1	6		43	female	USA	Associates Degree	No	LD-P	1		5	greater	S	59.097	5	0	1
1	6		43	female	USA	Associates Degree	No	LD-P	2		5	less	S	13.335	5	0	1
1	6		43	female	USA	Associates Degree	No	LD-P	3		5	greater	I	23.215	3	2	0.6
1	6		43	female	USA	Associates Degree	No	LD-P	4		5	less	I	30.168	3	2	0.6
1	6		43	female	USA	Associates Degree	No	LD-P	5		5	greater	S	15.014	5	0	1
1	6		43	female	USA	Associates Degree	No	LD-P	6		5	less	S	18.216	3	2	0.6
1	6		43	female	USA	Associates Degree	No	LD-P	7		5	greater	I	65.33	2	3	0.4
1	6		43	female	USA	Associates Degree	No	LD-P	8		5	less	I	43.078	4	1	0.8
1	6		43	female	USA	Associates Degree	No	LD-P	9		5	greater	S	38.985	5	0	1
1	6		43	female	USA	Associates Degree	No	LD-P	10		5	less	S	43.956	5	0	1
1	6		43	female	USA	Associates Degree	No	LD-P	11		5	greater	I	18.116	3	2	0.6
1	6		43	female	USA	Associates Degree	No	LD-P	12		5	less	I	51.078	2	3	0.4
1	6		43	female	USA	Associates Degree	No	LD-P	13		5	greater	S	13.146	5	0	1
1	6		43	female	USA	Associates Degree	No	LD-P	14		5	less	S	18.96	3	2	0.6
1	6		43	female	USA	Associates Degree	No	LD-P	15		5	greater	I	39.993	0	5	0
1	6		43	female	USA	Associates Degree	No	LD-P	16		5	less	I	79.778	3	2	0.6
1	6		43	female	USA	Associates Degree	No	LD-P	17		7	greater	S	17.108	5	0	1
1	6		43	female	USA	Associates Degree	No	LD-P	18		7	less	S	20.498	5	0	1
1	6		43	female	USA	Associates Degree	No	LD-P	19		7	greater	I	42.808	3	2	0.6
1	6		43	female	USA	Associates Degree	No	LD-P	20		7	less	I	36.842	3	2	0.6
1	6		43	female	USA	Associates Degree	No	LD-P	21		7	greater	S	64.317	3	2	0.6
1	6		43	female	USA	Associates Degree	No	LD-P	22		7	less	S	32.909	5	0	1
1	6		43	female	USA	Associates Degree	No	LD-P	23		7	greater	I	30.966	3	2	0.6
1	6		43	female	USA	Associates Degree	No	LD-P	24		7	less	I	28.08	5	0	1
1	6		43	female	USA	Associates Degree	No	LD-P	25		7	greater	S	24.999	4	1	0.8
1	6		43	female	USA	Associates Degree	No	LD-P	26		7	less	S	47.16	5	0	1
1	6		43	female	USA	Associates Degree	No	LD-P	27		7	greater	I	23.768	2	3	0.4
1	6		43	female	USA	Associates Degree	No	LD-P	28		7	less	I	17.576	5	0	1
1	6		43	female	USA	Associates Degree	No	LD-P	29		7	greater	S	36.184	4	1	0.8
1	6		43	female	USA	Associates Degree	No	LD-P	30		7	less	S	17.202	4	1	0.8
1	6		43	female	USA	Associates Degree	No	LD-P	31		7	greater	I	56.01	3	2	0.6
1	6		43	female	USA	Associates Degree	No	LD-P	32		7	less	I	33.552	3	2	0.6
1	7		51	male	usa	High School Graduate	No	LD-P	1		5	greater	S	22.007	5	0	1
1	7		51	male	usa	High School Graduate	No	LD-P	2		5	less	S	22.056	5	0	1
1	7		51	male	usa	High School Graduate	No	LD-P	3		5	greater	I	70.695	2	3	0.4
1	7		51	male	usa	High School Graduate	No	LD-P	4		5	less	I	42.002	3	2	0.6
1	7		51	male	usa	High School Graduate	No	LD-P	5		5	greater	S	18.304	5	0	1
1	7		51	male	usa	High School Graduate	No	LD-P	6		5	less	S	24.879	5	0	1
1	7		51	male	usa	High School Graduate	No	LD-P	7		5	greater	I	32.856	2	3	0.4
1	7		51	male	usa	High School Graduate	No	LD-P	8		5	less	I	42.92	4	1	0.8
1	7		51	male	usa	High School Graduate	No	LD-P	9		5	greater	S	26.856	5	0	1
1	7		51	male	usa	High School Graduate	No	LD-P	10		5	less	S	15.032	5	0	1
1	7		51	male	usa	High School Graduate	No	LD-P	11		5	greater	I	31.144	3	2	0.6
1	7		51	male	usa	High School Graduate	No	LD-P	12		5	less	I	29.296	2	3	0.4
1	7		51	male	usa	High School Graduate	No	LD-P	13		5	greater	S	23.816	5	0	1
1	7		51	male	usa	High School Graduate	No	LD-P	14		5	less	S	26.921	3	2	0.6
1	7		51	male	usa	High School Graduate	No	LD-P	15		5	greater	I	40.912	0	5	0
1	7		51	male	usa	High School Graduate	No	LD-P	16		5	less	I	37.728	3	2	0.6
1	7		51	male	usa	High School Graduate	No	LD-P	17		7	greater	S	21.816	5	0	1
1	7		51	male	usa	High School Graduate	No	LD-P	18		7	less	S	32.848	5	0	1
1	7		51	male	usa	High School Graduate	No	LD-P	19		7	greater	I	63.609	3	2	0.6
1	7		51	male	usa	High School Graduate	No	LD-P	20		7	less	I	15.28	5	0	1
1	7		51	male	usa	High School Graduate	No	LD-P	21		7	greater	S	26.319	4	1	0.8
1	7		51	male	usa	High School Graduate	No	LD-P	22		7	less	S	24.313	5	0	1
1	7		51	male	usa	High School Graduate	No	LD-P	23		7	greater	I	22.519	3	2	0.6
1	7		51	male	usa	High School Graduate	No	LD-P	24		7	less	I	19.264	5	0	1
1	7		51	male	usa	High School Graduate	No	LD-P	25		7	greater	S	36.904	5	0	1
1	7		51	male	usa	High School Graduate	No	LD-P	26		7	less	S	28.792	5	0	1
1	7		51	male	usa	High School Graduate	No	LD-P	27		7	greater	I	44.614	5	0	1
1	7		51	male	usa	High School Graduate	No	LD-P	28		7	less	I	43.761	5	0	1
1	7		51	male	usa	High School Graduate	No	LD-P	29		7	greater	S	20.712	3	2	0.6
1	7		51	male	usa	High School Graduate	No	LD-P	30		7	less	S	28.44	5	0	1
1	7		51	male	usa	High School Graduate	No	LD-P	31		7	greater	I	16.129	5	0	1
1	7		51	male	usa	High School Graduate	No	LD-P	32		7	less	I	47.159	3	2	0.6
1	8		25	female	usa	Bachelors Degree	No	LD-P	1		5	greater	S	7.36	0	5	0
1	8		25	female	usa	Bachelors Degree	No	LD-P	2		5	less	S	18.138	5	0	1
1	8		25	female	usa	Bachelors Degree	No	LD-P	3		5	greater	I	52.501	3	2	0.6
1	8		25	female	usa	Bachelors Degree	No	LD-P	4		5	less	I	65.716	3	2	0.6
1	8		25	female	usa	Bachelors Degree	No	LD-P	5		5	greater	S	14.482	5	0	1
1	8		25	female	usa	Bachelors Degree	No	LD-P	6		5	less	S	10.754	5	0	1
1	8		25	female	usa	Bachelors Degree	No	LD-P	7		5	greater	I	84.367	2	3	0.4
1	8		25	female	usa	Bachelors Degree	No	LD-P	8		5	less	I	16.265	3	2	0.6
1	8		25	female	usa	Bachelors Degree	No	LD-P	9		5	greater	S	175.919	5	0	1
1	8		25	female	usa	Bachelors Degree	No	LD-P	10		5	less	S	23.946	5	0	1
1	8		25	female	usa	Bachelors Degree	No	LD-P	11		5	greater	I	14.002	5	0	1
1	8		25	female	usa	Bachelors Degree	No	LD-P	12		5	less	I	19.323	2	3	0.4
1	8		25	female	usa	Bachelors Degree	No	LD-P	13		5	greater	S	17.276	5	0	1
1	8		25	female	usa	Bachelors Degree	No	LD-P	14		5	less	S	37.782	4	1	0.8
1	8		25	female	usa	Bachelors Degree	No	LD-P	15		5	greater	I	16.596	2	3	0.4
1	8		25	female	usa	Bachelors Degree	No	LD-P	16		5	less	I	20.528	3	2	0.6
1	8		25	female	usa	Bachelors Degree	No	LD-P	17		7	greater	S	245.966	5	0	1
1	8		25	female	usa	Bachelors Degree	No	LD-P	18		7	less	S	23.644	5	0	1
1	8		25	female	usa	Bachelors Degree	No	LD-P	19		7	greater	I	10.471	1	4	0.2
1	8		25	female	usa	Bachelors Degree	No	LD-P	20		7	less	I	19.213	5	0	1
1	8		25	female	usa	Bachelors Degree	No	LD-P	21		7	greater	S	20.724	3	2	0.6
1	8		25	female	usa	Bachelors Degree	No	LD-P	22		7	less	S	15.328	5	0	1
1	8		25	female	usa	Bachelors Degree	No	LD-P	23		7	greater	I	58.516	3	2	0.6
1	8		25	female	usa	Bachelors Degree	No	LD-P	24		7	less	I	24.052	4	1	0.8
1	8		25	female	usa	Bachelors Degree	No	LD-P	25		7	greater	S	42.376	5	0	1
1	8		25	female	usa	Bachelors Degree	No	LD-P	26		7	less	S	17.154	5	0	1
1	8		25	female	usa	Bachelors Degree	No	LD-P	27		7	greater	I	9.898	2	3	0.4
1	8		25	female	usa	Bachelors Degree	No	LD-P	28		7	less	I	11.068	5	0	1
1	8		25	female	usa	Bachelors Degree	No	LD-P	29		7	greater	S	22.342	3	2	0.6
1	8		25	female	usa	Bachelors Degree	No	LD-P	30		7	less	S	23.043	2	3	0.4
1	8		25	female	usa	Bachelors Degree	No	LD-P	31		7	greater	I	27.864	5	0	1
1	8		25	female	usa	Bachelors Degree	No	LD-P	32		7	less	I	24.605	3	2	0.6
1	9		35	male	USA	Bachelors Degree	No	LD-P	1		5	greater	S	19.616	5	0	1
1	9		35	male	USA	Bachelors Degree	No	LD-P	2		5	less	S	32.516	5	0	1
1	9		35	male	USA	Bachelors Degree	No	LD-P	3		5	greater	I	39.837	5	0	1
1	9		35	male	USA	Bachelors Degree	No	LD-P	4		5	less	I	45.828	5	0	1
1	9		35	male	USA	Bachelors Degree	No	LD-P	5		5	greater	S	27.864	5	0	1
1	9		35	male	USA	Bachelors Degree	No	LD-P	6		5	less	S	14.466	4	1	0.8
1	9		35	male	USA	Bachelors Degree	No	LD-P	7		5	greater	I	52.306	5	0	1
1	9		35	male	USA	Bachelors Degree	No	LD-P	8		5	less	I	52.659	5	0	1
1	9		35	male	USA	Bachelors Degree	No	LD-P	9		5	greater	S	28.274	5	0	1
1	9		35	male	USA	Bachelors Degree	No	LD-P	10		5	less	S	22.291	5	0	1
1	9		35	male	USA	Bachelors Degree	No	LD-P	11		5	greater	I	91.414	3	2	0.6
1	9		35	male	USA	Bachelors Degree	No	LD-P	12		5	less	I	186.049	5	0	1
1	9		35	male	USA	Bachelors Degree	No	LD-P	13		5	greater	S	23.554	5	0	1
1	9		35	male	USA	Bachelors Degree	No	LD-P	14		5	less	S	21.278	4	1	0.8
1	9		35	male	USA	Bachelors Degree	No	LD-P	15		5	greater	I	111.264	5	0	1
1	9		35	male	USA	Bachelors Degree	No	LD-P	16		5	less	I	57.573	4	1	0.8
1	9		35	male	USA	Bachelors Degree	No	LD-P	17		7	greater	S	20.843	5	0	1
1	9		35	male	USA	Bachelors Degree	No	LD-P	18		7	less	S	45.281	5	0	1
1	9		35	male	USA	Bachelors Degree	No	LD-P	19		7	greater	I	43.868	5	0	1
1	9		35	male	USA	Bachelors Degree	No	LD-P	20		7	less	I	25.299	5	0	1
1	9		35	male	USA	Bachelors Degree	No	LD-P	21		7	greater	S	41.325	2	3	0.4
1	9		35	male	USA	Bachelors Degree	No	LD-P	22		7	less	S	30.741	5	0	1
1	9		35	male	USA	Bachelors Degree	No	LD-P	23		7	greater	I	57.86	5	0	1
1	9		35	male	USA	Bachelors Degree	No	LD-P	24		7	less	I	33.364	5	0	1
1	9		35	male	USA	Bachelors Degree	No	LD-P	25		7	greater	S	30.789	5	0	1
1	9		35	male	USA	Bachelors Degree	No	LD-P	26		7	less	S	20.224	5	0	1
1	9		35	male	USA	Bachelors Degree	No	LD-P	27		7	greater	I	27.913	5	0	1
1	9		35	male	USA	Bachelors Degree	No	LD-P	28		7	less	I	15.745	5	0	1
1	9		35	male	USA	Bachelors Degree	No	LD-P	29		7	greater	S	41.442	4	1	0.8
1	9		35	male	USA	Bachelors Degree	No	LD-P	30		7	less	S	33.868	5	0	1
1	9		35	male	USA	Bachelors Degree	No	LD-P	31		7	greater	I	20.724	5	0	1
1	9		35	male	USA	Bachelors Degree	No	LD-P	32		7	less	I	69.052	3	2	0.6
1	10		33	female	US	Bachelors Degree	No	LD-P	1		5	greater	S	18.368	5	0	1
1	10		33	female	US	Bachelors Degree	No	LD-P	2		5	less	S	11.016	5	0	1
1	10		33	female	US	Bachelors Degree	No	LD-P	3		5	greater	I	10.366	5	0	1
1	10		33	female	US	Bachelors Degree	No	LD-P	4		5	less	I	21.257	3	2	0.6
1	10		33	female	US	Bachelors Degree	No	LD-P	5		5	greater	S	11.997	5	0	1
1	10		33	female	US	Bachelors Degree	No	LD-P	6		5	less	S	13.088	5	0	1
1	10		33	female	US	Bachelors Degree	No	LD-P	7		5	greater	I	33.584	5	0	1
1	10		33	female	US	Bachelors Degree	No	LD-P	8		5	less	I	26.153	5	0	1
1	10		33	female	US	Bachelors Degree	No	LD-P	9		5	greater	S	12.2	5	0	1
1	10		33	female	US	Bachelors Degree	No	LD-P	10		5	less	S	11.207	5	0	1
1	10		33	female	US	Bachelors Degree	No	LD-P	11		5	greater	I	45.015	5	0	1
1	10		33	female	US	Bachelors Degree	No	LD-P	12		5	less	I	48.169	5	0	1
1	10		33	female	US	Bachelors Degree	No	LD-P	13		5	greater	S	11.673	5	0	1
1	10		33	female	US	Bachelors Degree	No	LD-P	14		5	less	S	20.008	3	2	0.6
1	10		33	female	US	Bachelors Degree	No	LD-P	15		5	greater	I	88.21	5	0	1
1	10		33	female	US	Bachelors Degree	No	LD-P	16		5	less	I	24.079	4	1	0.8
1	10		33	female	US	Bachelors Degree	No	LD-P	17		7	greater	S	36.096	5	0	1
1	10		33	female	US	Bachelors Degree	No	LD-P	18		7	less	S	17.608	5	0	1
1	10		33	female	US	Bachelors Degree	No	LD-P	19		7	greater	I	30.928	4	1	0.8
1	10		33	female	US	Bachelors Degree	No	LD-P	20		7	less	I	17.68	5	0	1
1	10		33	female	US	Bachelors Degree	No	LD-P	21		7	greater	S	10.864	4	1	0.8
1	10		33	female	US	Bachelors Degree	No	LD-P	22		7	less	S	45.943	5	0	1
1	10		33	female	US	Bachelors Degree	No	LD-P	23		7	greater	I	31.536	3	2	0.6
1	10		33	female	US	Bachelors Degree	No	LD-P	24		7	less	I	12.72	4	1	0.8
1	10		33	female	US	Bachelors Degree	No	LD-P	25		7	greater	S	20.144	5	0	1
1	10		33	female	US	Bachelors Degree	No	LD-P	26		7	less	S	19.208	5	0	1
1	10		33	female	US	Bachelors Degree	No	LD-P	27		7	greater	I	40.831	4	1	0.8
1	10		33	female	US	Bachelors Degree	No	LD-P	28		7	less	I	10.655	5	0	1
1	10		33	female	US	Bachelors Degree	No	LD-P	29		7	greater	S	27.97	4	1	0.8
1	10		33	female	US	Bachelors Degree	No	LD-P	30		7	less	S	20.963	5	0	1
1	10		33	female	US	Bachelors Degree	No	LD-P	31		7	greater	I	9.609	5	0	1
1	10		33	female	US	Bachelors Degree	No	LD-P	32		7	less	I	40.936	3	2	0.6
1	11		28	male	United States	Some College, No Degree	No	LD-P	1		5	greater	S	25.333	5	0	1
1	11		28	male	United States	Some College, No Degree	No	LD-P	2		5	less	S	23.848	5	0	1
1	11		28	male	United States	Some College, No Degree	No	LD-P	3		5	greater	I	95.23	5	0	1
1	11		28	male	United States	Some College, No Degree	No	LD-P	4		5	less	I	28.247	5	0	1
1	11		28	male	United States	Some College, No Degree	No	LD-P	5		5	greater	S	17.26	5	0	1
1	11		28	male	United States	Some College, No Degree	No	LD-P	6		5	less	S	18.684	5	0	1
1	11		28	male	United States	Some College, No Degree	No	LD-P	7		5	greater	I	94.554	5	0	1
1	11		28	male	United States	Some College, No Degree	No	LD-P	8		5	less	I	37.089	5	0	1
1	11		28	male	United States	Some College, No Degree	No	LD-P	9		5	greater	S	12.926	5	0	1
1	11		28	male	United States	Some College, No Degree	No	LD-P	10		5	less	S	38.415	5	0	1
1	11		28	male	United States	Some College, No Degree	No	LD-P	11		5	greater	I	74.534	2	3	0.4
1	11		28	male	United States	Some College, No Degree	No	LD-P	12		5	less	I	42.924	5	0	1
1	11		28	male	United States	Some College, No Degree	No	LD-P	13		5	greater	S	16.943	5	0	1
1	11		28	male	United States	Some College, No Degree	No	LD-P	14		5	less	S	64.39	4	1	0.8
1	11		28	male	United States	Some College, No Degree	No	LD-P	15		5	greater	I	122.257	5	0	1
1	11		28	male	United States	Some College, No Degree	No	LD-P	16		5	less	I	70.145	3	2	0.6
1	11		28	male	United States	Some College, No Degree	No	LD-P	17		7	greater	S	28.375	5	0	1
1	11		28	male	United States	Some College, No Degree	No	LD-P	18		7	less	S	38.286	5	0	1
1	11		28	male	United States	Some College, No Degree	No	LD-P	19		7	greater	I	30.268	5	0	1
1	11		28	male	United States	Some College, No Degree	No	LD-P	20		7	less	I	28.806	5	0	1
1	11		28	male	United States	Some College, No Degree	No	LD-P	21		7	greater	S	40.966	4	1	0.8
1	11		28	male	United States	Some College, No Degree	No	LD-P	22		7	less	S	43.968	5	0	1
1	11		28	male	United States	Some College, No Degree	No	LD-P	23		7	greater	I	38.624	5	0	1
1	11		28	male	United States	Some College, No Degree	No	LD-P	24		7	less	I	24.134	5	0	1
1	11		28	male	United States	Some College, No Degree	No	LD-P	25		7	greater	S	26.63	5	0	1
1	11		28	male	United States	Some College, No Degree	No	LD-P	26		7	less	S	19.003	5	0	1
1	11		28	male	United States	Some College, No Degree	No	LD-P	27		7	greater	I	30.112	5	0	1
1	11		28	male	United States	Some College, No Degree	No	LD-P	28		7	less	I	48.235	5	0	1
1	11		28	male	United States	Some College, No Degree	No	LD-P	29		7	greater	S	50.295	4	1	0.8
1	11		28	male	United States	Some College, No Degree	No	LD-P	30		7	less	S	47.02	5	0	1
1	11		28	male	United States	Some College, No Degree	No	LD-P	31		7	greater	I	36.385	5	0	1
1	11		28	male	United States	Some College, No Degree	No	LD-P	32		7	less	I	61.071	5	0	1
1	12		36	male	USA	Some College, No Degree	Another	LD-P	1		5	greater	S	23.374	5	0	1
1	12		36	male	USA	Some College, No Degree	Another	LD-P	2		5	less	S	18.828	5	0	1
1	12		36	male	USA	Some College, No Degree	Another	LD-P	3		5	greater	I	37.963	3	2	0.6
1	12		36	male	USA	Some College, No Degree	Another	LD-P	4		5	less	I	34.786	3	2	0.6
1	12		36	male	USA	Some College, No Degree	Another	LD-P	5		5	greater	S	27.649	5	0	1
1	12		36	male	USA	Some College, No Degree	Another	LD-P	6		5	less	S	17.673	5	0	1
1	12		36	male	USA	Some College, No Degree	Another	LD-P	7		5	greater	I	54.938	3	2	0.6
1	12		36	male	USA	Some College, No Degree	Another	LD-P	8		5	less	I	43.834	4	1	0.8
1	12		36	male	USA	Some College, No Degree	Another	LD-P	9		5	greater	S	21.323	5	0	1
1	12		36	male	USA	Some College, No Degree	Another	LD-P	10		5	less	S	16.181	5	0	1
1	12		36	male	USA	Some College, No Degree	Another	LD-P	11		5	greater	I	46.425	1	4	0.2
1	12		36	male	USA	Some College, No Degree	Another	LD-P	12		5	less	I	66.004	2	3	0.4
1	12		36	male	USA	Some College, No Degree	Another	LD-P	13		5	greater	S	30.092	5	0	1
1	12		36	male	USA	Some College, No Degree	Another	LD-P	14		5	less	S	37.301	4	1	0.8
1	12		36	male	USA	Some College, No Degree	Another	LD-P	15		5	greater	I	32.293	0	5	0
1	12		36	male	USA	Some College, No Degree	Another	LD-P	16		5	less	I	70.163	3	2	0.6
1	12		36	male	USA	Some College, No Degree	Another	LD-P	17		7	greater	S	55.528	5	0	1
1	12		36	male	USA	Some College, No Degree	Another	LD-P	18		7	less	S	32.92	5	0	1
1	12		36	male	USA	Some College, No Degree	Another	LD-P	19		7	greater	I	30.241	5	0	1
1	12		36	male	USA	Some College, No Degree	Another	LD-P	20		7	less	I	16.564	5	0	1
1	12		36	male	USA	Some College, No Degree	Another	LD-P	21		7	greater	S	55.139	3	2	0.6
1	12		36	male	USA	Some College, No Degree	Another	LD-P	22		7	less	S	22.288	5	0	1
1	12		36	male	USA	Some College, No Degree	Another	LD-P	23		7	greater	I	30.483	3	2	0.6
1	12		36	male	USA	Some College, No Degree	Another	LD-P	24		7	less	I	28.517	5	0	1
1	12		36	male	USA	Some College, No Degree	Another	LD-P	25		7	greater	S	41.01	5	0	1
1	12		36	male	USA	Some College, No Degree	Another	LD-P	26		7	less	S	23.778	5	0	1
1	12		36	male	USA	Some College, No Degree	Another	LD-P	27		7	greater	I	60.683	5	0	1
1	12		36	male	USA	Some College, No Degree	Another	LD-P	28		7	less	I	14.729	5	0	1
1	12		36	male	USA	Some College, No Degree	Another	LD-P	29		7	greater	S	33.625	5	0	1
1	12		36	male	USA	Some College, No Degree	Another	LD-P	30		7	less	S	67.319	5	0	1
1	12		36	male	USA	Some College, No Degree	Another	LD-P	31		7	greater	I	26.402	5	0	1
1	12		36	male	USA	Some College, No Degree	Another	LD-P	32		7	less	I	61.642	2	3	0.4
1	13		44	male	usa	Bachelors Degree	No	LD-P	1		5	greater	S	30.918	4	1	0.8
1	13		44	male	usa	Bachelors Degree	No	LD-P	2		5	less	S	40.763	5	0	1
1	13		44	male	usa	Bachelors Degree	No	LD-P	3		5	greater	I	81.141	5	0	1
1	13		44	male	usa	Bachelors Degree	No	LD-P	4		5	less	I	40.9	3	2	0.6
1	13		44	male	usa	Bachelors Degree	No	LD-P	5		5	greater	S	23.136	4	1	0.8
1	13		44	male	usa	Bachelors Degree	No	LD-P	6		5	less	S	25.664	5	0	1
1	13		44	male	usa	Bachelors Degree	No	LD-P	7		5	greater	I	49.577	0	5	0
1	13		44	male	usa	Bachelors Degree	No	LD-P	8		5	less	I	60.288	1	4	0.2
1	13		44	male	usa	Bachelors Degree	No	LD-P	9		5	greater	S	21.081	5	0	1
1	13		44	male	usa	Bachelors Degree	No	LD-P	10		5	less	S	20.703	5	0	1
1	13		44	male	usa	Bachelors Degree	No	LD-P	11		5	greater	I	42.36	5	0	1
1	13		44	male	usa	Bachelors Degree	No	LD-P	12		5	less	I	42.342	4	1	0.8
1	13		44	male	usa	Bachelors Degree	No	LD-P	13		5	greater	S	26.856	5	0	1
1	13		44	male	usa	Bachelors Degree	No	LD-P	14		5	less	S	29.655	4	1	0.8
1	13		44	male	usa	Bachelors Degree	No	LD-P	15		5	greater	I	60.967	2	3	0.4
1	13		44	male	usa	Bachelors Degree	No	LD-P	16		5	less	I	95.367	3	2	0.6
1	13		44	male	usa	Bachelors Degree	No	LD-P	17		7	greater	S	35.64	5	0	1
1	13		44	male	usa	Bachelors Degree	No	LD-P	18		7	less	S	34.815	5	0	1
1	13		44	male	usa	Bachelors Degree	No	LD-P	19		7	greater	I	19.12	3	2	0.6
1	13		44	male	usa	Bachelors Degree	No	LD-P	20		7	less	I	16.152	5	0	1
1	13		44	male	usa	Bachelors Degree	No	LD-P	21		7	greater	S	66.182	4	1	0.8
1	13		44	male	usa	Bachelors Degree	No	LD-P	22		7	less	S	16.816	5	0	1
1	13		44	male	usa	Bachelors Degree	No	LD-P	23		7	greater	I	68.128	5	0	1
1	13		44	male	usa	Bachelors Degree	No	LD-P	24		7	less	I	42.371	1	4	0.2
1	13		44	male	usa	Bachelors Degree	No	LD-P	25		7	greater	S	48.416	5	0	1
1	13		44	male	usa	Bachelors Degree	No	LD-P	26		7	less	S	40.656	5	0	1
1	13		44	male	usa	Bachelors Degree	No	LD-P	27		7	greater	I	48.744	4	1	0.8
1	13		44	male	usa	Bachelors Degree	No	LD-P	28		7	less	I	28.84	5	0	1
1	13		44	male	usa	Bachelors Degree	No	LD-P	29		7	greater	S	31.439	5	0	1
1	13		44	male	usa	Bachelors Degree	No	LD-P	30		7	less	S	31.679	5	0	1
1	13		44	male	usa	Bachelors Degree	No	LD-P	31		7	greater	I	41.511	5	0	1
1	13		44	male	usa	Bachelors Degree	No	LD-P	32		7	less	I	75.64	5	0	1
1	14		40	male	United States	Bachelors Degree	No	LD-P	1		5	greater	S	16.173	5	0	1
1	14		40	male	United States	Bachelors Degree	No	LD-P	2		5	less	S	17.14	5	0	1
1	14		40	male	United States	Bachelors Degree	No	LD-P	3		5	greater	I	40.061	5	0	1
1	14		40	male	United States	Bachelors Degree	No	LD-P	4		5	less	I	20.855	5	0	1
1	14		40	male	United States	Bachelors Degree	No	LD-P	5		5	greater	S	18.129	5	0	1
1	14		40	male	United States	Bachelors Degree	No	LD-P	6		5	less	S	14.729	5	0	1
1	14		40	male	United States	Bachelors Degree	No	LD-P	7		5	greater	I	34.505	3	2	0.6
1	14		40	male	United States	Bachelors Degree	No	LD-P	8		5	less	I	51.547	4	1	0.8
1	14		40	male	United States	Bachelors Degree	No	LD-P	9		5	greater	S	14.383	5	0	1
1	14		40	male	United States	Bachelors Degree	No	LD-P	10		5	less	S	18.751	5	0	1
1	14		40	male	United States	Bachelors Degree	No	LD-P	11		5	greater	I	76.359	2	3	0.4
1	14		40	male	United States	Bachelors Degree	No	LD-P	12		5	less	I	82.4	3	2	0.6
1	14		40	male	United States	Bachelors Degree	No	LD-P	13		5	greater	S	15.788	5	0	1
1	14		40	male	United States	Bachelors Degree	No	LD-P	14		5	less	S	36.737	4	1	0.8
1	14		40	male	United States	Bachelors Degree	No	LD-P	15		5	greater	I	47.562	5	0	1
1	14		40	male	United States	Bachelors Degree	No	LD-P	16		5	less	I	29.733	4	1	0.8
1	14		40	male	United States	Bachelors Degree	No	LD-P	17		7	greater	S	16.362	5	0	1
1	14		40	male	United States	Bachelors Degree	No	LD-P	18		7	less	S	14.534	5	0	1
1	14		40	male	United States	Bachelors Degree	No	LD-P	19		7	greater	I	27.485	5	0	1
1	14		40	male	United States	Bachelors Degree	No	LD-P	20		7	less	I	17.525	5	0	1
1	14		40	male	United States	Bachelors Degree	No	LD-P	21		7	greater	S	52.212	4	1	0.8
1	14		40	male	United States	Bachelors Degree	No	LD-P	22		7	less	S	17.964	5	0	1
1	14		40	male	United States	Bachelors Degree	No	LD-P	23		7	greater	I	44.653	3	2	0.6
1	14		40	male	United States	Bachelors Degree	No	LD-P	24		7	less	I	20.804	4	1	0.8
1	14		40	male	United States	Bachelors Degree	No	LD-P	25		7	greater	S	23.026	5	0	1
1	14		40	male	United States	Bachelors Degree	No	LD-P	26		7	less	S	15.893	5	0	1
1	14		40	male	United States	Bachelors Degree	No	LD-P	27		7	greater	I	28.152	4	1	0.8
1	14		40	male	United States	Bachelors Degree	No	LD-P	28		7	less	I	25.009	3	2	0.6
1	14		40	male	United States	Bachelors Degree	No	LD-P	29		7	greater	S	40.122	5	0	1
1	14		40	male	United States	Bachelors Degree	No	LD-P	30		7	less	S	30.001	5	0	1
1	14		40	male	United States	Bachelors Degree	No	LD-P	31		7	greater	I	22.294	5	0	1
1	14		40	male	United States	Bachelors Degree	No	LD-P	32		7	less	I	76.319	5	0	1
1	15		51	male	United States	Bachelors Degree	No	LD-P	1		5	greater	S	26.218	5	0	1
1	15		51	male	United States	Bachelors Degree	No	LD-P	2		5	less	S	15.674	5	0	1
1	15		51	male	United States	Bachelors Degree	No	LD-P	3		5	greater	I	44.304	5	0	1
1	15		51	male	United States	Bachelors Degree	No	LD-P	4		5	less	I	108.415	5	0	1
1	15		51	male	United States	Bachelors Degree	No	LD-P	5		5	greater	S	17.237	5	0	1
1	15		51	male	United States	Bachelors Degree	No	LD-P	6		5	less	S	26.405	5	0	1
1	15		51	male	United States	Bachelors Degree	No	LD-P	7		5	greater	I	38.3	5	0	1
1	15		51	male	United States	Bachelors Degree	No	LD-P	8		5	less	I	40.98	5	0	1
1	15		51	male	United States	Bachelors Degree	No	LD-P	9		5	greater	S	21.804	5	0	1
1	15		51	male	United States	Bachelors Degree	No	LD-P	10		5	less	S	22.827	5	0	1
1	15		51	male	United States	Bachelors Degree	No	LD-P	11		5	greater	I	38.84	5	0	1
1	15		51	male	United States	Bachelors Degree	No	LD-P	12		5	less	I	82.938	5	0	1
1	15		51	male	United States	Bachelors Degree	No	LD-P	13		5	greater	S	18.951	5	0	1
1	15		51	male	United States	Bachelors Degree	No	LD-P	14		5	less	S	51.871	5	0	1
1	15		51	male	United States	Bachelors Degree	No	LD-P	15		5	greater	I	61.877	5	0	1
1	15		51	male	United States	Bachelors Degree	No	LD-P	16		5	less	I	33.73	4	1	0.8
1	15		51	male	United States	Bachelors Degree	No	LD-P	17		7	greater	S	29.334	5	0	1
1	15		51	male	United States	Bachelors Degree	No	LD-P	18		7	less	S	16.854	5	0	1
1	15		51	male	United States	Bachelors Degree	No	LD-P	19		7	greater	I	21.536	5	0	1
1	15		51	male	United States	Bachelors Degree	No	LD-P	20		7	less	I	20.208	5	0	1
1	15		51	male	United States	Bachelors Degree	No	LD-P	21		7	greater	S	42.309	4	1	0.8
1	15		51	male	United States	Bachelors Degree	No	LD-P	22		7	less	S	22.477	5	0	1
1	15		51	male	United States	Bachelors Degree	No	LD-P	23		7	greater	I	34.979	5	0	1
1	15		51	male	United States	Bachelors Degree	No	LD-P	24		7	less	I	21.413	5	0	1
1	15		51	male	United States	Bachelors Degree	No	LD-P	25		7	greater	S	18.113	5	0	1
1	15		51	male	United States	Bachelors Degree	No	LD-P	26		7	less	S	25.566	5	0	1
1	15		51	male	United States	Bachelors Degree	No	LD-P	27		7	greater	I	35.814	5	0	1
1	15		51	male	United States	Bachelors Degree	No	LD-P	28		7	less	I	46.071	3	2	0.6
1	15		51	male	United States	Bachelors Degree	No	LD-P	29		7	greater	S	19.878	4	1	0.8
1	15		51	male	United States	Bachelors Degree	No	LD-P	30		7	less	S	39.297	4	1	0.8
1	15		51	male	United States	Bachelors Degree	No	LD-P	31		7	greater	I	25.855	5	0	1
1	15		51	male	United States	Bachelors Degree	No	LD-P	32		7	less	I	49.275	5	0	1
1	16		53	male	United States	Masters Degree	No	LD-P	1		5	greater	S	22.183	5	0	1
1	16		53	male	United States	Masters Degree	No	LD-P	2		5	less	S	26.039	5	0	1
1	16		53	male	United States	Masters Degree	No	LD-P	3		5	greater	I	29.191	2	3	0.4
1	16		53	male	United States	Masters Degree	No	LD-P	4		5	less	I	93.877	3	2	0.6
1	16		53	male	United States	Masters Degree	No	LD-P	5		5	greater	S	16.767	5	0	1
1	16		53	male	United States	Masters Degree	No	LD-P	6		5	less	S	13.871	5	0	1
1	16		53	male	United States	Masters Degree	No	LD-P	7		5	greater	I	28.911	3	2	0.6
1	16		53	male	United States	Masters Degree	No	LD-P	8		5	less	I	42.526	3	2	0.6
1	16		53	male	United States	Masters Degree	No	LD-P	9		5	greater	S	17.623	5	0	1
1	16		53	male	United States	Masters Degree	No	LD-P	10		5	less	S	13.312	5	0	1
1	16		53	male	United States	Masters Degree	No	LD-P	11		5	greater	I	27.118	5	0	1
1	16		53	male	United States	Masters Degree	No	LD-P	12		5	less	I	101.822	2	3	0.4
1	16		53	male	United States	Masters Degree	No	LD-P	13		5	greater	S	18.296	5	0	1
1	16		53	male	United States	Masters Degree	No	LD-P	14		5	less	S	19.095	3	2	0.6
1	16		53	male	United States	Masters Degree	No	LD-P	15		5	greater	I	26.04	0	5	0
1	16		53	male	United States	Masters Degree	No	LD-P	16		5	less	I	52.471	2	3	0.4
1	16		53	male	United States	Masters Degree	No	LD-P	17		7	greater	S	19.696	5	0	1
1	16		53	male	United States	Masters Degree	No	LD-P	18		7	less	S	19.808	5	0	1
1	16		53	male	United States	Masters Degree	No	LD-P	19		7	greater	I	44.207	3	2	0.6
1	16		53	male	United States	Masters Degree	No	LD-P	20		7	less	I	59.439	4	1	0.8
1	16		53	male	United States	Masters Degree	No	LD-P	21		7	greater	S	42.918	3	2	0.6
1	16		53	male	United States	Masters Degree	No	LD-P	22		7	less	S	15.24	5	0	1
1	16		53	male	United States	Masters Degree	No	LD-P	23		7	greater	I	33.966	3	2	0.6
1	16		53	male	United States	Masters Degree	No	LD-P	24		7	less	I	96.125	4	1	0.8
1	16		53	male	United States	Masters Degree	No	LD-P	25		7	greater	S	43.959	5	0	1
1	16		53	male	United States	Masters Degree	No	LD-P	26		7	less	S	32.015	5	0	1
1	16		53	male	United States	Masters Degree	No	LD-P	27		7	greater	I	33.567	2	3	0.4
1	16		53	male	United States	Masters Degree	No	LD-P	28		7	less	I	59.726	5	0	1
1	16		53	male	United States	Masters Degree	No	LD-P	29		7	greater	S	28.047	5	0	1
1	16		53	male	United States	Masters Degree	No	LD-P	30		7	less	S	26.208	4	1	0.8
1	16		53	male	United States	Masters Degree	No	LD-P	31		7	greater	I	25.992	3	2	0.6
1	16		53	male	United States	Masters Degree	No	LD-P	32		7	less	I	56.712	2	3	0.4
1	17		46	male	USA	Bachelors Degree	No	LD-P	1		5	greater	S	16.762	5	0	1
1	17		46	male	USA	Bachelors Degree	No	LD-P	2		5	less	S	41.865	5	0	1
1	17		46	male	USA	Bachelors Degree	No	LD-P	3		5	greater	I	61.803	1	4	0.2
1	17		46	male	USA	Bachelors Degree	No	LD-P	4		5	less	I	59.162	2	3	0.4
1	17		46	male	USA	Bachelors Degree	No	LD-P	5		5	greater	S	14.455	5	0	1
1	17		46	male	USA	Bachelors Degree	No	LD-P	6		5	less	S	23.449	5	0	1
1	17		46	male	USA	Bachelors Degree	No	LD-P	7		5	greater	I	24.089	4	1	0.8
1	17		46	male	USA	Bachelors Degree	No	LD-P	8		5	less	I	56.513	4	1	0.8
1	17		46	male	USA	Bachelors Degree	No	LD-P	9		5	greater	S	30.992	5	0	1
1	17		46	male	USA	Bachelors Degree	No	LD-P	10		5	less	S	19.78	5	0	1
1	17		46	male	USA	Bachelors Degree	No	LD-P	11		5	greater	I	29.299	3	2	0.6
1	17		46	male	USA	Bachelors Degree	No	LD-P	12		5	less	I	34.276	4	1	0.8
1	17		46	male	USA	Bachelors Degree	No	LD-P	13		5	greater	S	18.243	5	0	1
1	17		46	male	USA	Bachelors Degree	No	LD-P	14		5	less	S	13.506	4	1	0.8
1	17		46	male	USA	Bachelors Degree	No	LD-P	15		5	greater	I	81.871	3	2	0.6
1	17		46	male	USA	Bachelors Degree	No	LD-P	16		5	less	I	33.633	1	4	0.2
1	17		46	male	USA	Bachelors Degree	No	LD-P	17		7	greater	S	17.703	5	0	1
1	17		46	male	USA	Bachelors Degree	No	LD-P	18		7	less	S	21.559	5	0	1
1	17		46	male	USA	Bachelors Degree	No	LD-P	19		7	greater	I	46.838	5	0	1
1	17		46	male	USA	Bachelors Degree	No	LD-P	20		7	less	I	26.832	5	0	1
1	17		46	male	USA	Bachelors Degree	No	LD-P	21		7	greater	S	30.691	4	1	0.8
1	17		46	male	USA	Bachelors Degree	No	LD-P	22		7	less	S	47.72	5	0	1
1	17		46	male	USA	Bachelors Degree	No	LD-P	23		7	greater	I	48.002	2	3	0.4
1	17		46	male	USA	Bachelors Degree	No	LD-P	24		7	less	I	34.156	5	0	1
1	17		46	male	USA	Bachelors Degree	No	LD-P	25		7	greater	S	29.032	5	0	1
1	17		46	male	USA	Bachelors Degree	No	LD-P	26		7	less	S	20.394	5	0	1
1	17		46	male	USA	Bachelors Degree	No	LD-P	27		7	greater	I	29.554	4	1	0.8
1	17		46	male	USA	Bachelors Degree	No	LD-P	28		7	less	I	18.728	5	0	1
1	17		46	male	USA	Bachelors Degree	No	LD-P	29		7	greater	S	39.459	5	0	1
1	17		46	male	USA	Bachelors Degree	No	LD-P	30		7	less	S	48.137	5	0	1
1	17		46	male	USA	Bachelors Degree	No	LD-P	31		7	greater	I	10.039	5	0	1
1	17		46	male	USA	Bachelors Degree	No	LD-P	32		7	less	I	45.825	2	3	0.4
1	18		45	female	usa	Some College, No Degree	No	LD-P	1		5	greater	S	19.312	5	0	1
1	18		45	female	usa	Some College, No Degree	No	LD-P	2		5	less	S	18.411	5	0	1
1	18		45	female	usa	Some College, No Degree	No	LD-P	3		5	greater	I	24.134	5	0	1
1	18		45	female	usa	Some College, No Degree	No	LD-P	4		5	less	I	25.246	3	2	0.6
1	18		45	female	usa	Some College, No Degree	No	LD-P	5		5	greater	S	11.284	5	0	1
1	18		45	female	usa	Some College, No Degree	No	LD-P	6		5	less	S	20.28	5	0	1
1	18		45	female	usa	Some College, No Degree	No	LD-P	7		5	greater	I	31.376	3	2	0.6
1	18		45	female	usa	Some College, No Degree	No	LD-P	8		5	less	I	35.564	5	0	1
1	18		45	female	usa	Some College, No Degree	No	LD-P	9		5	greater	S	23.584	5	0	1
1	18		45	female	usa	Some College, No Degree	No	LD-P	10		5	less	S	16.119	5	0	1
1	18		45	female	usa	Some College, No Degree	No	LD-P	11		5	greater	I	29.235	3	2	0.6
1	18		45	female	usa	Some College, No Degree	No	LD-P	12		5	less	I	34.507	3	2	0.6
1	18		45	female	usa	Some College, No Degree	No	LD-P	13		5	greater	S	26.048	5	0	1
1	18		45	female	usa	Some College, No Degree	No	LD-P	14		5	less	S	21.829	3	2	0.6
1	18		45	female	usa	Some College, No Degree	No	LD-P	15		5	greater	I	37.182	4	1	0.8
1	18		45	female	usa	Some College, No Degree	No	LD-P	16		5	less	I	29.338	4	1	0.8
1	18		45	female	usa	Some College, No Degree	No	LD-P	17		7	greater	S	13.07	5	0	1
1	18		45	female	usa	Some College, No Degree	No	LD-P	18		7	less	S	18.424	5	0	1
1	18		45	female	usa	Some College, No Degree	No	LD-P	19		7	greater	I	18.844	5	0	1
1	18		45	female	usa	Some College, No Degree	No	LD-P	20		7	less	I	11.814	3	2	0.6
1	18		45	female	usa	Some College, No Degree	No	LD-P	21		7	greater	S	24.558	3	2	0.6
1	18		45	female	usa	Some College, No Degree	No	LD-P	22		7	less	S	12.297	5	0	1
1	18		45	female	usa	Some College, No Degree	No	LD-P	23		7	greater	I	36.31	3	2	0.6
1	18		45	female	usa	Some College, No Degree	No	LD-P	24		7	less	I	25.993	5	0	1
1	18		45	female	usa	Some College, No Degree	No	LD-P	25		7	greater	S	40.065	5	0	1
1	18		45	female	usa	Some College, No Degree	No	LD-P	26		7	less	S	10.754	0	5	0
1	18		45	female	usa	Some College, No Degree	No	LD-P	27		7	greater	I	39.738	3	2	0.6
1	18		45	female	usa	Some College, No Degree	No	LD-P	28		7	less	I	24.18	5	0	1
1	18		45	female	usa	Some College, No Degree	No	LD-P	29		7	greater	S	29.446	3	2	0.6
1	18		45	female	usa	Some College, No Degree	No	LD-P	30		7	less	S	19.713	4	1	0.8
1	18		45	female	usa	Some College, No Degree	No	LD-P	31		7	greater	I	36.912	5	0	1
1	18		45	female	usa	Some College, No Degree	No	LD-P	32		7	less	I	30.112	2	3	0.4
1	19		61	female	usa	Some College, No Degree	No	LD-P	1		5	greater	S	16.344	5	0	1
1	19		61	female	usa	Some College, No Degree	No	LD-P	2		5	less	S	24.175	5	0	1
1	19		61	female	usa	Some College, No Degree	No	LD-P	3		5	greater	I	29.551	5	0	1
1	19		61	female	usa	Some College, No Degree	No	LD-P	4		5	less	I	26.84	5	0	1
1	19		61	female	usa	Some College, No Degree	No	LD-P	5		5	greater	S	26.935	5	0	1
1	19		61	female	usa	Some College, No Degree	No	LD-P	6		5	less	S	18.167	5	0	1
1	19		61	female	usa	Some College, No Degree	No	LD-P	7		5	greater	I	33.814	0	5	0
1	19		61	female	usa	Some College, No Degree	No	LD-P	8		5	less	I	28.319	3	2	0.6
1	19		61	female	usa	Some College, No Degree	No	LD-P	9		5	greater	S	19.24	5	0	1
1	19		61	female	usa	Some College, No Degree	No	LD-P	10		5	less	S	18.391	5	0	1
1	19		61	female	usa	Some College, No Degree	No	LD-P	11		5	greater	I	26.024	5	0	1
1	19		61	female	usa	Some College, No Degree	No	LD-P	12		5	less	I	64.592	2	3	0.4
1	19		61	female	usa	Some College, No Degree	No	LD-P	13		5	greater	S	27.839	5	0	1
1	19		61	female	usa	Some College, No Degree	No	LD-P	14		5	less	S	36.855	4	1	0.8
1	19		61	female	usa	Some College, No Degree	No	LD-P	15		5	greater	I	25.255	0	5	0
1	19		61	female	usa	Some College, No Degree	No	LD-P	16		5	less	I	42.92	3	2	0.6
1	19		61	female	usa	Some College, No Degree	No	LD-P	17		7	greater	S	24.263	5	0	1
1	19		61	female	usa	Some College, No Degree	No	LD-P	18		7	less	S	42.605	5	0	1
1	19		61	female	usa	Some College, No Degree	No	LD-P	19		7	greater	I	18.24	3	2	0.6
1	19		61	female	usa	Some College, No Degree	No	LD-P	20		7	less	I	27.551	5	0	1
1	19		61	female	usa	Some College, No Degree	No	LD-P	21		7	greater	S	36.2	2	3	0.4
1	19		61	female	usa	Some College, No Degree	No	LD-P	22		7	less	S	19.32	5	0	1
1	19		61	female	usa	Some College, No Degree	No	LD-P	23		7	greater	I	26.535	3	2	0.6
1	19		61	female	usa	Some College, No Degree	No	LD-P	24		7	less	I	25.608	1	4	0.2
1	19		61	female	usa	Some College, No Degree	No	LD-P	25		7	greater	S	49.481	1	4	0.2
1	19		61	female	usa	Some College, No Degree	No	LD-P	26		7	less	S	19.446	0	5	0
1	19		61	female	usa	Some College, No Degree	No	LD-P	27		7	greater	I	20.447	2	3	0.4
1	19		61	female	usa	Some College, No Degree	No	LD-P	28		7	less	I	20.168	5	0	1
1	19		61	female	usa	Some College, No Degree	No	LD-P	29		7	greater	S	22.199	1	4	0.2
1	19		61	female	usa	Some College, No Degree	No	LD-P	30		7	less	S	37.736	4	1	0.8
1	19		61	female	usa	Some College, No Degree	No	LD-P	31		7	greater	I	34.771	5	0	1
1	19		61	female	usa	Some College, No Degree	No	LD-P	32		7	less	I	52.183	3	2	0.6
1	20		37	male	USA	Bachelors Degree	No	LD-P	1		5	greater	S	6.117	5	0	1
1	20		37	male	USA	Bachelors Degree	No	LD-P	2		5	less	S	15.068	5	0	1
1	20		37	male	USA	Bachelors Degree	No	LD-P	3		5	greater	I	6.362	5	0	1
1	20		37	male	USA	Bachelors Degree	No	LD-P	4		5	less	I	24.063	2	3	0.4
1	20		37	male	USA	Bachelors Degree	No	LD-P	5		5	greater	S	6.512	5	0	1
1	20		37	male	USA	Bachelors Degree	No	LD-P	6		5	less	S	10.444	5	0	1
1	20		37	male	USA	Bachelors Degree	No	LD-P	7		5	greater	I	19.02	5	0	1
1	20		37	male	USA	Bachelors Degree	No	LD-P	8		5	less	I	18.893	5	0	1
1	20		37	male	USA	Bachelors Degree	No	LD-P	9		5	greater	S	10.166	5	0	1
1	20		37	male	USA	Bachelors Degree	No	LD-P	10		5	less	S	7.406	5	0	1
1	20		37	male	USA	Bachelors Degree	No	LD-P	11		5	greater	I	22.938	5	0	1
1	20		37	male	USA	Bachelors Degree	No	LD-P	12		5	less	I	26.682	4	1	0.8
1	20		37	male	USA	Bachelors Degree	No	LD-P	13		5	greater	S	7.137	5	0	1
1	20		37	male	USA	Bachelors Degree	No	LD-P	14		5	less	S	8.546	3	2	0.6
1	20		37	male	USA	Bachelors Degree	No	LD-P	15		5	greater	I	34.054	5	0	1
1	20		37	male	USA	Bachelors Degree	No	LD-P	16		5	less	I	34.051	3	2	0.6
1	20		37	male	USA	Bachelors Degree	No	LD-P	17		7	greater	S	11.729	5	0	1
1	20		37	male	USA	Bachelors Degree	No	LD-P	18		7	less	S	10.17	5	0	1
1	20		37	male	USA	Bachelors Degree	No	LD-P	19		7	greater	I	14.711	5	0	1
1	20		37	male	USA	Bachelors Degree	No	LD-P	20		7	less	I	9.27	5	0	1
1	20		37	male	USA	Bachelors Degree	No	LD-P	21		7	greater	S	14.001	3	2	0.6
1	20		37	male	USA	Bachelors Degree	No	LD-P	22		7	less	S	11.649	5	0	1
1	20		37	male	USA	Bachelors Degree	No	LD-P	23		7	greater	I	32.133	5	0	1
1	20		37	male	USA	Bachelors Degree	No	LD-P	24		7	less	I	16.054	5	0	1
1	20		37	male	USA	Bachelors Degree	No	LD-P	25		7	greater	S	10.801	5	0	1
1	20		37	male	USA	Bachelors Degree	No	LD-P	26		7	less	S	3.375	0	5	0
1	20		37	male	USA	Bachelors Degree	No	LD-P	27		7	greater	I	21.189	5	0	1
1	20		37	male	USA	Bachelors Degree	No	LD-P	28		7	less	I	15.541	5	0	1
1	20		37	male	USA	Bachelors Degree	No	LD-P	29		7	greater	S	12.494	4	1	0.8
1	20		37	male	USA	Bachelors Degree	No	LD-P	30		7	less	S	12.137	5	0	1
1	20		37	male	USA	Bachelors Degree	No	LD-P	31		7	greater	I	6.88	5	0	1
1	20		37	male	USA	Bachelors Degree	No	LD-P	32		7	less	I	20.985	3	2	0.6
1	21		43	female	USA	Bachelors Degree	No	LD-P	1		5	greater	S	20.283	5	0	1
1	21		43	female	USA	Bachelors Degree	No	LD-P	2		5	less	S	11.335	5	0	1
1	21		43	female	USA	Bachelors Degree	No	LD-P	3		5	greater	I	17.795	3	2	0.6
1	21		43	female	USA	Bachelors Degree	No	LD-P	4		5	less	I	29.576	5	0	1
1	21		43	female	USA	Bachelors Degree	No	LD-P	5		5	greater	S	10.516	5	0	1
1	21		43	female	USA	Bachelors Degree	No	LD-P	6		5	less	S	9.508	5	0	1
1	21		43	female	USA	Bachelors Degree	No	LD-P	7		5	greater	I	10.931	0	5	0
1	21		43	female	USA	Bachelors Degree	No	LD-P	8		5	less	I	15.111	4	1	0.8
1	21		43	female	USA	Bachelors Degree	No	LD-P	9		5	greater	S	52.462	5	0	1
1	21		43	female	USA	Bachelors Degree	No	LD-P	10		5	less	S	50.07	5	0	1
1	21		43	female	USA	Bachelors Degree	No	LD-P	11		5	greater	I	17.848	3	2	0.6
1	21		43	female	USA	Bachelors Degree	No	LD-P	12		5	less	I	12.736	4	1	0.8
1	21		43	female	USA	Bachelors Degree	No	LD-P	13		5	greater	S	16.365	5	0	1
1	21		43	female	USA	Bachelors Degree	No	LD-P	14		5	less	S	55.03	4	1	0.8
1	21		43	female	USA	Bachelors Degree	No	LD-P	15		5	greater	I	20.239	2	3	0.4
1	21		43	female	USA	Bachelors Degree	No	LD-P	16		5	less	I	72.178	3	2	0.6
1	21		43	female	USA	Bachelors Degree	No	LD-P	17		7	greater	S	9.869	5	0	1
1	21		43	female	USA	Bachelors Degree	No	LD-P	18		7	less	S	18.652	5	0	1
1	21		43	female	USA	Bachelors Degree	No	LD-P	19		7	greater	I	15.536	3	2	0.6
1	21		43	female	USA	Bachelors Degree	No	LD-P	20		7	less	I	14.549	3	2	0.6
1	21		43	female	USA	Bachelors Degree	No	LD-P	21		7	greater	S	133.962	3	2	0.6
1	21		43	female	USA	Bachelors Degree	No	LD-P	22		7	less	S	8.354	5	0	1
1	21		43	female	USA	Bachelors Degree	No	LD-P	23		7	greater	I	26.102	5	0	1
1	21		43	female	USA	Bachelors Degree	No	LD-P	24		7	less	I	14.297	4	1	0.8
1	21		43	female	USA	Bachelors Degree	No	LD-P	25		7	greater	S	12.418	1	4	0.2
1	21		43	female	USA	Bachelors Degree	No	LD-P	26		7	less	S	43.726	5	0	1
1	21		43	female	USA	Bachelors Degree	No	LD-P	27		7	greater	I	89.213	4	1	0.8
1	21		43	female	USA	Bachelors Degree	No	LD-P	28		7	less	I	10.487	5	0	1
1	21		43	female	USA	Bachelors Degree	No	LD-P	29		7	greater	S	51.935	5	0	1
1	21		43	female	USA	Bachelors Degree	No	LD-P	30		7	less	S	17.593	5	0	1
1	21		43	female	USA	Bachelors Degree	No	LD-P	31		7	greater	I	19.705	5	0	1
1	21		43	female	USA	Bachelors Degree	No	LD-P	32		7	less	I	61.288	3	2	0.6
1	22		34	female	United States	High School Graduate	No	LD-P	1		5	greater	S	23.947	5	0	1
1	22		34	female	United States	High School Graduate	No	LD-P	2		5	less	S	18.866	3	2	0.6
1	22		34	female	United States	High School Graduate	No	LD-P	3		5	greater	I	48.198	5	0	1
1	22		34	female	United States	High School Graduate	No	LD-P	4		5	less	I	23.733	5	0	1
1	22		34	female	United States	High School Graduate	No	LD-P	5		5	greater	S	19.586	5	0	1
1	22		34	female	United States	High School Graduate	No	LD-P	6		5	less	S	20.244	5	0	1
1	22		34	female	United States	High School Graduate	No	LD-P	7		5	greater	I	23.265	3	2	0.6
1	22		34	female	United States	High School Graduate	No	LD-P	8		5	less	I	34.867	4	1	0.8
1	22		34	female	United States	High School Graduate	No	LD-P	9		5	greater	S	22.572	5	0	1
1	22		34	female	United States	High School Graduate	No	LD-P	10		5	less	S	18.405	5	0	1
1	22		34	female	United States	High School Graduate	No	LD-P	11		5	greater	I	50.156	0	5	0
1	22		34	female	United States	High School Graduate	No	LD-P	12		5	less	I	64.66	4	1	0.8
1	22		34	female	United States	High School Graduate	No	LD-P	13		5	greater	S	20.747	5	0	1
1	22		34	female	United States	High School Graduate	No	LD-P	14		5	less	S	43.118	4	1	0.8
1	22		34	female	United States	High School Graduate	No	LD-P	15		5	greater	I	87.069	5	0	1
1	22		34	female	United States	High School Graduate	No	LD-P	16		5	less	I	30.968	4	1	0.8
1	22		34	female	United States	High School Graduate	No	LD-P	17		7	greater	S	27.78	5	0	1
1	22		34	female	United States	High School Graduate	No	LD-P	18		7	less	S	25.914	5	0	1
1	22		34	female	United States	High School Graduate	No	LD-P	19		7	greater	I	25.516	1	4	0.2
1	22		34	female	United States	High School Graduate	No	LD-P	20		7	less	I	20.201	5	0	1
1	22		34	female	United States	High School Graduate	No	LD-P	21		7	greater	S	23.398	4	1	0.8
1	22		34	female	United States	High School Graduate	No	LD-P	22		7	less	S	27.13	5	0	1
1	22		34	female	United States	High School Graduate	No	LD-P	23		7	greater	I	36.668	3	2	0.6
1	22		34	female	United States	High School Graduate	No	LD-P	24		7	less	I	20.999	5	0	1
1	22		34	female	United States	High School Graduate	No	LD-P	25		7	greater	S	27.199	5	0	1
1	22		34	female	United States	High School Graduate	No	LD-P	26		7	less	S	21.333	5	0	1
1	22		34	female	United States	High School Graduate	No	LD-P	27		7	greater	I	27.856	4	1	0.8
1	22		34	female	United States	High School Graduate	No	LD-P	28		7	less	I	41.487	5	0	1
1	22		34	female	United States	High School Graduate	No	LD-P	29		7	greater	S	38.063	4	1	0.8
1	22		34	female	United States	High School Graduate	No	LD-P	30		7	less	S	34.326	5	0	1
1	22		34	female	United States	High School Graduate	No	LD-P	31		7	greater	I	49.399	5	0	1
1	22		34	female	United States	High School Graduate	No	LD-P	32		7	less	I	44.568	3	2	0.6
1	23		36	male	usa	Some College, No Degree	No	LD-P	1		5	greater	S	15.556	4	1	0.8
1	23		36	male	usa	Some College, No Degree	No	LD-P	2		5	less	S	10.859	4	1	0.8
1	23		36	male	usa	Some College, No Degree	No	LD-P	3		5	greater	I	20.834	3	2	0.6
1	23		36	male	usa	Some College, No Degree	No	LD-P	4		5	less	I	25.943	3	2	0.6
1	23		36	male	usa	Some College, No Degree	No	LD-P	5		5	greater	S	12.782	1	4	0.2
1	23		36	male	usa	Some College, No Degree	No	LD-P	6		5	less	S	14.01	3	2	0.6
1	23		36	male	usa	Some College, No Degree	No	LD-P	7		5	greater	I	14.765	0	5	0
1	23		36	male	usa	Some College, No Degree	No	LD-P	8		5	less	I	12.195	3	2	0.6
1	23		36	male	usa	Some College, No Degree	No	LD-P	9		5	greater	S	10.82	2	3	0.4
1	23		36	male	usa	Some College, No Degree	No	LD-P	10		5	less	S	6.331	3	2	0.6
1	23		36	male	usa	Some College, No Degree	No	LD-P	11		5	greater	I	18.134	3	2	0.6
1	23		36	male	usa	Some College, No Degree	No	LD-P	12		5	less	I	13.581	2	3	0.4
1	23		36	male	usa	Some College, No Degree	No	LD-P	13		5	greater	S	15.808	3	2	0.6
1	23		36	male	usa	Some College, No Degree	No	LD-P	14		5	less	S	14.685	4	1	0.8
1	23		36	male	usa	Some College, No Degree	No	LD-P	15		5	greater	I	37.713	2	3	0.4
1	23		36	male	usa	Some College, No Degree	No	LD-P	16		5	less	I	21.726	3	2	0.6
1	23		36	male	usa	Some College, No Degree	No	LD-P	17		7	greater	S	11.386	2	3	0.4
1	23		36	male	usa	Some College, No Degree	No	LD-P	18		7	less	S	8.11	2	3	0.4
1	23		36	male	usa	Some College, No Degree	No	LD-P	19		7	greater	I	33.233	1	4	0.2
1	23		36	male	usa	Some College, No Degree	No	LD-P	20		7	less	I	23.47	3	2	0.6
1	23		36	male	usa	Some College, No Degree	No	LD-P	21		7	greater	S	9.245	4	1	0.8
1	23		36	male	usa	Some College, No Degree	No	LD-P	22		7	less	S	13.23	3	2	0.6
1	23		36	male	usa	Some College, No Degree	No	LD-P	23		7	greater	I	14.369	3	2	0.6
1	23		36	male	usa	Some College, No Degree	No	LD-P	24		7	less	I	11.59	1	4	0.2
1	23		36	male	usa	Some College, No Degree	No	LD-P	25		7	greater	S	16.954	1	4	0.2
1	23		36	male	usa	Some College, No Degree	No	LD-P	26		7	less	S	25.535	5	0	1
1	23		36	male	usa	Some College, No Degree	No	LD-P	27		7	greater	I	10.129	2	3	0.4
1	23		36	male	usa	Some College, No Degree	No	LD-P	28		7	less	I	17.469	3	2	0.6
1	23		36	male	usa	Some College, No Degree	No	LD-P	29		7	greater	S	15.532	1	4	0.2
1	23		36	male	usa	Some College, No Degree	No	LD-P	30		7	less	S	11.369	4	1	0.8
1	23		36	male	usa	Some College, No Degree	No	LD-P	31		7	greater	I	17.701	3	2	0.6
1	23		36	male	usa	Some College, No Degree	No	LD-P	32		7	less	I	14.144	5	0	1
1	24		54	female	USA	Some College, No Degree	No	LD-P	1		5	greater	S	11.56	4	1	0.8
1	24		54	female	USA	Some College, No Degree	No	LD-P	2		5	less	S	30.335	5	0	1
1	24		54	female	USA	Some College, No Degree	No	LD-P	3		5	greater	I	35.614	3	2	0.6
1	24		54	female	USA	Some College, No Degree	No	LD-P	4		5	less	I	33.999	5	0	1
1	24		54	female	USA	Some College, No Degree	No	LD-P	5		5	greater	S	59.07	5	0	1
1	24		54	female	USA	Some College, No Degree	No	LD-P	6		5	less	S	16.696	5	0	1
1	24		54	female	USA	Some College, No Degree	No	LD-P	7		5	greater	I	107.889	2	3	0.4
1	24		54	female	USA	Some College, No Degree	No	LD-P	8		5	less	I	23.689	3	2	0.6
1	24		54	female	USA	Some College, No Degree	No	LD-P	9		5	greater	S	23.991	5	0	1
1	24		54	female	USA	Some College, No Degree	No	LD-P	10		5	less	S	26.471	5	0	1
1	24		54	female	USA	Some College, No Degree	No	LD-P	11		5	greater	I	44.816	3	2	0.6
1	24		54	female	USA	Some College, No Degree	No	LD-P	12		5	less	I	109.192	2	3	0.4
1	24		54	female	USA	Some College, No Degree	No	LD-P	13		5	greater	S	24.672	5	0	1
1	24		54	female	USA	Some College, No Degree	No	LD-P	14		5	less	S	22.391	4	1	0.8
1	24		54	female	USA	Some College, No Degree	No	LD-P	15		5	greater	I	44.593	2	3	0.4
1	24		54	female	USA	Some College, No Degree	No	LD-P	16		5	less	I	29.407	3	2	0.6
1	24		54	female	USA	Some College, No Degree	No	LD-P	17		7	greater	S	26.001	5	0	1
1	24		54	female	USA	Some College, No Degree	No	LD-P	18		7	less	S	33.184	5	0	1
1	24		54	female	USA	Some College, No Degree	No	LD-P	19		7	greater	I	43.954	3	2	0.6
1	24		54	female	USA	Some College, No Degree	No	LD-P	20		7	less	I	12.891	5	0	1
1	24		54	female	USA	Some College, No Degree	No	LD-P	21		7	greater	S	25.896	4	1	0.8
1	24		54	female	USA	Some College, No Degree	No	LD-P	22		7	less	S	20.441	5	0	1
1	24		54	female	USA	Some College, No Degree	No	LD-P	23		7	greater	I	93.241	3	2	0.6
1	24		54	female	USA	Some College, No Degree	No	LD-P	24		7	less	I	54.673	1	4	0.2
1	24		54	female	USA	Some College, No Degree	No	LD-P	25		7	greater	S	47.784	5	0	1
1	24		54	female	USA	Some College, No Degree	No	LD-P	26		7	less	S	17.647	5	0	1
1	24		54	female	USA	Some College, No Degree	No	LD-P	27		7	greater	I	22.873	2	3	0.4
1	24		54	female	USA	Some College, No Degree	No	LD-P	28		7	less	I	41.359	5	0	1
1	24		54	female	USA	Some College, No Degree	No	LD-P	29		7	greater	S	39.991	4	1	0.8
1	24		54	female	USA	Some College, No Degree	No	LD-P	30		7	less	S	41.663	4	1	0.8
1	24		54	female	USA	Some College, No Degree	No	LD-P	31		7	greater	I	88.24	5	0	1
1	24		54	female	USA	Some College, No Degree	No	LD-P	32		7	less	I	36.648	3	2	0.6
1	25		46	female	USA	Doctorate Degree	No	LD-P	1		5	greater	S	13.661	5	0	1
1	25		46	female	USA	Doctorate Degree	No	LD-P	2		5	less	S	12.113	4	1	0.8
1	25		46	female	USA	Doctorate Degree	No	LD-P	3		5	greater	I	18.568	5	0	1
1	25		46	female	USA	Doctorate Degree	No	LD-P	4		5	less	I	55.463	4	1	0.8
1	25		46	female	USA	Doctorate Degree	No	LD-P	5		5	greater	S	11.071	5	0	1
1	25		46	female	USA	Doctorate Degree	No	LD-P	6		5	less	S	11.671	5	0	1
1	25		46	female	USA	Doctorate Degree	No	LD-P	7		5	greater	I	34.882	3	2	0.6
1	25		46	female	USA	Doctorate Degree	No	LD-P	8		5	less	I	18.561	4	1	0.8
1	25		46	female	USA	Doctorate Degree	No	LD-P	9		5	greater	S	10.99	0	5	0
1	25		46	female	USA	Doctorate Degree	No	LD-P	10		5	less	S	8.445	5	0	1
1	25		46	female	USA	Doctorate Degree	No	LD-P	11		5	greater	I	21.358	1	4	0.2
1	25		46	female	USA	Doctorate Degree	No	LD-P	12		5	less	I	26.71	2	3	0.4
1	25		46	female	USA	Doctorate Degree	No	LD-P	13		5	greater	S	33.731	5	0	1
1	25		46	female	USA	Doctorate Degree	No	LD-P	14		5	less	S	12.263	3	2	0.6
1	25		46	female	USA	Doctorate Degree	No	LD-P	15		5	greater	I	37.467	0	5	0
1	25		46	female	USA	Doctorate Degree	No	LD-P	16		5	less	I	48.097	3	2	0.6
1	25		46	female	USA	Doctorate Degree	No	LD-P	17		7	greater	S	13.818	5	0	1
1	25		46	female	USA	Doctorate Degree	No	LD-P	18		7	less	S	15.631	4	1	0.8
1	25		46	female	USA	Doctorate Degree	No	LD-P	19		7	greater	I	25.666	5	0	1
1	25		46	female	USA	Doctorate Degree	No	LD-P	20		7	less	I	11.215	5	0	1
1	25		46	female	USA	Doctorate Degree	No	LD-P	21		7	greater	S	47.064	3	2	0.6
1	25		46	female	USA	Doctorate Degree	No	LD-P	22		7	less	S	15.227	5	0	1
1	25		46	female	USA	Doctorate Degree	No	LD-P	23		7	greater	I	35.073	3	2	0.6
1	25		46	female	USA	Doctorate Degree	No	LD-P	24		7	less	I	13.291	5	0	1
1	25		46	female	USA	Doctorate Degree	No	LD-P	25		7	greater	S	29.712	4	1	0.8
1	25		46	female	USA	Doctorate Degree	No	LD-P	26		7	less	S	24.537	5	0	1
1	25		46	female	USA	Doctorate Degree	No	LD-P	27		7	greater	I	18.082	4	1	0.8
1	25		46	female	USA	Doctorate Degree	No	LD-P	28		7	less	I	7.099	5	0	1
1	25		46	female	USA	Doctorate Degree	No	LD-P	29		7	greater	S	44.301	5	0	1
1	25		46	female	USA	Doctorate Degree	No	LD-P	30		7	less	S	27.471	4	1	0.8
1	25		46	female	USA	Doctorate Degree	No	LD-P	31		7	greater	I	6.72	5	0	1
1	25		46	female	USA	Doctorate Degree	No	LD-P	32		7	less	I	17.34	2	3	0.4
1	26		36	female	USA	Associates Degree	No	LD-P	1		5	greater	S	20.318	5	0	1
1	26		36	female	USA	Associates Degree	No	LD-P	2		5	less	S	14.081	5	0	1
1	26		36	female	USA	Associates Degree	No	LD-P	3		5	greater	I	33.905	5	0	1
1	26		36	female	USA	Associates Degree	No	LD-P	4		5	less	I	82.658	3	2	0.6
1	26		36	female	USA	Associates Degree	No	LD-P	5		5	greater	S	18.841	5	0	1
1	26		36	female	USA	Associates Degree	No	LD-P	6		5	less	S	27.328	5	0	1
1	26		36	female	USA	Associates Degree	No	LD-P	7		5	greater	I	35.059	4	1	0.8
1	26		36	female	USA	Associates Degree	No	LD-P	8		5	less	I	24.633	4	1	0.8
1	26		36	female	USA	Associates Degree	No	LD-P	9		5	greater	S	22.36	5	0	1
1	26		36	female	USA	Associates Degree	No	LD-P	10		5	less	S	12.119	5	0	1
1	26		36	female	USA	Associates Degree	No	LD-P	11		5	greater	I	63.698	2	3	0.4
1	26		36	female	USA	Associates Degree	No	LD-P	12		5	less	I	44.989	2	3	0.4
1	26		36	female	USA	Associates Degree	No	LD-P	13		5	greater	S	16.011	5	0	1
1	26		36	female	USA	Associates Degree	No	LD-P	14		5	less	S	26.109	4	1	0.8
1	26		36	female	USA	Associates Degree	No	LD-P	15		5	greater	I	52.298	2	3	0.4
1	26		36	female	USA	Associates Degree	No	LD-P	16		5	less	I	85.164	3	2	0.6
1	26		36	female	USA	Associates Degree	No	LD-P	17		7	greater	S	30.412	5	0	1
1	26		36	female	USA	Associates Degree	No	LD-P	18		7	less	S	21.432	5	0	1
1	26		36	female	USA	Associates Degree	No	LD-P	19		7	greater	I	24.984	5	0	1
1	26		36	female	USA	Associates Degree	No	LD-P	20		7	less	I	25.383	5	0	1
1	26		36	female	USA	Associates Degree	No	LD-P	21		7	greater	S	47.182	4	1	0.8
1	26		36	female	USA	Associates Degree	No	LD-P	22		7	less	S	21.713	5	0	1
1	26		36	female	USA	Associates Degree	No	LD-P	23		7	greater	I	103.076	2	3	0.4
1	26		36	female	USA	Associates Degree	No	LD-P	24		7	less	I	18.734	5	0	1
1	26		36	female	USA	Associates Degree	No	LD-P	25		7	greater	S	25.782	5	0	1
1	26		36	female	USA	Associates Degree	No	LD-P	26		7	less	S	23.882	5	0	1
1	26		36	female	USA	Associates Degree	No	LD-P	27		7	greater	I	57.683	5	0	1
1	26		36	female	USA	Associates Degree	No	LD-P	28		7	less	I	37.043	5	0	1
1	26		36	female	USA	Associates Degree	No	LD-P	29		7	greater	S	26.682	5	0	1
1	26		36	female	USA	Associates Degree	No	LD-P	30		7	less	S	50.469	5	0	1
1	26		36	female	USA	Associates Degree	No	LD-P	31		7	greater	I	21.335	5	0	1
1	26		36	female	USA	Associates Degree	No	LD-P	32		7	less	I	29.313	2	3	0.4
1	27		19	male	USA	High School Graduate	No	LD-P	1		5	greater	S	12.995	5	0	1
1	27		19	male	USA	High School Graduate	No	LD-P	2		5	less	S	17.975	5	0	1
1	27		19	male	USA	High School Graduate	No	LD-P	3		5	greater	I	21.913	5	0	1
1	27		19	male	USA	High School Graduate	No	LD-P	4		5	less	I	33.394	1	4	0.2
1	27		19	male	USA	High School Graduate	No	LD-P	5		5	greater	S	19.565	5	0	1
1	27		19	male	USA	High School Graduate	No	LD-P	6		5	less	S	13.6	5	0	1
1	27		19	male	USA	High School Graduate	No	LD-P	7		5	greater	I	44.432	0	5	0
1	27		19	male	USA	High School Graduate	No	LD-P	8		5	less	I	10.632	4	1	0.8
1	27		19	male	USA	High School Graduate	No	LD-P	9		5	greater	S	21.987	5	0	1
1	27		19	male	USA	High School Graduate	No	LD-P	10		5	less	S	11.129	5	0	1
1	27		19	male	USA	High School Graduate	No	LD-P	11		5	greater	I	58.635	3	2	0.6
1	27		19	male	USA	High School Graduate	No	LD-P	12		5	less	I	45.584	4	1	0.8
1	27		19	male	USA	High School Graduate	No	LD-P	13		5	greater	S	10.577	5	0	1
1	27		19	male	USA	High School Graduate	No	LD-P	14		5	less	S	13.93	4	1	0.8
1	27		19	male	USA	High School Graduate	No	LD-P	15		5	greater	I	47.467	2	3	0.4
1	27		19	male	USA	High School Graduate	No	LD-P	16		5	less	I	16.799	3	2	0.6
1	27		19	male	USA	High School Graduate	No	LD-P	17		7	greater	S	16.224	5	0	1
1	27		19	male	USA	High School Graduate	No	LD-P	18		7	less	S	14.339	5	0	1
1	27		19	male	USA	High School Graduate	No	LD-P	19		7	greater	I	23.11	3	2	0.6
1	27		19	male	USA	High School Graduate	No	LD-P	20		7	less	I	14.64	5	0	1
1	27		19	male	USA	High School Graduate	No	LD-P	21		7	greater	S	25.272	3	2	0.6
1	27		19	male	USA	High School Graduate	No	LD-P	22		7	less	S	15.009	5	0	1
1	27		19	male	USA	High School Graduate	No	LD-P	23		7	greater	I	41.802	3	2	0.6
1	27		19	male	USA	High School Graduate	No	LD-P	24		7	less	I	26.041	5	0	1
1	27		19	male	USA	High School Graduate	No	LD-P	25		7	greater	S	18.316	5	0	1
1	27		19	male	USA	High School Graduate	No	LD-P	26		7	less	S	19.059	5	0	1
1	27		19	male	USA	High School Graduate	No	LD-P	27		7	greater	I	37.986	4	1	0.8
1	27		19	male	USA	High School Graduate	No	LD-P	28		7	less	I	32.901	3	2	0.6
1	27		19	male	USA	High School Graduate	No	LD-P	29		7	greater	S	16.884	5	0	1
1	27		19	male	USA	High School Graduate	No	LD-P	30		7	less	S	27.221	5	0	1
1	27		19	male	USA	High School Graduate	No	LD-P	31		7	greater	I	32.323	5	0	1
1	27		19	male	USA	High School Graduate	No	LD-P	32		7	less	I	36.148	2	3	0.4
1	28		25	male	USA	Bachelors Degree	No	LD-P	1		5	greater	S	8.607	5	0	1
1	28		25	male	USA	Bachelors Degree	No	LD-P	2		5	less	S	14.641	5	0	1
1	28		25	male	USA	Bachelors Degree	No	LD-P	3		5	greater	I	31.658	5	0	1
1	28		25	male	USA	Bachelors Degree	No	LD-P	4		5	less	I	11.107	3	2	0.6
1	28		25	male	USA	Bachelors Degree	No	LD-P	5		5	greater	S	10.308	5	0	1
1	28		25	male	USA	Bachelors Degree	No	LD-P	6		5	less	S	12.726	4	1	0.8
1	28		25	male	USA	Bachelors Degree	No	LD-P	7		5	greater	I	13.777	5	0	1
1	28		25	male	USA	Bachelors Degree	No	LD-P	8		5	less	I	31.608	5	0	1
1	28		25	male	USA	Bachelors Degree	No	LD-P	9		5	greater	S	13.863	5	0	1
1	28		25	male	USA	Bachelors Degree	No	LD-P	10		5	less	S	9.826	5	0	1
1	28		25	male	USA	Bachelors Degree	No	LD-P	11		5	greater	I	30.022	3	2	0.6
1	28		25	male	USA	Bachelors Degree	No	LD-P	12		5	less	I	36.403	4	1	0.8
1	28		25	male	USA	Bachelors Degree	No	LD-P	13		5	greater	S	66.109	5	0	1
1	28		25	male	USA	Bachelors Degree	No	LD-P	14		5	less	S	13.884	5	0	1
1	28		25	male	USA	Bachelors Degree	No	LD-P	15		5	greater	I	36.005	5	0	1
1	28		25	male	USA	Bachelors Degree	No	LD-P	16		5	less	I	21.503	3	2	0.6
1	28		25	male	USA	Bachelors Degree	No	LD-P	17		7	greater	S	10.341	5	0	1
1	28		25	male	USA	Bachelors Degree	No	LD-P	18		7	less	S	16.301	5	0	1
1	28		25	male	USA	Bachelors Degree	No	LD-P	19		7	greater	I	12.144	5	0	1
1	28		25	male	USA	Bachelors Degree	No	LD-P	20		7	less	I	13.548	5	0	1
1	28		25	male	USA	Bachelors Degree	No	LD-P	21		7	greater	S	15.663	3	2	0.6
1	28		25	male	USA	Bachelors Degree	No	LD-P	22		7	less	S	21.942	5	0	1
1	28		25	male	USA	Bachelors Degree	No	LD-P	23		7	greater	I	20.363	3	2	0.6
1	28		25	male	USA	Bachelors Degree	No	LD-P	24		7	less	I	16.802	5	0	1
1	28		25	male	USA	Bachelors Degree	No	LD-P	25		7	greater	S	10.211	5	0	1
1	28		25	male	USA	Bachelors Degree	No	LD-P	26		7	less	S	10.143	5	0	1
1	28		25	male	USA	Bachelors Degree	No	LD-P	27		7	greater	I	23.268	3	2	0.6
1	28		25	male	USA	Bachelors Degree	No	LD-P	28		7	less	I	11.058	5	0	1
1	28		25	male	USA	Bachelors Degree	No	LD-P	29		7	greater	S	19.648	5	0	1
1	28		25	male	USA	Bachelors Degree	No	LD-P	30		7	less	S	14.878	5	0	1
1	28		25	male	USA	Bachelors Degree	No	LD-P	31		7	greater	I	17.223	5	0	1
1	28		25	male	USA	Bachelors Degree	No	LD-P	32		7	less	I	32.586	3	2	0.6
1	29		55	male	US	Masters Degree	No	LD-P	1		5	greater	S	30.096	5	0	1
1	29		55	male	US	Masters Degree	No	LD-P	2		5	less	S	16.377	5	0	1
1	29		55	male	US	Masters Degree	No	LD-P	3		5	greater	I	14.161	3	2	0.6
1	29		55	male	US	Masters Degree	No	LD-P	4		5	less	I	27.163	5	0	1
1	29		55	male	US	Masters Degree	No	LD-P	5		5	greater	S	19.589	4	1	0.8
1	29		55	male	US	Masters Degree	No	LD-P	6		5	less	S	16.256	5	0	1
1	29		55	male	US	Masters Degree	No	LD-P	7		5	greater	I	16.82	0	5	0
1	29		55	male	US	Masters Degree	No	LD-P	8		5	less	I	79.791	4	1	0.8
1	29		55	male	US	Masters Degree	No	LD-P	9		5	greater	S	19.615	4	1	0.8
1	29		55	male	US	Masters Degree	No	LD-P	10		5	less	S	15.395	5	0	1
1	29		55	male	US	Masters Degree	No	LD-P	11		5	greater	I	36.832	5	0	1
1	29		55	male	US	Masters Degree	No	LD-P	12		5	less	I	41.13	2	3	0.4
1	29		55	male	US	Masters Degree	No	LD-P	13		5	greater	S	56.626	5	0	1
1	29		55	male	US	Masters Degree	No	LD-P	14		5	less	S	135.947	3	2	0.6
1	29		55	male	US	Masters Degree	No	LD-P	15		5	greater	I	129.634	2	3	0.4
1	29		55	male	US	Masters Degree	No	LD-P	16		5	less	I	45.444	5	0	1
1	29		55	male	US	Masters Degree	No	LD-P	17		7	greater	S	14.708	2	3	0.4
1	29		55	male	US	Masters Degree	No	LD-P	18		7	less	S	53.897	4	1	0.8
1	29		55	male	US	Masters Degree	No	LD-P	19		7	greater	I	15.894	1	4	0.2
1	29		55	male	US	Masters Degree	No	LD-P	20		7	less	I	31.12	3	2	0.6
1	29		55	male	US	Masters Degree	No	LD-P	21		7	greater	S	64.577	4	1	0.8
1	29		55	male	US	Masters Degree	No	LD-P	22		7	less	S	15.441	5	0	1
1	29		55	male	US	Masters Degree	No	LD-P	23		7	greater	I	19.937	3	2	0.6
1	29		55	male	US	Masters Degree	No	LD-P	24		7	less	I	18.593	4	1	0.8
1	29		55	male	US	Masters Degree	No	LD-P	25		7	greater	S	36.338	5	0	1
1	29		55	male	US	Masters Degree	No	LD-P	26		7	less	S	19.439	5	0	1
1	29		55	male	US	Masters Degree	No	LD-P	27		7	greater	I	66.482	2	3	0.4
1	29		55	male	US	Masters Degree	No	LD-P	28		7	less	I	10.236	5	0	1
1	29		55	male	US	Masters Degree	No	LD-P	29		7	greater	S	23.1	5	0	1
1	29		55	male	US	Masters Degree	No	LD-P	30		7	less	S	23.506	4	1	0.8
1	29		55	male	US	Masters Degree	No	LD-P	31		7	greater	I	29.091	5	0	1
1	29		55	male	US	Masters Degree	No	LD-P	32		7	less	I	46.028	3	2	0.6
1	30		21	male	USA	High School Graduate	No	LD-P	1		5	greater	S	6.556	5	0	1
1	30		21	male	USA	High School Graduate	No	LD-P	2		5	less	S	6.449	4	1	0.8
1	30		21	male	USA	High School Graduate	No	LD-P	3		5	greater	I	36.664	3	2	0.6
1	30		21	male	USA	High School Graduate	No	LD-P	4		5	less	I	21.975	3	2	0.6
1	30		21	male	USA	High School Graduate	No	LD-P	5		5	greater	S	10.811	5	0	1
1	30		21	male	USA	High School Graduate	No	LD-P	6		5	less	S	8.264	5	0	1
1	30		21	male	USA	High School Graduate	No	LD-P	7		5	greater	I	16.087	3	2	0.6
1	30		21	male	USA	High School Graduate	No	LD-P	8		5	less	I	8.282	4	1	0.8
1	30		21	male	USA	High School Graduate	No	LD-P	9		5	greater	S	11.309	5	0	1
1	30		21	male	USA	High School Graduate	No	LD-P	10		5	less	S	13.804	5	0	1
1	30		21	male	USA	High School Graduate	No	LD-P	11		5	greater	I	7.636	0	5	0
1	30		21	male	USA	High School Graduate	No	LD-P	12		5	less	I	12.497	2	3	0.4
1	30		21	male	USA	High School Graduate	No	LD-P	13		5	greater	S	8.893	5	0	1
1	30		21	male	USA	High School Graduate	No	LD-P	14		5	less	S	9.1	5	0	1
1	30		21	male	USA	High School Graduate	No	LD-P	15		5	greater	I	33.739	2	3	0.4
1	30		21	male	USA	High School Graduate	No	LD-P	16		5	less	I	14.363	3	2	0.6
1	30		21	male	USA	High School Graduate	No	LD-P	17		7	greater	S	8.259	3	2	0.6
1	30		21	male	USA	High School Graduate	No	LD-P	18		7	less	S	9.244	5	0	1
1	30		21	male	USA	High School Graduate	No	LD-P	19		7	greater	I	11.687	3	2	0.6
1	30		21	male	USA	High School Graduate	No	LD-P	20		7	less	I	22.807	5	0	1
1	30		21	male	USA	High School Graduate	No	LD-P	21		7	greater	S	14.903	3	2	0.6
1	30		21	male	USA	High School Graduate	No	LD-P	22		7	less	S	9.956	5	0	1
1	30		21	male	USA	High School Graduate	No	LD-P	23		7	greater	I	14.642	3	2	0.6
1	30		21	male	USA	High School Graduate	No	LD-P	24		7	less	I	12.107	4	1	0.8
1	30		21	male	USA	High School Graduate	No	LD-P	25		7	greater	S	11.934	4	1	0.8
1	30		21	male	USA	High School Graduate	No	LD-P	26		7	less	S	8.491	5	0	1
1	30		21	male	USA	High School Graduate	No	LD-P	27		7	greater	I	11.303	3	2	0.6
1	30		21	male	USA	High School Graduate	No	LD-P	28		7	less	I	7.126	5	0	1
1	30		21	male	USA	High School Graduate	No	LD-P	29		7	greater	S	8.957	5	0	1
1	30		21	male	USA	High School Graduate	No	LD-P	30		7	less	S	7.711	4	1	0.8
1	30		21	male	USA	High School Graduate	No	LD-P	31		7	greater	I	5.052	5	0	1
1	30		21	male	USA	High School Graduate	No	LD-P	32		7	less	I	9.162	1	4	0.2
1	31		32	male	America	Masters Degree	No	LD-P	1		5	greater	S	7.439	5	0	1
1	31		32	male	America	Masters Degree	No	LD-P	2		5	less	S	11.974	5	0	1
1	31		32	male	America	Masters Degree	No	LD-P	3		5	greater	I	20.95	5	0	1
1	31		32	male	America	Masters Degree	No	LD-P	4		5	less	I	16.49	3	2	0.6
1	31		32	male	America	Masters Degree	No	LD-P	5		5	greater	S	9.3	5	0	1
1	31		32	male	America	Masters Degree	No	LD-P	6		5	less	S	9.828	5	0	1
1	31		32	male	America	Masters Degree	No	LD-P	7		5	greater	I	34.623	5	0	1
1	31		32	male	America	Masters Degree	No	LD-P	8		5	less	I	21.003	1	4	0.2
1	31		32	male	America	Masters Degree	No	LD-P	9		5	greater	S	9.212	5	0	1
1	31		32	male	America	Masters Degree	No	LD-P	10		5	less	S	11.457	5	0	1
1	31		32	male	America	Masters Degree	No	LD-P	11		5	greater	I	53.868	2	3	0.4
1	31		32	male	America	Masters Degree	No	LD-P	12		5	less	I	67.079	3	2	0.6
1	31		32	male	America	Masters Degree	No	LD-P	13		5	greater	S	15.309	5	0	1
1	31		32	male	America	Masters Degree	No	LD-P	14		5	less	S	23.745	5	0	1
1	31		32	male	America	Masters Degree	No	LD-P	15		5	greater	I	29.749	5	0	1
1	31		32	male	America	Masters Degree	No	LD-P	16		5	less	I	21.761	3	2	0.6
1	31		32	male	America	Masters Degree	No	LD-P	17		7	greater	S	14.573	5	0	1
1	31		32	male	America	Masters Degree	No	LD-P	18		7	less	S	13.167	5	0	1
1	31		32	male	America	Masters Degree	No	LD-P	19		7	greater	I	14.998	5	0	1
1	31		32	male	America	Masters Degree	No	LD-P	20		7	less	I	12.361	5	0	1
1	31		32	male	America	Masters Degree	No	LD-P	21		7	greater	S	22.927	3	2	0.6
1	31		32	male	America	Masters Degree	No	LD-P	22		7	less	S	20.583	5	0	1
1	31		32	male	America	Masters Degree	No	LD-P	23		7	greater	I	21.343	3	2	0.6
1	31		32	male	America	Masters Degree	No	LD-P	24		7	less	I	25.628	5	0	1
1	31		32	male	America	Masters Degree	No	LD-P	25		7	greater	S	14.291	5	0	1
1	31		32	male	America	Masters Degree	No	LD-P	26		7	less	S	14.416	5	0	1
1	31		32	male	America	Masters Degree	No	LD-P	27		7	greater	I	22.948	5	0	1
1	31		32	male	America	Masters Degree	No	LD-P	28		7	less	I	18.695	3	2	0.6
1	31		32	male	America	Masters Degree	No	LD-P	29		7	greater	S	17.677	5	0	1
1	31		32	male	America	Masters Degree	No	LD-P	30		7	less	S	26.84	4	1	0.8
1	31		32	male	America	Masters Degree	No	LD-P	31		7	greater	I	12.69	5	0	1
1	31		32	male	America	Masters Degree	No	LD-P	32		7	less	I	29.419	3	2	0.6
1	32		52	female	USA	Masters Degree	No	LD-P	1		5	greater	S	6.905	2	3	0.4
1	32		52	female	USA	Masters Degree	No	LD-P	2		5	less	S	6.914	4	1	0.8
1	32		52	female	USA	Masters Degree	No	LD-P	3		5	greater	I	12.396	3	2	0.6
1	32		52	female	USA	Masters Degree	No	LD-P	4		5	less	I	7.931	3	2	0.6
1	32		52	female	USA	Masters Degree	No	LD-P	5		5	greater	S	8.191	3	2	0.6
1	32		52	female	USA	Masters Degree	No	LD-P	6		5	less	S	11.662	5	0	1
1	32		52	female	USA	Masters Degree	No	LD-P	7		5	greater	I	9.587	0	5	0
1	32		52	female	USA	Masters Degree	No	LD-P	8		5	less	I	9.028	3	2	0.6
1	32		52	female	USA	Masters Degree	No	LD-P	9		5	greater	S	11.641	2	3	0.4
1	32		52	female	USA	Masters Degree	No	LD-P	10		5	less	S	10.25	5	0	1
1	32		52	female	USA	Masters Degree	No	LD-P	11		5	greater	I	9.458	3	2	0.6
1	32		52	female	USA	Masters Degree	No	LD-P	12		5	less	I	7.068	2	3	0.4
1	32		52	female	USA	Masters Degree	No	LD-P	13		5	greater	S	8.725	3	2	0.6
1	32		52	female	USA	Masters Degree	No	LD-P	14		5	less	S	17.587	3	2	0.6
1	32		52	female	USA	Masters Degree	No	LD-P	15		5	greater	I	6.305	2	3	0.4
1	32		52	female	USA	Masters Degree	No	LD-P	16		5	less	I	12.497	3	2	0.6
1	32		52	female	USA	Masters Degree	No	LD-P	17		7	greater	S	15.561	4	1	0.8
1	32		52	female	USA	Masters Degree	No	LD-P	18		7	less	S	7.7	2	3	0.4
1	32		52	female	USA	Masters Degree	No	LD-P	19		7	greater	I	7.27	3	2	0.6
1	32		52	female	USA	Masters Degree	No	LD-P	20		7	less	I	6.809	5	0	1
1	32		52	female	USA	Masters Degree	No	LD-P	21		7	greater	S	7.499	4	1	0.8
1	32		52	female	USA	Masters Degree	No	LD-P	22		7	less	S	18.209	5	0	1
1	32		52	female	USA	Masters Degree	No	LD-P	23		7	greater	I	6.814	5	0	1
1	32		52	female	USA	Masters Degree	No	LD-P	24		7	less	I	11.491	3	2	0.6
1	32		52	female	USA	Masters Degree	No	LD-P	25		7	greater	S	9.68	3	2	0.6
1	32		52	female	USA	Masters Degree	No	LD-P	26		7	less	S	11.287	2	3	0.4
1	32		52	female	USA	Masters Degree	No	LD-P	27		7	greater	I	13.085	4	1	0.8
1	32		52	female	USA	Masters Degree	No	LD-P	28		7	less	I	4.555	5	0	1
1	32		52	female	USA	Masters Degree	No	LD-P	29		7	greater	S	8.856	3	2	0.6
1	32		52	female	USA	Masters Degree	No	LD-P	30		7	less	S	9.13	2	3	0.4
1	32		52	female	USA	Masters Degree	No	LD-P	31		7	greater	I	12.922	3	2	0.6
1	32		52	female	USA	Masters Degree	No	LD-P	32		7	less	I	10.352	3	2	0.6
1	33		30	female	USA	Bachelors Degree	No	LD-P	1		5	greater	S	27.434	2	3	0.4
1	33		30	female	USA	Bachelors Degree	No	LD-P	2		5	less	S	49.107	5	0	1
1	33		30	female	USA	Bachelors Degree	No	LD-P	3		5	greater	I	40.985	5	0	1
1	33		30	female	USA	Bachelors Degree	No	LD-P	4		5	less	I	60.451	3	2	0.6
1	33		30	female	USA	Bachelors Degree	No	LD-P	5		5	greater	S	44.192	5	0	1
1	33		30	female	USA	Bachelors Degree	No	LD-P	6		5	less	S	52.935	5	0	1
1	33		30	female	USA	Bachelors Degree	No	LD-P	7		5	greater	I	21.224	0	5	0
1	33		30	female	USA	Bachelors Degree	No	LD-P	8		5	less	I	136.65	1	4	0.2
1	33		30	female	USA	Bachelors Degree	No	LD-P	9		5	greater	S	37.999	5	0	1
1	33		30	female	USA	Bachelors Degree	No	LD-P	10		5	less	S	46.9	5	0	1
1	33		30	female	USA	Bachelors Degree	No	LD-P	11		5	greater	I	94.934	5	0	1
1	33		30	female	USA	Bachelors Degree	No	LD-P	12		5	less	I	64.553	2	3	0.4
1	33		30	female	USA	Bachelors Degree	No	LD-P	13		5	greater	S	39.101	5	0	1
1	33		30	female	USA	Bachelors Degree	No	LD-P	14		5	less	S	21.028	5	0	1
1	33		30	female	USA	Bachelors Degree	No	LD-P	15		5	greater	I	65.145	0	5	0
1	33		30	female	USA	Bachelors Degree	No	LD-P	16		5	less	I	25.668	3	2	0.6
1	33		30	female	USA	Bachelors Degree	No	LD-P	17		7	greater	S	25.154	5	0	1
1	33		30	female	USA	Bachelors Degree	No	LD-P	18		7	less	S	37.662	4	1	0.8
1	33		30	female	USA	Bachelors Degree	No	LD-P	19		7	greater	I	52.513	3	2	0.6
1	33		30	female	USA	Bachelors Degree	No	LD-P	20		7	less	I	71.345	5	0	1
1	33		30	female	USA	Bachelors Degree	No	LD-P	21		7	greater	S	22.017	5	0	1
1	33		30	female	USA	Bachelors Degree	No	LD-P	22		7	less	S	46.012	5	0	1
1	33		30	female	USA	Bachelors Degree	No	LD-P	23		7	greater	I	150.735	3	2	0.6
1	33		30	female	USA	Bachelors Degree	No	LD-P	24		7	less	I	81.179	1	4	0.2
1	33		30	female	USA	Bachelors Degree	No	LD-P	25		7	greater	S	74.509	5	0	1
1	33		30	female	USA	Bachelors Degree	No	LD-P	26		7	less	S	40.317	5	0	1
1	33		30	female	USA	Bachelors Degree	No	LD-P	27		7	greater	I	50.304	2	3	0.4
1	33		30	female	USA	Bachelors Degree	No	LD-P	28		7	less	I	18.658	3	2	0.6
1	33		30	female	USA	Bachelors Degree	No	LD-P	29		7	greater	S	29.736	4	1	0.8
1	33		30	female	USA	Bachelors Degree	No	LD-P	30		7	less	S	18.148	5	0	1
1	33		30	female	USA	Bachelors Degree	No	LD-P	31		7	greater	I	63.734	3	2	0.6
1	33		30	female	USA	Bachelors Degree	No	LD-P	32		7	less	I	24.742	3	2	0.6
1	34		34	male	United States	Bachelors Degree	No	LD-P	1		5	greater	S	26.167	5	0	1
1	34		34	male	United States	Bachelors Degree	No	LD-P	2		5	less	S	22.383	5	0	1
1	34		34	male	United States	Bachelors Degree	No	LD-P	3		5	greater	I	24.125	5	0	1
1	34		34	male	United States	Bachelors Degree	No	LD-P	4		5	less	I	20.094	5	0	1
1	34		34	male	United States	Bachelors Degree	No	LD-P	5		5	greater	S	19.432	5	0	1
1	34		34	male	United States	Bachelors Degree	No	LD-P	6		5	less	S	17.391	5	0	1
1	34		34	male	United States	Bachelors Degree	No	LD-P	7		5	greater	I	26.516	3	2	0.6
1	34		34	male	United States	Bachelors Degree	No	LD-P	8		5	less	I	23.445	4	1	0.8
1	34		34	male	United States	Bachelors Degree	No	LD-P	9		5	greater	S	21.327	5	0	1
1	34		34	male	United States	Bachelors Degree	No	LD-P	10		5	less	S	35.514	5	0	1
1	34		34	male	United States	Bachelors Degree	No	LD-P	11		5	greater	I	84.701	5	0	1
1	34		34	male	United States	Bachelors Degree	No	LD-P	12		5	less	I	50.666	2	3	0.4
1	34		34	male	United States	Bachelors Degree	No	LD-P	13		5	greater	S	13.802	5	0	1
1	34		34	male	United States	Bachelors Degree	No	LD-P	14		5	less	S	21.868	4	1	0.8
1	34		34	male	United States	Bachelors Degree	No	LD-P	15		5	greater	I	43.713	5	0	1
1	34		34	male	United States	Bachelors Degree	No	LD-P	16		5	less	I	34.068	4	1	0.8
1	34		34	male	United States	Bachelors Degree	No	LD-P	17		7	greater	S	29.071	5	0	1
1	34		34	male	United States	Bachelors Degree	No	LD-P	18		7	less	S	19.89	5	0	1
1	34		34	male	United States	Bachelors Degree	No	LD-P	19		7	greater	I	21.845	5	0	1
1	34		34	male	United States	Bachelors Degree	No	LD-P	20		7	less	I	8.631	5	0	1
1	34		34	male	United States	Bachelors Degree	No	LD-P	21		7	greater	S	20.242	4	1	0.8
1	34		34	male	United States	Bachelors Degree	No	LD-P	22		7	less	S	14.718	5	0	1
1	34		34	male	United States	Bachelors Degree	No	LD-P	23		7	greater	I	29.273	3	2	0.6
1	34		34	male	United States	Bachelors Degree	No	LD-P	24		7	less	I	32.686	4	1	0.8
1	34		34	male	United States	Bachelors Degree	No	LD-P	25		7	greater	S	20.359	5	0	1
1	34		34	male	United States	Bachelors Degree	No	LD-P	26		7	less	S	16.899	5	0	1
1	34		34	male	United States	Bachelors Degree	No	LD-P	27		7	greater	I	22.859	4	1	0.8
1	34		34	male	United States	Bachelors Degree	No	LD-P	28		7	less	I	37.078	3	2	0.6
1	34		34	male	United States	Bachelors Degree	No	LD-P	29		7	greater	S	39.877	4	1	0.8
1	34		34	male	United States	Bachelors Degree	No	LD-P	30		7	less	S	43.983	5	0	1
1	34		34	male	United States	Bachelors Degree	No	LD-P	31		7	greater	I	14.686	5	0	1
1	34		34	male	United States	Bachelors Degree	No	LD-P	32		7	less	I	24.19	1	4	0.2
1	35		30	female	usa	High School Graduate	No	LD-P	1		5	greater	S	25.38	5	0	1
1	35		30	female	usa	High School Graduate	No	LD-P	2		5	less	S	23.75	5	0	1
1	35		30	female	usa	High School Graduate	No	LD-P	3		5	greater	I	34.28	3	2	0.6
1	35		30	female	usa	High School Graduate	No	LD-P	4		5	less	I	29.147	3	2	0.6
1	35		30	female	usa	High School Graduate	No	LD-P	5		5	greater	S	22.963	5	0	1
1	35		30	female	usa	High School Graduate	No	LD-P	6		5	less	S	17.87	5	0	1
1	35		30	female	usa	High School Graduate	No	LD-P	7		5	greater	I	46.312	3	2	0.6
1	35		30	female	usa	High School Graduate	No	LD-P	8		5	less	I	36.285	3	2	0.6
1	35		30	female	usa	High School Graduate	No	LD-P	9		5	greater	S	45.52	5	0	1
1	35		30	female	usa	High School Graduate	No	LD-P	10		5	less	S	20.758	3	2	0.6
1	35		30	female	usa	High School Graduate	No	LD-P	11		5	greater	I	59.508	2	3	0.4
1	35		30	female	usa	High School Graduate	No	LD-P	12		5	less	I	29.161	2	3	0.4
1	35		30	female	usa	High School Graduate	No	LD-P	13		5	greater	S	39.132	4	1	0.8
1	35		30	female	usa	High School Graduate	No	LD-P	14		5	less	S	33.901	4	1	0.8
1	35		30	female	usa	High School Graduate	No	LD-P	15		5	greater	I	88.91	0	5	0
1	35		30	female	usa	High School Graduate	No	LD-P	16		5	less	I	46.742	3	2	0.6
1	35		30	female	usa	High School Graduate	No	LD-P	17		7	greater	S	24.359	5	0	1
1	35		30	female	usa	High School Graduate	No	LD-P	18		7	less	S	28.851	5	0	1
1	35		30	female	usa	High School Graduate	No	LD-P	19		7	greater	I	40.992	5	0	1
1	35		30	female	usa	High School Graduate	No	LD-P	20		7	less	I	27.212	5	0	1
1	35		30	female	usa	High School Graduate	No	LD-P	21		7	greater	S	52.847	4	1	0.8
1	35		30	female	usa	High School Graduate	No	LD-P	22		7	less	S	24.195	5	0	1
1	35		30	female	usa	High School Graduate	No	LD-P	23		7	greater	I	63.707	3	2	0.6
1	35		30	female	usa	High School Graduate	No	LD-P	24		7	less	I	29.963	5	0	1
1	35		30	female	usa	High School Graduate	No	LD-P	25		7	greater	S	47.216	5	0	1
1	35		30	female	usa	High School Graduate	No	LD-P	26		7	less	S	24.83	5	0	1
1	35		30	female	usa	High School Graduate	No	LD-P	27		7	greater	I	93.215	5	0	1
1	35		30	female	usa	High School Graduate	No	LD-P	28		7	less	I	30.58	3	2	0.6
1	35		30	female	usa	High School Graduate	No	LD-P	29		7	greater	S	25.034	5	0	1
1	35		30	female	usa	High School Graduate	No	LD-P	30		7	less	S	53.629	5	0	1
1	35		30	female	usa	High School Graduate	No	LD-P	31		7	greater	I	33.156	5	0	1
1	35		30	female	usa	High School Graduate	No	LD-P	32		7	less	I	70.64	2	3	0.4
1	36		46	female	USA	Some College, No Degree	Red-Green	LD-P	1		5	greater	S	14.434	5	0	1
1	36		46	female	USA	Some College, No Degree	Red-Green	LD-P	2		5	less	S	15.723	5	0	1
1	36		46	female	USA	Some College, No Degree	Red-Green	LD-P	3		5	greater	I	16.524	5	0	1
1	36		46	female	USA	Some College, No Degree	Red-Green	LD-P	4		5	less	I	23.445	5	0	1
1	36		46	female	USA	Some College, No Degree	Red-Green	LD-P	5		5	greater	S	20.266	5	0	1
1	36		46	female	USA	Some College, No Degree	Red-Green	LD-P	6		5	less	S	18.603	5	0	1
1	36		46	female	USA	Some College, No Degree	Red-Green	LD-P	7		5	greater	I	63.262	4	1	0.8
1	36		46	female	USA	Some College, No Degree	Red-Green	LD-P	8		5	less	I	35.329	3	2	0.6
1	36		46	female	USA	Some College, No Degree	Red-Green	LD-P	9		5	greater	S	21.366	5	0	1
1	36		46	female	USA	Some College, No Degree	Red-Green	LD-P	10		5	less	S	16.233	5	0	1
1	36		46	female	USA	Some College, No Degree	Red-Green	LD-P	11		5	greater	I	36.435	1	4	0.2
1	36		46	female	USA	Some College, No Degree	Red-Green	LD-P	12		5	less	I	142.638	3	2	0.6
1	36		46	female	USA	Some College, No Degree	Red-Green	LD-P	13		5	greater	S	22.198	5	0	1
1	36		46	female	USA	Some College, No Degree	Red-Green	LD-P	14		5	less	S	28.013	3	2	0.6
1	36		46	female	USA	Some College, No Degree	Red-Green	LD-P	15		5	greater	I	33.348	0	5	0
1	36		46	female	USA	Some College, No Degree	Red-Green	LD-P	16		5	less	I	50.423	2	3	0.4
1	36		46	female	USA	Some College, No Degree	Red-Green	LD-P	17		7	greater	S	19.944	5	0	1
1	36		46	female	USA	Some College, No Degree	Red-Green	LD-P	18		7	less	S	24.434	5	0	1
1	36		46	female	USA	Some College, No Degree	Red-Green	LD-P	19		7	greater	I	21.341	4	1	0.8
1	36		46	female	USA	Some College, No Degree	Red-Green	LD-P	20		7	less	I	17.005	5	0	1
1	36		46	female	USA	Some College, No Degree	Red-Green	LD-P	21		7	greater	S	32.751	4	1	0.8
1	36		46	female	USA	Some College, No Degree	Red-Green	LD-P	22		7	less	S	28.365	5	0	1
1	36		46	female	USA	Some College, No Degree	Red-Green	LD-P	23		7	greater	I	34.501	3	2	0.6
1	36		46	female	USA	Some College, No Degree	Red-Green	LD-P	24		7	less	I	48.628	5	0	1
1	36		46	female	USA	Some College, No Degree	Red-Green	LD-P	25		7	greater	S	50.472	5	0	1
1	36		46	female	USA	Some College, No Degree	Red-Green	LD-P	26		7	less	S	27.314	5	0	1
1	36		46	female	USA	Some College, No Degree	Red-Green	LD-P	27		7	greater	I	42.393	4	1	0.8
1	36		46	female	USA	Some College, No Degree	Red-Green	LD-P	28		7	less	I	64.306	5	0	1
1	36		46	female	USA	Some College, No Degree	Red-Green	LD-P	29		7	greater	S	26.894	5	0	1
1	36		46	female	USA	Some College, No Degree	Red-Green	LD-P	30		7	less	S	66.311	5	0	1
1	36		46	female	USA	Some College, No Degree	Red-Green	LD-P	31		7	greater	I	17.534	5	0	1
1	36		46	female	USA	Some College, No Degree	Red-Green	LD-P	32		7	less	I	23.071	3	2	0.6
1	37		26	male	USA	Doctorate Degree	No	LD-P	1		5	greater	S	21.482	2	3	0.4
1	37		26	male	USA	Doctorate Degree	No	LD-P	2		5	less	S	27.797	5	0	1
1	37		26	male	USA	Doctorate Degree	No	LD-P	3		5	greater	I	33.183	5	0	1
1	37		26	male	USA	Doctorate Degree	No	LD-P	4		5	less	I	32.579	3	2	0.6
1	37		26	male	USA	Doctorate Degree	No	LD-P	5		5	greater	S	15.116	5	0	1
1	37		26	male	USA	Doctorate Degree	No	LD-P	6		5	less	S	17.095	5	0	1
1	37		26	male	USA	Doctorate Degree	No	LD-P	7		5	greater	I	41.831	5	0	1
1	37		26	male	USA	Doctorate Degree	No	LD-P	8		5	less	I	36.134	5	0	1
1	37		26	male	USA	Doctorate Degree	No	LD-P	9		5	greater	S	20.416	5	0	1
1	37		26	male	USA	Doctorate Degree	No	LD-P	10		5	less	S	20.56	5	0	1
1	37		26	male	USA	Doctorate Degree	No	LD-P	11		5	greater	I	47.746	5	0	1
1	37		26	male	USA	Doctorate Degree	No	LD-P	12		5	less	I	72.23	3	2	0.6
1	37		26	male	USA	Doctorate Degree	No	LD-P	13		5	greater	S	24.048	5	0	1
1	37		26	male	USA	Doctorate Degree	No	LD-P	14		5	less	S	48.863	4	1	0.8
1	37		26	male	USA	Doctorate Degree	No	LD-P	15		5	greater	I	46.547	5	0	1
1	37		26	male	USA	Doctorate Degree	No	LD-P	16		5	less	I	39.449	4	1	0.8
1	37		26	male	USA	Doctorate Degree	No	LD-P	17		7	greater	S	26.116	5	0	1
1	37		26	male	USA	Doctorate Degree	No	LD-P	18		7	less	S	28.866	5	0	1
1	37		26	male	USA	Doctorate Degree	No	LD-P	19		7	greater	I	31.616	1	4	0.2
1	37		26	male	USA	Doctorate Degree	No	LD-P	20		7	less	I	19.615	5	0	1
1	37		26	male	USA	Doctorate Degree	No	LD-P	21		7	greater	S	39.866	2	3	0.4
1	37		26	male	USA	Doctorate Degree	No	LD-P	22		7	less	S	23.049	5	0	1
1	37		26	male	USA	Doctorate Degree	No	LD-P	23		7	greater	I	80.55	5	0	1
1	37		26	male	USA	Doctorate Degree	No	LD-P	24		7	less	I	26.998	5	0	1
1	37		26	male	USA	Doctorate Degree	No	LD-P	25		7	greater	S	22.684	5	0	1
1	37		26	male	USA	Doctorate Degree	No	LD-P	26		7	less	S	19.512	5	0	1
1	37		26	male	USA	Doctorate Degree	No	LD-P	27		7	greater	I	41.5	5	0	1
1	37		26	male	USA	Doctorate Degree	No	LD-P	28		7	less	I	115.928	5	0	1
1	37		26	male	USA	Doctorate Degree	No	LD-P	29		7	greater	S	32.83	5	0	1
1	37		26	male	USA	Doctorate Degree	No	LD-P	30		7	less	S	36.165	5	0	1
1	37		26	male	USA	Doctorate Degree	No	LD-P	31		7	greater	I	35.298	5	0	1
1	37		26	male	USA	Doctorate Degree	No	LD-P	32		7	less	I	54.533	2	3	0.4
1	38		25	female	United States	Some College, No Degree	No	LD-P	1		5	greater	S	22.133	5	0	1
1	38		25	female	United States	Some College, No Degree	No	LD-P	2		5	less	S	25.72	5	0	1
1	38		25	female	United States	Some College, No Degree	No	LD-P	3		5	greater	I	10.769	5	0	1
1	38		25	female	United States	Some College, No Degree	No	LD-P	4		5	less	I	29.533	3	2	0.6
1	38		25	female	United States	Some College, No Degree	No	LD-P	5		5	greater	S	16.668	5	0	1
1	38		25	female	United States	Some College, No Degree	No	LD-P	6		5	less	S	19.808	5	0	1
1	38		25	female	United States	Some College, No Degree	No	LD-P	7		5	greater	I	70.112	3	2	0.6
1	38		25	female	United States	Some College, No Degree	No	LD-P	8		5	less	I	28.801	4	1	0.8
1	38		25	female	United States	Some College, No Degree	No	LD-P	9		5	greater	S	19.95	5	0	1
1	38		25	female	United States	Some College, No Degree	No	LD-P	10		5	less	S	11.051	5	0	1
1	38		25	female	United States	Some College, No Degree	No	LD-P	11		5	greater	I	27.118	2	3	0.4
1	38		25	female	United States	Some College, No Degree	No	LD-P	12		5	less	I	51.527	2	3	0.4
1	38		25	female	United States	Some College, No Degree	No	LD-P	13		5	greater	S	30.079	5	0	1
1	38		25	female	United States	Some College, No Degree	No	LD-P	14		5	less	S	42.153	5	0	1
1	38		25	female	United States	Some College, No Degree	No	LD-P	15		5	greater	I	29.594	0	5	0
1	38		25	female	United States	Some College, No Degree	No	LD-P	16		5	less	I	22.629	3	2	0.6
1	38		25	female	United States	Some College, No Degree	No	LD-P	17		7	greater	S	26.246	5	0	1
1	38		25	female	United States	Some College, No Degree	No	LD-P	18		7	less	S	27.365	5	0	1
1	38		25	female	United States	Some College, No Degree	No	LD-P	19		7	greater	I	34.364	5	0	1
1	38		25	female	United States	Some College, No Degree	No	LD-P	20		7	less	I	17.563	5	0	1
1	38		25	female	United States	Some College, No Degree	No	LD-P	21		7	greater	S	27.039	4	1	0.8
1	38		25	female	United States	Some College, No Degree	No	LD-P	22		7	less	S	16.866	5	0	1
1	38		25	female	United States	Some College, No Degree	No	LD-P	23		7	greater	I	28.118	3	2	0.6
1	38		25	female	United States	Some College, No Degree	No	LD-P	24		7	less	I	19.836	4	1	0.8
1	38		25	female	United States	Some College, No Degree	No	LD-P	25		7	greater	S	28.733	5	0	1
1	38		25	female	United States	Some College, No Degree	No	LD-P	26		7	less	S	23.89	5	0	1
1	38		25	female	United States	Some College, No Degree	No	LD-P	27		7	greater	I	39.711	5	0	1
1	38		25	female	United States	Some College, No Degree	No	LD-P	28		7	less	I	15.498	5	0	1
1	38		25	female	United States	Some College, No Degree	No	LD-P	29		7	greater	S	45.783	5	0	1
1	38		25	female	United States	Some College, No Degree	No	LD-P	30		7	less	S	17.734	4	1	0.8
1	38		25	female	United States	Some College, No Degree	No	LD-P	31		7	greater	I	16.132	5	0	1
1	38		25	female	United States	Some College, No Degree	No	LD-P	32		7	less	I	25.617	2	3	0.4
1	39		27	female	USA	Bachelors Degree	No	LD-P	1		5	greater	S	13.991	5	0	1
1	39		27	female	USA	Bachelors Degree	No	LD-P	2		5	less	S	24.145	5	0	1
1	39		27	female	USA	Bachelors Degree	No	LD-P	3		5	greater	I	19.55	3	2	0.6
1	39		27	female	USA	Bachelors Degree	No	LD-P	4		5	less	I	23.194	3	2	0.6
1	39		27	female	USA	Bachelors Degree	No	LD-P	5		5	greater	S	13.033	5	0	1
1	39		27	female	USA	Bachelors Degree	No	LD-P	6		5	less	S	19.844	5	0	1
1	39		27	female	USA	Bachelors Degree	No	LD-P	7		5	greater	I	15.9	0	5	0
1	39		27	female	USA	Bachelors Degree	No	LD-P	8		5	less	I	29.723	1	4	0.2
1	39		27	female	USA	Bachelors Degree	No	LD-P	9		5	greater	S	13.029	3	2	0.6
1	39		27	female	USA	Bachelors Degree	No	LD-P	10		5	less	S	49.067	2	3	0.4
1	39		27	female	USA	Bachelors Degree	No	LD-P	11		5	greater	I	24.394	3	2	0.6
1	39		27	female	USA	Bachelors Degree	No	LD-P	12		5	less	I	20.819	2	3	0.4
1	39		27	female	USA	Bachelors Degree	No	LD-P	13		5	greater	S	13.32	5	0	1
1	39		27	female	USA	Bachelors Degree	No	LD-P	14		5	less	S	39.227	3	2	0.6
1	39		27	female	USA	Bachelors Degree	No	LD-P	15		5	greater	I	31.365	2	3	0.4
1	39		27	female	USA	Bachelors Degree	No	LD-P	16		5	less	I	24.228	3	2	0.6
1	39		27	female	USA	Bachelors Degree	No	LD-P	17		7	greater	S	19.498	5	0	1
1	39		27	female	USA	Bachelors Degree	No	LD-P	18		7	less	S	28.325	5	0	1
1	39		27	female	USA	Bachelors Degree	No	LD-P	19		7	greater	I	22.95	1	4	0.2
1	39		27	female	USA	Bachelors Degree	No	LD-P	20		7	less	I	21.619	5	0	1
1	39		27	female	USA	Bachelors Degree	No	LD-P	21		7	greater	S	22.955	4	1	0.8
1	39		27	female	USA	Bachelors Degree	No	LD-P	22		7	less	S	15.486	5	0	1
1	39		27	female	USA	Bachelors Degree	No	LD-P	23		7	greater	I	24.609	3	2	0.6
1	39		27	female	USA	Bachelors Degree	No	LD-P	24		7	less	I	30.384	1	4	0.2
1	39		27	female	USA	Bachelors Degree	No	LD-P	25		7	greater	S	94.227	5	0	1
1	39		27	female	USA	Bachelors Degree	No	LD-P	26		7	less	S	18.08	5	0	1
1	39		27	female	USA	Bachelors Degree	No	LD-P	27		7	greater	I	20.078	4	1	0.8
1	39		27	female	USA	Bachelors Degree	No	LD-P	28		7	less	I	15.16	5	0	1
1	39		27	female	USA	Bachelors Degree	No	LD-P	29		7	greater	S	21.13	3	2	0.6
1	39		27	female	USA	Bachelors Degree	No	LD-P	30		7	less	S	24.544	4	1	0.8
1	39		27	female	USA	Bachelors Degree	No	LD-P	31		7	greater	I	22.595	3	2	0.6
1	39		27	female	USA	Bachelors Degree	No	LD-P	32		7	less	I	26.558	5	0	1
1	40		30	male	united states	Masters Degree	No	LD-P	1		5	greater	S	8.576	5	0	1
1	40		30	male	united states	Masters Degree	No	LD-P	2		5	less	S	13.481	5	0	1
1	40		30	male	united states	Masters Degree	No	LD-P	3		5	greater	I	10.378	5	0	1
1	40		30	male	united states	Masters Degree	No	LD-P	4		5	less	I	7.759	5	0	1
1	40		30	male	united states	Masters Degree	No	LD-P	5		5	greater	S	9.609	5	0	1
1	40		30	male	united states	Masters Degree	No	LD-P	6		5	less	S	9.12	5	0	1
1	40		30	male	united states	Masters Degree	No	LD-P	7		5	greater	I	30.507	3	2	0.6
1	40		30	male	united states	Masters Degree	No	LD-P	8		5	less	I	14.05	4	1	0.8
1	40		30	male	united states	Masters Degree	No	LD-P	9		5	greater	S	12.097	5	0	1
1	40		30	male	united states	Masters Degree	No	LD-P	10		5	less	S	8	5	0	1
1	40		30	male	united states	Masters Degree	No	LD-P	11		5	greater	I	19.931	3	2	0.6
1	40		30	male	united states	Masters Degree	No	LD-P	12		5	less	I	12.143	2	3	0.4
1	40		30	male	united states	Masters Degree	No	LD-P	13		5	greater	S	13.896	5	0	1
1	40		30	male	united states	Masters Degree	No	LD-P	14		5	less	S	20.016	5	0	1
1	40		30	male	united states	Masters Degree	No	LD-P	15		5	greater	I	10.304	0	5	0
1	40		30	male	united states	Masters Degree	No	LD-P	16		5	less	I	21.521	3	2	0.6
1	40		30	male	united states	Masters Degree	No	LD-P	17		7	greater	S	16.04	5	0	1
1	40		30	male	united states	Masters Degree	No	LD-P	18		7	less	S	15.096	5	0	1
1	40		30	male	united states	Masters Degree	No	LD-P	19		7	greater	I	16.459	5	0	1
1	40		30	male	united states	Masters Degree	No	LD-P	20		7	less	I	9.616	5	0	1
1	40		30	male	united states	Masters Degree	No	LD-P	21		7	greater	S	28.814	3	2	0.6
1	40		30	male	united states	Masters Degree	No	LD-P	22		7	less	S	9.943	5	0	1
1	40		30	male	united states	Masters Degree	No	LD-P	23		7	greater	I	20.85	3	2	0.6
1	40		30	male	united states	Masters Degree	No	LD-P	24		7	less	I	18.311	5	0	1
1	40		30	male	united states	Masters Degree	No	LD-P	25		7	greater	S	13.424	5	0	1
1	40		30	male	united states	Masters Degree	No	LD-P	26		7	less	S	10.955	5	0	1
1	40		30	male	united states	Masters Degree	No	LD-P	27		7	greater	I	36.391	2	3	0.4
1	40		30	male	united states	Masters Degree	No	LD-P	28		7	less	I	8.553	5	0	1
1	40		30	male	united states	Masters Degree	No	LD-P	29		7	greater	S	15.907	5	0	1
1	40		30	male	united states	Masters Degree	No	LD-P	30		7	less	S	22.152	5	0	1
1	40		30	male	united states	Masters Degree	No	LD-P	31		7	greater	I	12.704	5	0	1
1	40		30	male	united states	Masters Degree	No	LD-P	32		7	less	I	11.239	3	2	0.6
1	41		33	female	United States	Bachelors Degree	No	LD-P	1		5	greater	S	17.053	5	0	1
1	41		33	female	United States	Bachelors Degree	No	LD-P	2		5	less	S	17.579	5	0	1
1	41		33	female	United States	Bachelors Degree	No	LD-P	3		5	greater	I	17.414	5	0	1
1	41		33	female	United States	Bachelors Degree	No	LD-P	4		5	less	I	19.347	3	2	0.6
1	41		33	female	United States	Bachelors Degree	No	LD-P	5		5	greater	S	23.786	5	0	1
1	41		33	female	United States	Bachelors Degree	No	LD-P	6		5	less	S	47.034	4	1	0.8
1	41		33	female	United States	Bachelors Degree	No	LD-P	7		5	greater	I	28.846	5	0	1
1	41		33	female	United States	Bachelors Degree	No	LD-P	8		5	less	I	57.584	3	2	0.6
1	41		33	female	United States	Bachelors Degree	No	LD-P	9		5	greater	S	17.52	5	0	1
1	41		33	female	United States	Bachelors Degree	No	LD-P	10		5	less	S	17.551	5	0	1
1	41		33	female	United States	Bachelors Degree	No	LD-P	11		5	greater	I	62.227	3	2	0.6
1	41		33	female	United States	Bachelors Degree	No	LD-P	12		5	less	I	55.489	3	2	0.6
1	41		33	female	United States	Bachelors Degree	No	LD-P	13		5	greater	S	20.212	5	0	1
1	41		33	female	United States	Bachelors Degree	No	LD-P	14		5	less	S	110.642	3	2	0.6
1	41		33	female	United States	Bachelors Degree	No	LD-P	15		5	greater	I	205.887	2	3	0.4
1	41		33	female	United States	Bachelors Degree	No	LD-P	16		5	less	I	49.829	4	1	0.8
1	41		33	female	United States	Bachelors Degree	No	LD-P	17		7	greater	S	18.872	5	0	1
1	41		33	female	United States	Bachelors Degree	No	LD-P	18		7	less	S	23.134	5	0	1
1	41		33	female	United States	Bachelors Degree	No	LD-P	19		7	greater	I	34.611	3	2	0.6
1	41		33	female	United States	Bachelors Degree	No	LD-P	20		7	less	I	21.671	5	0	1
1	41		33	female	United States	Bachelors Degree	No	LD-P	21		7	greater	S	24.037	3	2	0.6
1	41		33	female	United States	Bachelors Degree	No	LD-P	22		7	less	S	28.305	5	0	1
1	41		33	female	United States	Bachelors Degree	No	LD-P	23		7	greater	I	54.652	5	0	1
1	41		33	female	United States	Bachelors Degree	No	LD-P	24		7	less	I	519.987	1	4	0.2
1	41		33	female	United States	Bachelors Degree	No	LD-P	25		7	greater	S	30.159	5	0	1
1	41		33	female	United States	Bachelors Degree	No	LD-P	26		7	less	S	22.336	5	0	1
1	41		33	female	United States	Bachelors Degree	No	LD-P	27		7	greater	I	35.958	3	2	0.6
1	41		33	female	United States	Bachelors Degree	No	LD-P	28		7	less	I	55.703	3	2	0.6
1	41		33	female	United States	Bachelors Degree	No	LD-P	29		7	greater	S	48.915	3	2	0.6
1	41		33	female	United States	Bachelors Degree	No	LD-P	30		7	less	S	196.024	4	1	0.8
1	41		33	female	United States	Bachelors Degree	No	LD-P	31		7	greater	I	9.689	5	0	1
1	41		33	female	United States	Bachelors Degree	No	LD-P	32		7	less	I	38.463	5	0	1
1	42		49	male	USA	Bachelors Degree	No	LD-P	1		5	greater	S	12.743	5	0	1
1	42		49	male	USA	Bachelors Degree	No	LD-P	2		5	less	S	10.207	5	0	1
1	42		49	male	USA	Bachelors Degree	No	LD-P	3		5	greater	I	29.438	1	4	0.2
1	42		49	male	USA	Bachelors Degree	No	LD-P	4		5	less	I	15.34	2	3	0.4
1	42		49	male	USA	Bachelors Degree	No	LD-P	5		5	greater	S	15.148	5	0	1
1	42		49	male	USA	Bachelors Degree	No	LD-P	6		5	less	S	11.134	5	0	1
1	42		49	male	USA	Bachelors Degree	No	LD-P	7		5	greater	I	25.677	5	0	1
1	42		49	male	USA	Bachelors Degree	No	LD-P	8		5	less	I	18.299	4	1	0.8
1	42		49	male	USA	Bachelors Degree	No	LD-P	9		5	greater	S	10.494	5	0	1
1	42		49	male	USA	Bachelors Degree	No	LD-P	10		5	less	S	8.183	5	0	1
1	42		49	male	USA	Bachelors Degree	No	LD-P	11		5	greater	I	27.138	0	5	0
1	42		49	male	USA	Bachelors Degree	No	LD-P	12		5	less	I	45.85	4	1	0.8
1	42		49	male	USA	Bachelors Degree	No	LD-P	13		5	greater	S	11.217	5	0	1
1	42		49	male	USA	Bachelors Degree	No	LD-P	14		5	less	S	26.443	3	2	0.6
1	42		49	male	USA	Bachelors Degree	No	LD-P	15		5	greater	I	35.469	2	3	0.4
1	42		49	male	USA	Bachelors Degree	No	LD-P	16		5	less	I	20.487	2	3	0.4
1	42		49	male	USA	Bachelors Degree	No	LD-P	17		7	greater	S	10.026	5	0	1
1	42		49	male	USA	Bachelors Degree	No	LD-P	18		7	less	S	13.061	5	0	1
1	42		49	male	USA	Bachelors Degree	No	LD-P	19		7	greater	I	18.52	3	2	0.6
1	42		49	male	USA	Bachelors Degree	No	LD-P	20		7	less	I	8.497	5	0	1
1	42		49	male	USA	Bachelors Degree	No	LD-P	21		7	greater	S	15.233	3	2	0.6
1	42		49	male	USA	Bachelors Degree	No	LD-P	22		7	less	S	12.571	5	0	1
1	42		49	male	USA	Bachelors Degree	No	LD-P	23		7	greater	I	19.837	2	3	0.4
1	42		49	male	USA	Bachelors Degree	No	LD-P	24		7	less	I	16.19	5	0	1
1	42		49	male	USA	Bachelors Degree	No	LD-P	25		7	greater	S	15.856	5	0	1
1	42		49	male	USA	Bachelors Degree	No	LD-P	26		7	less	S	9.445	5	0	1
1	42		49	male	USA	Bachelors Degree	No	LD-P	27		7	greater	I	16.805	4	1	0.8
1	42		49	male	USA	Bachelors Degree	No	LD-P	28		7	less	I	9.84	5	0	1
1	42		49	male	USA	Bachelors Degree	No	LD-P	29		7	greater	S	14.835	5	0	1
1	42		49	male	USA	Bachelors Degree	No	LD-P	30		7	less	S	8.167	2	3	0.4
1	42		49	male	USA	Bachelors Degree	No	LD-P	31		7	greater	I	12.331	5	0	1
1	42		49	male	USA	Bachelors Degree	No	LD-P	32		7	less	I	25.815	1	4	0.2
1	43		28	male	USA	Associates Degree	No	LD-P	1		5	greater	S	121.222	2	3	0.4
1	43		28	male	USA	Associates Degree	No	LD-P	2		5	less	S	10.728	5	0	1
1	43		28	male	USA	Associates Degree	No	LD-P	3		5	greater	I	16.129	3	2	0.6
1	43		28	male	USA	Associates Degree	No	LD-P	4		5	less	I	21.287	3	2	0.6
1	43		28	male	USA	Associates Degree	No	LD-P	5		5	greater	S	15.849	5	0	1
1	43		28	male	USA	Associates Degree	No	LD-P	6		5	less	S	9.62	5	0	1
1	43		28	male	USA	Associates Degree	No	LD-P	7		5	greater	I	49.803	0	5	0
1	43		28	male	USA	Associates Degree	No	LD-P	8		5	less	I	9.923	3	2	0.6
1	43		28	male	USA	Associates Degree	No	LD-P	9		5	greater	S	28.354	5	0	1
1	43		28	male	USA	Associates Degree	No	LD-P	10		5	less	S	7.498	5	0	1
1	43		28	male	USA	Associates Degree	No	LD-P	11		5	greater	I	26.702	3	2	0.6
1	43		28	male	USA	Associates Degree	No	LD-P	12		5	less	I	24.016	2	3	0.4
1	43		28	male	USA	Associates Degree	No	LD-P	13		5	greater	S	15.509	5	0	1
1	43		28	male	USA	Associates Degree	No	LD-P	14		5	less	S	13.969	5	0	1
1	43		28	male	USA	Associates Degree	No	LD-P	15		5	greater	I	13.523	0	5	0
1	43		28	male	USA	Associates Degree	No	LD-P	16		5	less	I	13.144	3	2	0.6
1	43		28	male	USA	Associates Degree	No	LD-P	17		7	greater	S	21.072	5	0	1
1	43		28	male	USA	Associates Degree	No	LD-P	18		7	less	S	10.946	5	0	1
1	43		28	male	USA	Associates Degree	No	LD-P	19		7	greater	I	21.356	3	2	0.6
1	43		28	male	USA	Associates Degree	No	LD-P	20		7	less	I	19.163	5	0	1
1	43		28	male	USA	Associates Degree	No	LD-P	21		7	greater	S	17.619	3	2	0.6
1	43		28	male	USA	Associates Degree	No	LD-P	22		7	less	S	30.368	5	0	1
1	43		28	male	USA	Associates Degree	No	LD-P	23		7	greater	I	17.257	5	0	1
1	43		28	male	USA	Associates Degree	No	LD-P	24		7	less	I	24.7	3	2	0.6
1	43		28	male	USA	Associates Degree	No	LD-P	25		7	greater	S	15.508	5	0	1
1	43		28	male	USA	Associates Degree	No	LD-P	26		7	less	S	21.607	5	0	1
1	43		28	male	USA	Associates Degree	No	LD-P	27		7	greater	I	19.422	4	1	0.8
1	43		28	male	USA	Associates Degree	No	LD-P	28		7	less	I	10.847	5	0	1
1	43		28	male	USA	Associates Degree	No	LD-P	29		7	greater	S	13.58	4	1	0.8
1	43		28	male	USA	Associates Degree	No	LD-P	30		7	less	S	15.964	5	0	1
1	43		28	male	USA	Associates Degree	No	LD-P	31		7	greater	I	23.15	3	2	0.6
1	43		28	male	USA	Associates Degree	No	LD-P	32		7	less	I	21.556	3	2	0.6
1	44		37	male	usa	Masters Degree	Red-Green	LD-P	1		5	greater	S	17.2	5	0	1
1	44		37	male	usa	Masters Degree	Red-Green	LD-P	2		5	less	S	20.567	5	0	1
1	44		37	male	usa	Masters Degree	Red-Green	LD-P	3		5	greater	I	12.264	5	0	1
1	44		37	male	usa	Masters Degree	Red-Green	LD-P	4		5	less	I	16.008	5	0	1
1	44		37	male	usa	Masters Degree	Red-Green	LD-P	5		5	greater	S	17.912	5	0	1
1	44		37	male	usa	Masters Degree	Red-Green	LD-P	6		5	less	S	16.92	5	0	1
1	44		37	male	usa	Masters Degree	Red-Green	LD-P	7		5	greater	I	36.84	5	0	1
1	44		37	male	usa	Masters Degree	Red-Green	LD-P	8		5	less	I	32.328	3	2	0.6
1	44		37	male	usa	Masters Degree	Red-Green	LD-P	9		5	greater	S	21.328	5	0	1
1	44		37	male	usa	Masters Degree	Red-Green	LD-P	10		5	less	S	14.871	5	0	1
1	44		37	male	usa	Masters Degree	Red-Green	LD-P	11		5	greater	I	25.896	5	0	1
1	44		37	male	usa	Masters Degree	Red-Green	LD-P	12		5	less	I	20.904	2	3	0.4
1	44		37	male	usa	Masters Degree	Red-Green	LD-P	13		5	greater	S	14.928	4	1	0.8
1	44		37	male	usa	Masters Degree	Red-Green	LD-P	14		5	less	S	16.632	5	0	1
1	44		37	male	usa	Masters Degree	Red-Green	LD-P	15		5	greater	I	67.009	5	0	1
1	44		37	male	usa	Masters Degree	Red-Green	LD-P	16		5	less	I	46.072	5	0	1
1	44		37	male	usa	Masters Degree	Red-Green	LD-P	17		7	greater	S	19.96	5	0	1
1	44		37	male	usa	Masters Degree	Red-Green	LD-P	18		7	less	S	21.649	5	0	1
1	44		37	male	usa	Masters Degree	Red-Green	LD-P	19		7	greater	I	27.799	5	0	1
1	44		37	male	usa	Masters Degree	Red-Green	LD-P	20		7	less	I	20.471	5	0	1
1	44		37	male	usa	Masters Degree	Red-Green	LD-P	21		7	greater	S	36.144	2	3	0.4
1	44		37	male	usa	Masters Degree	Red-Green	LD-P	22		7	less	S	21.584	5	0	1
1	44		37	male	usa	Masters Degree	Red-Green	LD-P	23		7	greater	I	52.439	5	0	1
1	44		37	male	usa	Masters Degree	Red-Green	LD-P	24		7	less	I	23.024	5	0	1
1	44		37	male	usa	Masters Degree	Red-Green	LD-P	25		7	greater	S	41.007	5	0	1
1	44		37	male	usa	Masters Degree	Red-Green	LD-P	26		7	less	S	19.208	5	0	1
1	44		37	male	usa	Masters Degree	Red-Green	LD-P	27		7	greater	I	51.615	5	0	1
1	44		37	male	usa	Masters Degree	Red-Green	LD-P	28		7	less	I	33.168	5	0	1
1	44		37	male	usa	Masters Degree	Red-Green	LD-P	29		7	greater	S	19.728	4	1	0.8
1	44		37	male	usa	Masters Degree	Red-Green	LD-P	30		7	less	S	22.152	4	1	0.8
1	44		37	male	usa	Masters Degree	Red-Green	LD-P	31		7	greater	I	18.208	5	0	1
1	44		37	male	usa	Masters Degree	Red-Green	LD-P	32		7	less	I	25.703	3	2	0.6
1	45		33	male	The United States of America	Masters Degree	No	LD-P	1		5	greater	S	19.985	5	0	1
1	45		33	male	The United States of America	Masters Degree	No	LD-P	2		5	less	S	16.545	5	0	1
1	45		33	male	The United States of America	Masters Degree	No	LD-P	3		5	greater	I	37.985	3	2	0.6
1	45		33	male	The United States of America	Masters Degree	No	LD-P	4		5	less	I	55.866	3	2	0.6
1	45		33	male	The United States of America	Masters Degree	No	LD-P	5		5	greater	S	16.838	5	0	1
1	45		33	male	The United States of America	Masters Degree	No	LD-P	6		5	less	S	27.511	5	0	1
1	45		33	male	The United States of America	Masters Degree	No	LD-P	7		5	greater	I	96.32	4	1	0.8
1	45		33	male	The United States of America	Masters Degree	No	LD-P	8		5	less	I	64.528	4	1	0.8
1	45		33	male	The United States of America	Masters Degree	No	LD-P	9		5	greater	S	34.369	5	0	1
1	45		33	male	The United States of America	Masters Degree	No	LD-P	10		5	less	S	19.74	5	0	1
1	45		33	male	The United States of America	Masters Degree	No	LD-P	11		5	greater	I	71.302	5	0	1
1	45		33	male	The United States of America	Masters Degree	No	LD-P	12		5	less	I	44.802	4	1	0.8
1	45		33	male	The United States of America	Masters Degree	No	LD-P	13		5	greater	S	24.979	5	0	1
1	45		33	male	The United States of America	Masters Degree	No	LD-P	14		5	less	S	15.347	3	2	0.6
1	45		33	male	The United States of America	Masters Degree	No	LD-P	15		5	greater	I	102.822	4	1	0.8
1	45		33	male	The United States of America	Masters Degree	No	LD-P	16		5	less	I	47.424	3	2	0.6
1	45		33	male	The United States of America	Masters Degree	No	LD-P	17		7	greater	S	21.702	5	0	1
1	45		33	male	The United States of America	Masters Degree	No	LD-P	18		7	less	S	38.088	5	0	1
1	45		33	male	The United States of America	Masters Degree	No	LD-P	19		7	greater	I	39.936	1	4	0.2
1	45		33	male	The United States of America	Masters Degree	No	LD-P	20		7	less	I	33.905	5	0	1
1	45		33	male	The United States of America	Masters Degree	No	LD-P	21		7	greater	S	74.761	4	1	0.8
1	45		33	male	The United States of America	Masters Degree	No	LD-P	22		7	less	S	30.49	5	0	1
1	45		33	male	The United States of America	Masters Degree	No	LD-P	23		7	greater	I	126.278	2	3	0.4
1	45		33	male	The United States of America	Masters Degree	No	LD-P	24		7	less	I	41.731	5	0	1
1	45		33	male	The United States of America	Masters Degree	No	LD-P	25		7	greater	S	32.051	5	0	1
1	45		33	male	The United States of America	Masters Degree	No	LD-P	26		7	less	S	35.632	5	0	1
1	45		33	male	The United States of America	Masters Degree	No	LD-P	27		7	greater	I	116.394	4	1	0.8
1	45		33	male	The United States of America	Masters Degree	No	LD-P	28		7	less	I	16.509	5	0	1
1	45		33	male	The United States of America	Masters Degree	No	LD-P	29		7	greater	S	25.548	4	1	0.8
1	45		33	male	The United States of America	Masters Degree	No	LD-P	30		7	less	S	43.179	5	0	1
1	45		33	male	The United States of America	Masters Degree	No	LD-P	31		7	greater	I	24.188	5	0	1
1	45		33	male	The United States of America	Masters Degree	No	LD-P	32		7	less	I	42.353	3	2	0.6
1	46		48	female	USA	Masters Degree	No	LD-P	1		5	greater	S	13.028	5	0	1
1	46		48	female	USA	Masters Degree	No	LD-P	2		5	less	S	18.218	5	0	1
1	46		48	female	USA	Masters Degree	No	LD-P	3		5	greater	I	29.205	5	0	1
1	46		48	female	USA	Masters Degree	No	LD-P	4		5	less	I	69.324	5	0	1
1	46		48	female	USA	Masters Degree	No	LD-P	5		5	greater	S	23.264	5	0	1
1	46		48	female	USA	Masters Degree	No	LD-P	6		5	less	S	22.263	5	0	1
1	46		48	female	USA	Masters Degree	No	LD-P	7		5	greater	I	23.854	5	0	1
1	46		48	female	USA	Masters Degree	No	LD-P	8		5	less	I	39.43	3	2	0.6
1	46		48	female	USA	Masters Degree	No	LD-P	9		5	greater	S	20.182	5	0	1
1	46		48	female	USA	Masters Degree	No	LD-P	10		5	less	S	13.807	5	0	1
1	46		48	female	USA	Masters Degree	No	LD-P	11		5	greater	I	50.431	3	2	0.6
1	46		48	female	USA	Masters Degree	No	LD-P	12		5	less	I	45.276	4	1	0.8
1	46		48	female	USA	Masters Degree	No	LD-P	13		5	greater	S	20.267	5	0	1
1	46		48	female	USA	Masters Degree	No	LD-P	14		5	less	S	52.625	4	1	0.8
1	46		48	female	USA	Masters Degree	No	LD-P	15		5	greater	I	104.807	5	0	1
1	46		48	female	USA	Masters Degree	No	LD-P	16		5	less	I	28.661	3	2	0.6
1	46		48	female	USA	Masters Degree	No	LD-P	17		7	greater	S	16.966	5	0	1
1	46		48	female	USA	Masters Degree	No	LD-P	18		7	less	S	17.733	5	0	1
1	46		48	female	USA	Masters Degree	No	LD-P	19		7	greater	I	29.492	5	0	1
1	46		48	female	USA	Masters Degree	No	LD-P	20		7	less	I	15.837	5	0	1
1	46		48	female	USA	Masters Degree	No	LD-P	21		7	greater	S	36.176	4	1	0.8
1	46		48	female	USA	Masters Degree	No	LD-P	22		7	less	S	22.574	5	0	1
1	46		48	female	USA	Masters Degree	No	LD-P	23		7	greater	I	45.041	5	0	1
1	46		48	female	USA	Masters Degree	No	LD-P	24		7	less	I	18.46	5	0	1
1	46		48	female	USA	Masters Degree	No	LD-P	25		7	greater	S	24.19	5	0	1
1	46		48	female	USA	Masters Degree	No	LD-P	26		7	less	S	17.526	5	0	1
1	46		48	female	USA	Masters Degree	No	LD-P	27		7	greater	I	36.18	2	3	0.4
1	46		48	female	USA	Masters Degree	No	LD-P	28		7	less	I	38.627	3	2	0.6
1	46		48	female	USA	Masters Degree	No	LD-P	29		7	greater	S	31.887	5	0	1
1	46		48	female	USA	Masters Degree	No	LD-P	30		7	less	S	37.938	4	1	0.8
1	46		48	female	USA	Masters Degree	No	LD-P	31		7	greater	I	53.53	5	0	1
1	46		48	female	USA	Masters Degree	No	LD-P	32		7	less	I	49.432	5	0	1
1	47		63	male	united states	Bachelors Degree	No	LD-P	1		5	greater	S	15.318	5	0	1
1	47		63	male	united states	Bachelors Degree	No	LD-P	2		5	less	S	17.878	5	0	1
1	47		63	male	united states	Bachelors Degree	No	LD-P	3		5	greater	I	18.623	5	0	1
1	47		63	male	united states	Bachelors Degree	No	LD-P	4		5	less	I	47.38	3	2	0.6
1	47		63	male	united states	Bachelors Degree	No	LD-P	5		5	greater	S	22.848	5	0	1
1	47		63	male	united states	Bachelors Degree	No	LD-P	6		5	less	S	15.824	5	0	1
1	47		63	male	united states	Bachelors Degree	No	LD-P	7		5	greater	I	24.36	0	5	0
1	47		63	male	united states	Bachelors Degree	No	LD-P	8		5	less	I	57.791	3	2	0.6
1	47		63	male	united states	Bachelors Degree	No	LD-P	9		5	greater	S	21.807	3	2	0.6
1	47		63	male	united states	Bachelors Degree	No	LD-P	10		5	less	S	11.879	5	0	1
1	47		63	male	united states	Bachelors Degree	No	LD-P	11		5	greater	I	54.119	3	2	0.6
1	47		63	male	united states	Bachelors Degree	No	LD-P	12		5	less	I	61.975	2	3	0.4
1	47		63	male	united states	Bachelors Degree	No	LD-P	13		5	greater	S	30.894	5	0	1
1	47		63	male	united states	Bachelors Degree	No	LD-P	14		5	less	S	25.953	3	2	0.6
1	47		63	male	united states	Bachelors Degree	No	LD-P	15		5	greater	I	47.734	0	5	0
1	47		63	male	united states	Bachelors Degree	No	LD-P	16		5	less	I	28.735	3	2	0.6
1	47		63	male	united states	Bachelors Degree	No	LD-P	17		7	greater	S	18.927	5	0	1
1	47		63	male	united states	Bachelors Degree	No	LD-P	18		7	less	S	18.504	4	1	0.8
1	47		63	male	united states	Bachelors Degree	No	LD-P	19		7	greater	I	26.04	3	2	0.6
1	47		63	male	united states	Bachelors Degree	No	LD-P	20		7	less	I	12.528	5	0	1
1	47		63	male	united states	Bachelors Degree	No	LD-P	21		7	greater	S	44.374	3	2	0.6
1	47		63	male	united states	Bachelors Degree	No	LD-P	22		7	less	S	11.487	5	0	1
1	47		63	male	united states	Bachelors Degree	No	LD-P	23		7	greater	I	25.782	5	0	1
1	47		63	male	united states	Bachelors Degree	No	LD-P	24		7	less	I	65.143	4	1	0.8
1	47		63	male	united states	Bachelors Degree	No	LD-P	25		7	greater	S	31.526	5	0	1
1	47		63	male	united states	Bachelors Degree	No	LD-P	26		7	less	S	19.239	5	0	1
1	47		63	male	united states	Bachelors Degree	No	LD-P	27		7	greater	I	9.176	2	3	0.4
1	47		63	male	united states	Bachelors Degree	No	LD-P	28		7	less	I	8.175	5	0	1
1	47		63	male	united states	Bachelors Degree	No	LD-P	29		7	greater	S	32.016	4	1	0.8
1	47		63	male	united states	Bachelors Degree	No	LD-P	30		7	less	S	34.181	4	1	0.8
1	47		63	male	united states	Bachelors Degree	No	LD-P	31		7	greater	I	12.279	5	0	1
1	47		63	male	united states	Bachelors Degree	No	LD-P	32		7	less	I	31.743	3	2	0.6
1	48		41	female	USA	High School Graduate	No	LD-P	1		5	greater	S	20.988	0	5	0
1	48		41	female	USA	High School Graduate	No	LD-P	2		5	less	S	17.173	4	1	0.8
1	48		41	female	USA	High School Graduate	No	LD-P	3		5	greater	I	86.322	3	2	0.6
1	48		41	female	USA	High School Graduate	No	LD-P	4		5	less	I	18.954	3	2	0.6
1	48		41	female	USA	High School Graduate	No	LD-P	5		5	greater	S	24.122	4	1	0.8
1	48		41	female	USA	High School Graduate	No	LD-P	6		5	less	S	21.162	1	4	0.2
1	48		41	female	USA	High School Graduate	No	LD-P	7		5	greater	I	19.648	2	3	0.4
1	48		41	female	USA	High School Graduate	No	LD-P	8		5	less	I	26.154	3	2	0.6
1	48		41	female	USA	High School Graduate	No	LD-P	9		5	greater	S	333.049	2	3	0.4
1	48		41	female	USA	High School Graduate	No	LD-P	10		5	less	S	10.242	5	0	1
1	48		41	female	USA	High School Graduate	No	LD-P	11		5	greater	I	45.052	3	2	0.6
1	48		41	female	USA	High School Graduate	No	LD-P	12		5	less	I	56.957	2	3	0.4
1	48		41	female	USA	High School Graduate	No	LD-P	13		5	greater	S	33.643	4	1	0.8
1	48		41	female	USA	High School Graduate	No	LD-P	14		5	less	S	8.296	3	2	0.6
1	48		41	female	USA	High School Graduate	No	LD-P	15		5	greater	I	458.295	0	5	0
1	48		41	female	USA	High School Graduate	No	LD-P	16		5	less	I	25.509	3	2	0.6
1	48		41	female	USA	High School Graduate	No	LD-P	17		7	greater	S	24.124	3	2	0.6
1	48		41	female	USA	High School Graduate	No	LD-P	18		7	less	S	20.141	2	3	0.4
1	48		41	female	USA	High School Graduate	No	LD-P	19		7	greater	I	24.529	3	2	0.6
1	48		41	female	USA	High School Graduate	No	LD-P	20		7	less	I	11.131	3	2	0.6
1	48		41	female	USA	High School Graduate	No	LD-P	21		7	greater	S	22.587	4	1	0.8
1	48		41	female	USA	High School Graduate	No	LD-P	22		7	less	S	128.609	4	1	0.8
1	48		41	female	USA	High School Graduate	No	LD-P	23		7	greater	I	32.187	3	2	0.6
1	48		41	female	USA	High School Graduate	No	LD-P	24		7	less	I	8.59	1	4	0.2
1	48		41	female	USA	High School Graduate	No	LD-P	25		7	greater	S	19.037	1	4	0.2
1	48		41	female	USA	High School Graduate	No	LD-P	26		7	less	S	30.846	3	2	0.6
1	48		41	female	USA	High School Graduate	No	LD-P	27		7	greater	I	25.458	4	1	0.8
1	48		41	female	USA	High School Graduate	No	LD-P	28		7	less	I	35.122	5	0	1
1	48		41	female	USA	High School Graduate	No	LD-P	29		7	greater	S	40.389	4	1	0.8
1	48		41	female	USA	High School Graduate	No	LD-P	30		7	less	S	19.58	2	3	0.4
1	48		41	female	USA	High School Graduate	No	LD-P	31		7	greater	I	10.626	3	2	0.6
1	48		41	female	USA	High School Graduate	No	LD-P	32		7	less	I	187.628	5	0	1
1	49		30	female	USA	High School Graduate	No	LD-P	1		5	greater	S	20.324	5	0	1
1	49		30	female	USA	High School Graduate	No	LD-P	2		5	less	S	9.717	5	0	1
1	49		30	female	USA	High School Graduate	No	LD-P	3		5	greater	I	17.124	5	0	1
1	49		30	female	USA	High School Graduate	No	LD-P	4		5	less	I	23.165	3	2	0.6
1	49		30	female	USA	High School Graduate	No	LD-P	5		5	greater	S	8.292	5	0	1
1	49		30	female	USA	High School Graduate	No	LD-P	6		5	less	S	8.6	3	2	0.6
1	49		30	female	USA	High School Graduate	No	LD-P	7		5	greater	I	24.601	3	2	0.6
1	49		30	female	USA	High School Graduate	No	LD-P	8		5	less	I	185.261	4	1	0.8
1	49		30	female	USA	High School Graduate	No	LD-P	9		5	greater	S	12.479	5	0	1
1	49		30	female	USA	High School Graduate	No	LD-P	10		5	less	S	8.977	5	0	1
1	49		30	female	USA	High School Graduate	No	LD-P	11		5	greater	I	40.121	3	2	0.6
1	49		30	female	USA	High School Graduate	No	LD-P	12		5	less	I	35.836	3	2	0.6
1	49		30	female	USA	High School Graduate	No	LD-P	13		5	greater	S	17.526	5	0	1
1	49		30	female	USA	High School Graduate	No	LD-P	14		5	less	S	18.456	5	0	1
1	49		30	female	USA	High School Graduate	No	LD-P	15		5	greater	I	40.667	5	0	1
1	49		30	female	USA	High School Graduate	No	LD-P	16		5	less	I	30.311	3	2	0.6
1	49		30	female	USA	High School Graduate	No	LD-P	17		7	greater	S	16.3	4	1	0.8
1	49		30	female	USA	High School Graduate	No	LD-P	18		7	less	S	15.741	5	0	1
1	49		30	female	USA	High School Graduate	No	LD-P	19		7	greater	I	19.025	5	0	1
1	49		30	female	USA	High School Graduate	No	LD-P	20		7	less	I	20.313	5	0	1
1	49		30	female	USA	High School Graduate	No	LD-P	21		7	greater	S	16.427	3	2	0.6
1	49		30	female	USA	High School Graduate	No	LD-P	22		7	less	S	6.713	5	0	1
1	49		30	female	USA	High School Graduate	No	LD-P	23		7	greater	I	27.703	3	2	0.6
1	49		30	female	USA	High School Graduate	No	LD-P	24		7	less	I	23.312	5	0	1
1	49		30	female	USA	High School Graduate	No	LD-P	25		7	greater	S	13.781	5	0	1
1	49		30	female	USA	High School Graduate	No	LD-P	26		7	less	S	20.365	5	0	1
1	49		30	female	USA	High School Graduate	No	LD-P	27		7	greater	I	25.492	3	2	0.6
1	49		30	female	USA	High School Graduate	No	LD-P	28		7	less	I	19.676	3	2	0.6
1	49		30	female	USA	High School Graduate	No	LD-P	29		7	greater	S	15.351	5	0	1
1	49		30	female	USA	High School Graduate	No	LD-P	30		7	less	S	22.308	5	0	1
1	49		30	female	USA	High School Graduate	No	LD-P	31		7	greater	I	9.775	5	0	1
1	49		30	female	USA	High School Graduate	No	LD-P	32		7	less	I	49.905	3	2	0.6
1	50		25	male	USA	Masters Degree	No	LD-P	1		5	greater	S	18.77	5	0	1
1	50		25	male	USA	Masters Degree	No	LD-P	2		5	less	S	14.347	5	0	1
1	50		25	male	USA	Masters Degree	No	LD-P	3		5	greater	I	34.091	5	0	1
1	50		25	male	USA	Masters Degree	No	LD-P	4		5	less	I	35.811	2	3	0.4
1	50		25	male	USA	Masters Degree	No	LD-P	5		5	greater	S	21.329	4	1	0.8
1	50		25	male	USA	Masters Degree	No	LD-P	6		5	less	S	15.429	5	0	1
1	50		25	male	USA	Masters Degree	No	LD-P	7		5	greater	I	59.193	5	0	1
1	50		25	male	USA	Masters Degree	No	LD-P	8		5	less	I	67.012	4	1	0.8
1	50		25	male	USA	Masters Degree	No	LD-P	9		5	greater	S	23.387	5	0	1
1	50		25	male	USA	Masters Degree	No	LD-P	10		5	less	S	17.792	5	0	1
1	50		25	male	USA	Masters Degree	No	LD-P	11		5	greater	I	41.745	5	0	1
1	50		25	male	USA	Masters Degree	No	LD-P	12		5	less	I	40.544	4	1	0.8
1	50		25	male	USA	Masters Degree	No	LD-P	13		5	greater	S	23.623	5	0	1
1	50		25	male	USA	Masters Degree	No	LD-P	14		5	less	S	24.331	4	1	0.8
1	50		25	male	USA	Masters Degree	No	LD-P	15		5	greater	I	51.616	5	0	1
1	50		25	male	USA	Masters Degree	No	LD-P	16		5	less	I	37.706	3	2	0.6
1	50		25	male	USA	Masters Degree	No	LD-P	17		7	greater	S	23.448	5	0	1
1	50		25	male	USA	Masters Degree	No	LD-P	18		7	less	S	22.024	5	0	1
1	50		25	male	USA	Masters Degree	No	LD-P	19		7	greater	I	25.048	5	0	1
1	50		25	male	USA	Masters Degree	No	LD-P	20		7	less	I	26.749	5	0	1
1	50		25	male	USA	Masters Degree	No	LD-P	21		7	greater	S	24.841	4	1	0.8
1	50		25	male	USA	Masters Degree	No	LD-P	22		7	less	S	24.688	5	0	1
1	50		25	male	USA	Masters Degree	No	LD-P	23		7	greater	I	45.95	5	0	1
1	50		25	male	USA	Masters Degree	No	LD-P	24		7	less	I	37.142	5	0	1
1	50		25	male	USA	Masters Degree	No	LD-P	25		7	greater	S	30.159	5	0	1
1	50		25	male	USA	Masters Degree	No	LD-P	26		7	less	S	19.72	5	0	1
1	50		25	male	USA	Masters Degree	No	LD-P	27		7	greater	I	36.369	5	0	1
1	50		25	male	USA	Masters Degree	No	LD-P	28		7	less	I	38.257	5	0	1
1	50		25	male	USA	Masters Degree	No	LD-P	29		7	greater	S	37.548	5	0	1
1	50		25	male	USA	Masters Degree	No	LD-P	30		7	less	S	39.394	5	0	1
1	50		25	male	USA	Masters Degree	No	LD-P	31		7	greater	I	32.805	5	0	1
1	50		25	male	USA	Masters Degree	No	LD-P	32		7	less	I	44.296	5	0	1
1	51		41	male	USA	Bachelors Degree	No	LD-P	1		5	greater	S	9.092	5	0	1
1	51		41	male	USA	Bachelors Degree	No	LD-P	2		5	less	S	16.182	5	0	1
1	51		41	male	USA	Bachelors Degree	No	LD-P	3		5	greater	I	290.658	5	0	1
1	51		41	male	USA	Bachelors Degree	No	LD-P	4		5	less	I	10.212	5	0	1
1	51		41	male	USA	Bachelors Degree	No	LD-P	5		5	greater	S	7.417	5	0	1
1	51		41	male	USA	Bachelors Degree	No	LD-P	6		5	less	S	14.458	5	0	1
1	51		41	male	USA	Bachelors Degree	No	LD-P	7		5	greater	I	22.065	4	1	0.8
1	51		41	male	USA	Bachelors Degree	No	LD-P	8		5	less	I	33.419	3	2	0.6
1	51		41	male	USA	Bachelors Degree	No	LD-P	9		5	greater	S	14.717	5	0	1
1	51		41	male	USA	Bachelors Degree	No	LD-P	10		5	less	S	6.515	5	0	1
1	51		41	male	USA	Bachelors Degree	No	LD-P	11		5	greater	I	27.451	5	0	1
1	51		41	male	USA	Bachelors Degree	No	LD-P	12		5	less	I	51.901	3	2	0.6
1	51		41	male	USA	Bachelors Degree	No	LD-P	13		5	greater	S	17.042	5	0	1
1	51		41	male	USA	Bachelors Degree	No	LD-P	14		5	less	S	13.545	3	2	0.6
1	51		41	male	USA	Bachelors Degree	No	LD-P	15		5	greater	I	38.41	5	0	1
1	51		41	male	USA	Bachelors Degree	No	LD-P	16		5	less	I	14.945	3	2	0.6
1	51		41	male	USA	Bachelors Degree	No	LD-P	17		7	greater	S	8.441	5	0	1
1	51		41	male	USA	Bachelors Degree	No	LD-P	18		7	less	S	12.902	5	0	1
1	51		41	male	USA	Bachelors Degree	No	LD-P	19		7	greater	I	18.096	5	0	1
1	51		41	male	USA	Bachelors Degree	No	LD-P	20		7	less	I	11.753	5	0	1
1	51		41	male	USA	Bachelors Degree	No	LD-P	21		7	greater	S	14.497	3	2	0.6
1	51		41	male	USA	Bachelors Degree	No	LD-P	22		7	less	S	8.724	5	0	1
1	51		41	male	USA	Bachelors Degree	No	LD-P	23		7	greater	I	32.217	5	0	1
1	51		41	male	USA	Bachelors Degree	No	LD-P	24		7	less	I	18.587	5	0	1
1	51		41	male	USA	Bachelors Degree	No	LD-P	25		7	greater	S	16.479	5	0	1
1	51		41	male	USA	Bachelors Degree	No	LD-P	26		7	less	S	8.636	5	0	1
1	51		41	male	USA	Bachelors Degree	No	LD-P	27		7	greater	I	26.661	4	1	0.8
1	51		41	male	USA	Bachelors Degree	No	LD-P	28		7	less	I	22.338	3	2	0.6
1	51		41	male	USA	Bachelors Degree	No	LD-P	29		7	greater	S	20.054	4	1	0.8
1	51		41	male	USA	Bachelors Degree	No	LD-P	30		7	less	S	18.2	5	0	1
1	51		41	male	USA	Bachelors Degree	No	LD-P	31		7	greater	I	6.533	5	0	1
1	51		41	male	USA	Bachelors Degree	No	LD-P	32		7	less	I	14.753	3	2	0.6
1	52		30	male	usa	Bachelors Degree	No	LD-P	1		5	greater	S	8.079	5	0	1
1	52		30	male	usa	Bachelors Degree	No	LD-P	2		5	less	S	8.824	4	1	0.8
1	52		30	male	usa	Bachelors Degree	No	LD-P	3		5	greater	I	15.528	3	2	0.6
1	52		30	male	usa	Bachelors Degree	No	LD-P	4		5	less	I	14.926	5	0	1
1	52		30	male	usa	Bachelors Degree	No	LD-P	5		5	greater	S	11.146	4	1	0.8
1	52		30	male	usa	Bachelors Degree	No	LD-P	6		5	less	S	11.018	1	4	0.2
1	52		30	male	usa	Bachelors Degree	No	LD-P	7		5	greater	I	9.898	2	3	0.4
1	52		30	male	usa	Bachelors Degree	No	LD-P	8		5	less	I	8.433	3	2	0.6
1	52		30	male	usa	Bachelors Degree	No	LD-P	9		5	greater	S	7.033	5	0	1
1	52		30	male	usa	Bachelors Degree	No	LD-P	10		5	less	S	6.249	5	0	1
1	52		30	male	usa	Bachelors Degree	No	LD-P	11		5	greater	I	18.238	3	2	0.6
1	52		30	male	usa	Bachelors Degree	No	LD-P	12		5	less	I	11.953	2	3	0.4
1	52		30	male	usa	Bachelors Degree	No	LD-P	13		5	greater	S	10.404	4	1	0.8
1	52		30	male	usa	Bachelors Degree	No	LD-P	14		5	less	S	8.31	3	2	0.6
1	52		30	male	usa	Bachelors Degree	No	LD-P	15		5	greater	I	5.86	2	3	0.4
1	52		30	male	usa	Bachelors Degree	No	LD-P	16		5	less	I	7.162	3	2	0.6
1	52		30	male	usa	Bachelors Degree	No	LD-P	17		7	greater	S	12.137	4	1	0.8
1	52		30	male	usa	Bachelors Degree	No	LD-P	18		7	less	S	25.272	4	1	0.8
1	52		30	male	usa	Bachelors Degree	No	LD-P	19		7	greater	I	7.794	1	4	0.2
1	52		30	male	usa	Bachelors Degree	No	LD-P	20		7	less	I	17.749	2	3	0.4
1	52		30	male	usa	Bachelors Degree	No	LD-P	21		7	greater	S	45.259	4	1	0.8
1	52		30	male	usa	Bachelors Degree	No	LD-P	22		7	less	S	8.001	5	0	1
1	52		30	male	usa	Bachelors Degree	No	LD-P	23		7	greater	I	7.076	5	0	1
1	52		30	male	usa	Bachelors Degree	No	LD-P	24		7	less	I	12.16	3	2	0.6
1	52		30	male	usa	Bachelors Degree	No	LD-P	25		7	greater	S	8.464	4	1	0.8
1	52		30	male	usa	Bachelors Degree	No	LD-P	26		7	less	S	8.232	5	0	1
1	52		30	male	usa	Bachelors Degree	No	LD-P	27		7	greater	I	9.113	4	1	0.8
1	52		30	male	usa	Bachelors Degree	No	LD-P	28		7	less	I	16.855	3	2	0.6
1	52		30	male	usa	Bachelors Degree	No	LD-P	29		7	greater	S	15.025	4	1	0.8
1	52		30	male	usa	Bachelors Degree	No	LD-P	30		7	less	S	10.158	3	2	0.6
1	52		30	male	usa	Bachelors Degree	No	LD-P	31		7	greater	I	6.142	5	0	1
1	52		30	male	usa	Bachelors Degree	No	LD-P	32		7	less	I	9.918	3	2	0.6
1	53		25	male	USA	High School Graduate	No	LD-P	1		5	greater	S	11.436	5	0	1
1	53		25	male	USA	High School Graduate	No	LD-P	2		5	less	S	10.503	5	0	1
1	53		25	male	USA	High School Graduate	No	LD-P	3		5	greater	I	11.803	5	0	1
1	53		25	male	USA	High School Graduate	No	LD-P	4		5	less	I	13.307	3	2	0.6
1	53		25	male	USA	High School Graduate	No	LD-P	5		5	greater	S	14.176	5	0	1
1	53		25	male	USA	High School Graduate	No	LD-P	6		5	less	S	11.74	5	0	1
1	53		25	male	USA	High School Graduate	No	LD-P	7		5	greater	I	19.591	0	5	0
1	53		25	male	USA	High School Graduate	No	LD-P	8		5	less	I	22.698	3	2	0.6
1	53		25	male	USA	High School Graduate	No	LD-P	9		5	greater	S	12.614	5	0	1
1	53		25	male	USA	High School Graduate	No	LD-P	10		5	less	S	9.37	5	0	1
1	53		25	male	USA	High School Graduate	No	LD-P	11		5	greater	I	17.943	3	2	0.6
1	53		25	male	USA	High School Graduate	No	LD-P	12		5	less	I	23.38	2	3	0.4
1	53		25	male	USA	High School Graduate	No	LD-P	13		5	greater	S	12.656	5	0	1
1	53		25	male	USA	High School Graduate	No	LD-P	14		5	less	S	9.607	3	2	0.6
1	53		25	male	USA	High School Graduate	No	LD-P	15		5	greater	I	17.248	0	5	0
1	53		25	male	USA	High School Graduate	No	LD-P	16		5	less	I	11.386	3	2	0.6
1	53		25	male	USA	High School Graduate	No	LD-P	17		7	greater	S	10.157	5	0	1
1	53		25	male	USA	High School Graduate	No	LD-P	18		7	less	S	11.637	4	1	0.8
1	53		25	male	USA	High School Graduate	No	LD-P	19		7	greater	I	20.471	1	4	0.2
1	53		25	male	USA	High School Graduate	No	LD-P	20		7	less	I	9.663	5	0	1
1	53		25	male	USA	High School Graduate	No	LD-P	21		7	greater	S	25.974	4	1	0.8
1	53		25	male	USA	High School Graduate	No	LD-P	22		7	less	S	10.063	5	0	1
1	53		25	male	USA	High School Graduate	No	LD-P	23		7	greater	I	13.388	3	2	0.6
1	53		25	male	USA	High School Graduate	No	LD-P	24		7	less	I	228.968	1	4	0.2
1	53		25	male	USA	High School Graduate	No	LD-P	25		7	greater	S	16.087	5	0	1
1	53		25	male	USA	High School Graduate	No	LD-P	26		7	less	S	9.901	5	0	1
1	53		25	male	USA	High School Graduate	No	LD-P	27		7	greater	I	12.882	4	1	0.8
1	53		25	male	USA	High School Graduate	No	LD-P	28		7	less	I	14.739	5	0	1
1	53		25	male	USA	High School Graduate	No	LD-P	29		7	greater	S	19.768	4	1	0.8
1	53		25	male	USA	High School Graduate	No	LD-P	30		7	less	S	11.434	4	1	0.8
1	53		25	male	USA	High School Graduate	No	LD-P	31		7	greater	I	11.583	5	0	1
1	53		25	male	USA	High School Graduate	No	LD-P	32		7	less	I	20.96	3	2	0.6
1	54		23	female	USA	Bachelors Degree	No	LD-P	1		5	greater	S	24.271	5	0	1
1	54		23	female	USA	Bachelors Degree	No	LD-P	2		5	less	S	26.768	5	0	1
1	54		23	female	USA	Bachelors Degree	No	LD-P	3		5	greater	I	53.963	5	0	1
1	54		23	female	USA	Bachelors Degree	No	LD-P	4		5	less	I	38.484	5	0	1
1	54		23	female	USA	Bachelors Degree	No	LD-P	5		5	greater	S	22.796	5	0	1
1	54		23	female	USA	Bachelors Degree	No	LD-P	6		5	less	S	20.498	5	0	1
1	54		23	female	USA	Bachelors Degree	No	LD-P	7		5	greater	I	44.835	5	0	1
1	54		23	female	USA	Bachelors Degree	No	LD-P	8		5	less	I	51.416	5	0	1
1	54		23	female	USA	Bachelors Degree	No	LD-P	9		5	greater	S	42.633	5	0	1
1	54		23	female	USA	Bachelors Degree	No	LD-P	10		5	less	S	23.167	5	0	1
1	54		23	female	USA	Bachelors Degree	No	LD-P	11		5	greater	I	49.451	5	0	1
1	54		23	female	USA	Bachelors Degree	No	LD-P	12		5	less	I	158.504	5	0	1
1	54		23	female	USA	Bachelors Degree	No	LD-P	13		5	greater	S	36.155	5	0	1
1	54		23	female	USA	Bachelors Degree	No	LD-P	14		5	less	S	27.999	4	1	0.8
1	54		23	female	USA	Bachelors Degree	No	LD-P	15		5	greater	I	132.14	3	2	0.6
1	54		23	female	USA	Bachelors Degree	No	LD-P	16		5	less	I	39.106	4	1	0.8
1	54		23	female	USA	Bachelors Degree	No	LD-P	17		7	greater	S	20.576	5	0	1
1	54		23	female	USA	Bachelors Degree	No	LD-P	18		7	less	S	37.481	5	0	1
1	54		23	female	USA	Bachelors Degree	No	LD-P	19		7	greater	I	37.756	5	0	1
1	54		23	female	USA	Bachelors Degree	No	LD-P	20		7	less	I	48.492	5	0	1
1	54		23	female	USA	Bachelors Degree	No	LD-P	21		7	greater	S	49.251	4	1	0.8
1	54		23	female	USA	Bachelors Degree	No	LD-P	22		7	less	S	30.099	5	0	1
1	54		23	female	USA	Bachelors Degree	No	LD-P	23		7	greater	I	62.97	5	0	1
1	54		23	female	USA	Bachelors Degree	No	LD-P	24		7	less	I	34.223	5	0	1
1	54		23	female	USA	Bachelors Degree	No	LD-P	25		7	greater	S	40.09	5	0	1
1	54		23	female	USA	Bachelors Degree	No	LD-P	26		7	less	S	20.472	5	0	1
1	54		23	female	USA	Bachelors Degree	No	LD-P	27		7	greater	I	78.157	5	0	1
1	54		23	female	USA	Bachelors Degree	No	LD-P	28		7	less	I	173.159	5	0	1
1	54		23	female	USA	Bachelors Degree	No	LD-P	29		7	greater	S	32.024	3	2	0.6
1	54		23	female	USA	Bachelors Degree	No	LD-P	30		7	less	S	28.585	5	0	1
1	54		23	female	USA	Bachelors Degree	No	LD-P	31		7	greater	I	46.615	5	0	1
1	54		23	female	USA	Bachelors Degree	No	LD-P	32		7	less	I	56.362	5	0	1
1	55		43	female	Cumberland	Bachelors Degree	No	LD-P	1		5	greater	S	11.186	4	1	0.8
1	55		43	female	Cumberland	Bachelors Degree	No	LD-P	2		5	less	S	17.262	5	0	1
1	55		43	female	Cumberland	Bachelors Degree	No	LD-P	3		5	greater	I	12.552	5	0	1
1	55		43	female	Cumberland	Bachelors Degree	No	LD-P	4		5	less	I	28.814	3	2	0.6
1	55		43	female	Cumberland	Bachelors Degree	No	LD-P	5		5	greater	S	42.218	5	0	1
1	55		43	female	Cumberland	Bachelors Degree	No	LD-P	6		5	less	S	19.655	5	0	1
1	55		43	female	Cumberland	Bachelors Degree	No	LD-P	7		5	greater	I	49.845	0	5	0
1	55		43	female	Cumberland	Bachelors Degree	No	LD-P	8		5	less	I	86.57	3	2	0.6
1	55		43	female	Cumberland	Bachelors Degree	No	LD-P	9		5	greater	S	80.901	5	0	1
1	55		43	female	Cumberland	Bachelors Degree	No	LD-P	10		5	less	S	14.367	5	0	1
1	55		43	female	Cumberland	Bachelors Degree	No	LD-P	11		5	greater	I	40.553	3	2	0.6
1	55		43	female	Cumberland	Bachelors Degree	No	LD-P	12		5	less	I	73.613	2	3	0.4
1	55		43	female	Cumberland	Bachelors Degree	No	LD-P	13		5	greater	S	18.943	5	0	1
1	55		43	female	Cumberland	Bachelors Degree	No	LD-P	14		5	less	S	21.464	4	1	0.8
1	55		43	female	Cumberland	Bachelors Degree	No	LD-P	15		5	greater	I	108.779	2	3	0.4
1	55		43	female	Cumberland	Bachelors Degree	No	LD-P	16		5	less	I	259.144	5	0	1
1	55		43	female	Cumberland	Bachelors Degree	No	LD-P	17		7	greater	S	24.784	5	0	1
1	55		43	female	Cumberland	Bachelors Degree	No	LD-P	18		7	less	S	14.307	3	2	0.6
1	55		43	female	Cumberland	Bachelors Degree	No	LD-P	19		7	greater	I	129.29	1	4	0.2
1	55		43	female	Cumberland	Bachelors Degree	No	LD-P	20		7	less	I	13.984	5	0	1
1	55		43	female	Cumberland	Bachelors Degree	No	LD-P	21		7	greater	S	40.565	3	2	0.6
1	55		43	female	Cumberland	Bachelors Degree	No	LD-P	22		7	less	S	13.407	5	0	1
1	55		43	female	Cumberland	Bachelors Degree	No	LD-P	23		7	greater	I	153.574	3	2	0.6
1	55		43	female	Cumberland	Bachelors Degree	No	LD-P	24		7	less	I	26.025	1	4	0.2
1	55		43	female	Cumberland	Bachelors Degree	No	LD-P	25		7	greater	S	24.308	5	0	1
1	55		43	female	Cumberland	Bachelors Degree	No	LD-P	26		7	less	S	39.123	5	0	1
1	55		43	female	Cumberland	Bachelors Degree	No	LD-P	27		7	greater	I	67.336	2	3	0.4
1	55		43	female	Cumberland	Bachelors Degree	No	LD-P	28		7	less	I	24.973	3	2	0.6
1	55		43	female	Cumberland	Bachelors Degree	No	LD-P	29		7	greater	S	17.919	4	1	0.8
1	55		43	female	Cumberland	Bachelors Degree	No	LD-P	30		7	less	S	36.671	2	3	0.4
1	55		43	female	Cumberland	Bachelors Degree	No	LD-P	31		7	greater	I	11.401	5	0	1
1	55		43	female	Cumberland	Bachelors Degree	No	LD-P	32		7	less	I	99.093	3	2	0.6
1	56		35	female	usa	Bachelors Degree	No	LD-P	1		5	greater	S	8.205	4	1	0.8
1	56		35	female	usa	Bachelors Degree	No	LD-P	2		5	less	S	17.977	5	0	1
1	56		35	female	usa	Bachelors Degree	No	LD-P	3		5	greater	I	49.728	3	2	0.6
1	56		35	female	usa	Bachelors Degree	No	LD-P	4		5	less	I	15.995	3	2	0.6
1	56		35	female	usa	Bachelors Degree	No	LD-P	5		5	greater	S	12.359	5	0	1
1	56		35	female	usa	Bachelors Degree	No	LD-P	6		5	less	S	14.72	4	1	0.8
1	56		35	female	usa	Bachelors Degree	No	LD-P	7		5	greater	I	10.842	0	5	0
1	56		35	female	usa	Bachelors Degree	No	LD-P	8		5	less	I	15.092	3	2	0.6
1	56		35	female	usa	Bachelors Degree	No	LD-P	9		5	greater	S	12.626	5	0	1
1	56		35	female	usa	Bachelors Degree	No	LD-P	10		5	less	S	24.49	5	0	1
1	56		35	female	usa	Bachelors Degree	No	LD-P	11		5	greater	I	7.064	5	0	1
1	56		35	female	usa	Bachelors Degree	No	LD-P	12		5	less	I	46.231	2	3	0.4
1	56		35	female	usa	Bachelors Degree	No	LD-P	13		5	greater	S	23.144	5	0	1
1	56		35	female	usa	Bachelors Degree	No	LD-P	14		5	less	S	8.112	3	2	0.6
1	56		35	female	usa	Bachelors Degree	No	LD-P	15		5	greater	I	21.879	2	3	0.4
1	56		35	female	usa	Bachelors Degree	No	LD-P	16		5	less	I	7.813	3	2	0.6
1	56		35	female	usa	Bachelors Degree	No	LD-P	17		7	greater	S	14.616	4	1	0.8
1	56		35	female	usa	Bachelors Degree	No	LD-P	18		7	less	S	18.48	5	0	1
1	56		35	female	usa	Bachelors Degree	No	LD-P	19		7	greater	I	10.394	3	2	0.6
1	56		35	female	usa	Bachelors Degree	No	LD-P	20		7	less	I	9.707	5	0	1
1	56		35	female	usa	Bachelors Degree	No	LD-P	21		7	greater	S	22.335	3	2	0.6
1	56		35	female	usa	Bachelors Degree	No	LD-P	22		7	less	S	11.276	5	0	1
1	56		35	female	usa	Bachelors Degree	No	LD-P	23		7	greater	I	13.201	3	2	0.6
1	56		35	female	usa	Bachelors Degree	No	LD-P	24		7	less	I	18.202	4	1	0.8
1	56		35	female	usa	Bachelors Degree	No	LD-P	25		7	greater	S	35.443	5	0	1
1	56		35	female	usa	Bachelors Degree	No	LD-P	26		7	less	S	21.399	5	0	1
1	56		35	female	usa	Bachelors Degree	No	LD-P	27		7	greater	I	23.638	2	3	0.4
1	56		35	female	usa	Bachelors Degree	No	LD-P	28		7	less	I	6.872	5	0	1
1	56		35	female	usa	Bachelors Degree	No	LD-P	29		7	greater	S	12.611	5	0	1
1	56		35	female	usa	Bachelors Degree	No	LD-P	30		7	less	S	11.681	2	3	0.4
1	56		35	female	usa	Bachelors Degree	No	LD-P	31		7	greater	I	15.972	3	2	0.6
1	56		35	female	usa	Bachelors Degree	No	LD-P	32		7	less	I	14.551	3	2	0.6
1	57		32	female	united states	High School Graduate	No	LD-P	1		5	greater	S	20.348	5	0	1
1	57		32	female	united states	High School Graduate	No	LD-P	2		5	less	S	41.511	5	0	1
1	57		32	female	united states	High School Graduate	No	LD-P	3		5	greater	I	18.977	3	2	0.6
1	57		32	female	united states	High School Graduate	No	LD-P	4		5	less	I	28.897	3	2	0.6
1	57		32	female	united states	High School Graduate	No	LD-P	5		5	greater	S	10.376	3	2	0.6
1	57		32	female	united states	High School Graduate	No	LD-P	6		5	less	S	3.952	3	2	0.6
1	57		32	female	united states	High School Graduate	No	LD-P	7		5	greater	I	45.858	2	3	0.4
1	57		32	female	united states	High School Graduate	No	LD-P	8		5	less	I	23.979	3	2	0.6
1	57		32	female	united states	High School Graduate	No	LD-P	9		5	greater	S	26.907	5	0	1
1	57		32	female	united states	High School Graduate	No	LD-P	10		5	less	S	52.683	5	0	1
1	57		32	female	united states	High School Graduate	No	LD-P	11		5	greater	I	12.125	5	0	1
1	57		32	female	united states	High School Graduate	No	LD-P	12		5	less	I	130.276	2	3	0.4
1	57		32	female	united states	High School Graduate	No	LD-P	13		5	greater	S	30.758	5	0	1
1	57		32	female	united states	High School Graduate	No	LD-P	14		5	less	S	15.531	4	1	0.8
1	57		32	female	united states	High School Graduate	No	LD-P	15		5	greater	I	18.443	2	3	0.4
1	57		32	female	united states	High School Graduate	No	LD-P	16		5	less	I	49.922	3	2	0.6
1	57		32	female	united states	High School Graduate	No	LD-P	17		7	greater	S	32.922	5	0	1
1	57		32	female	united states	High School Graduate	No	LD-P	18		7	less	S	21.837	5	0	1
1	57		32	female	united states	High School Graduate	No	LD-P	19		7	greater	I	39.791	3	2	0.6
1	57		32	female	united states	High School Graduate	No	LD-P	20		7	less	I	32.754	3	2	0.6
1	57		32	female	united states	High School Graduate	No	LD-P	21		7	greater	S	20.143	3	2	0.6
1	57		32	female	united states	High School Graduate	No	LD-P	22		7	less	S	37.157	5	0	1
1	57		32	female	united states	High School Graduate	No	LD-P	23		7	greater	I	28.754	3	2	0.6
1	57		32	female	united states	High School Graduate	No	LD-P	24		7	less	I	11.441	3	2	0.6
1	57		32	female	united states	High School Graduate	No	LD-P	25		7	greater	S	58.242	5	0	1
1	57		32	female	united states	High School Graduate	No	LD-P	26		7	less	S	77.947	5	0	1
1	57		32	female	united states	High School Graduate	No	LD-P	27		7	greater	I	27.954	2	3	0.4
1	57		32	female	united states	High School Graduate	No	LD-P	28		7	less	I	24.717	5	0	1
1	57		32	female	united states	High School Graduate	No	LD-P	29		7	greater	S	26.606	4	1	0.8
1	57		32	female	united states	High School Graduate	No	LD-P	30		7	less	S	21.159	4	1	0.8
1	57		32	female	united states	High School Graduate	No	LD-P	31		7	greater	I	40.604	5	0	1
1	57		32	female	united states	High School Graduate	No	LD-P	32		7	less	I	23.064	5	0	1
1	58		22	female	usa	Bachelors Degree	No	LD-P	1		5	greater	S	8.544	5	0	1
1	58		22	female	usa	Bachelors Degree	No	LD-P	2		5	less	S	11.77	5	0	1
1	58		22	female	usa	Bachelors Degree	No	LD-P	3		5	greater	I	14.82	3	2	0.6
1	58		22	female	usa	Bachelors Degree	No	LD-P	4		5	less	I	165.432	5	0	1
1	58		22	female	usa	Bachelors Degree	No	LD-P	5		5	greater	S	6.677	5	0	1
1	58		22	female	usa	Bachelors Degree	No	LD-P	6		5	less	S	11.877	5	0	1
1	58		22	female	usa	Bachelors Degree	No	LD-P	7		5	greater	I	13.083	3	2	0.6
1	58		22	female	usa	Bachelors Degree	No	LD-P	8		5	less	I	2.977	3	2	0.6
1	58		22	female	usa	Bachelors Degree	No	LD-P	9		5	greater	S	8.932	5	0	1
1	58		22	female	usa	Bachelors Degree	No	LD-P	10		5	less	S	5.99	5	0	1
1	58		22	female	usa	Bachelors Degree	No	LD-P	11		5	greater	I	5.13	2	3	0.4
1	58		22	female	usa	Bachelors Degree	No	LD-P	12		5	less	I	7.343	2	3	0.4
1	58		22	female	usa	Bachelors Degree	No	LD-P	13		5	greater	S	10.043	5	0	1
1	58		22	female	usa	Bachelors Degree	No	LD-P	14		5	less	S	5.173	3	2	0.6
1	58		22	female	usa	Bachelors Degree	No	LD-P	15		5	greater	I	16.906	2	3	0.4
1	58		22	female	usa	Bachelors Degree	No	LD-P	16		5	less	I	4.324	3	2	0.6
1	58		22	female	usa	Bachelors Degree	No	LD-P	17		7	greater	S	7.328	5	0	1
1	58		22	female	usa	Bachelors Degree	No	LD-P	18		7	less	S	14.36	5	0	1
1	58		22	female	usa	Bachelors Degree	No	LD-P	19		7	greater	I	2.843	1	4	0.2
1	58		22	female	usa	Bachelors Degree	No	LD-P	20		7	less	I	9.23	5	0	1
1	58		22	female	usa	Bachelors Degree	No	LD-P	21		7	greater	S	11.193	4	1	0.8
1	58		22	female	usa	Bachelors Degree	No	LD-P	22		7	less	S	7.639	5	0	1
1	58		22	female	usa	Bachelors Degree	No	LD-P	23		7	greater	I	13.277	3	2	0.6
1	58		22	female	usa	Bachelors Degree	No	LD-P	24		7	less	I	8.281	3	2	0.6
1	58		22	female	usa	Bachelors Degree	No	LD-P	25		7	greater	S	9.623	5	0	1
1	58		22	female	usa	Bachelors Degree	No	LD-P	26		7	less	S	8.347	0	5	0
1	58		22	female	usa	Bachelors Degree	No	LD-P	27		7	greater	I	14.239	4	1	0.8
1	58		22	female	usa	Bachelors Degree	No	LD-P	28		7	less	I	10.224	5	0	1
1	58		22	female	usa	Bachelors Degree	No	LD-P	29		7	greater	S	8.601	5	0	1
1	58		22	female	usa	Bachelors Degree	No	LD-P	30		7	less	S	7.295	4	1	0.8
1	58		22	female	usa	Bachelors Degree	No	LD-P	31		7	greater	I	3.21	5	0	1
1	58		22	female	usa	Bachelors Degree	No	LD-P	32		7	less	I	10.553	3	2	0.6
1	59		43	female	United States	High School Graduate	No	LD-P	1		5	greater	S	16.898	5	0	1
1	59		43	female	United States	High School Graduate	No	LD-P	2		5	less	S	17.402	4	1	0.8
1	59		43	female	United States	High School Graduate	No	LD-P	3		5	greater	I	60.225	3	2	0.6
1	59		43	female	United States	High School Graduate	No	LD-P	4		5	less	I	53.752	3	2	0.6
1	59		43	female	United States	High School Graduate	No	LD-P	5		5	greater	S	19.642	5	0	1
1	59		43	female	United States	High School Graduate	No	LD-P	6		5	less	S	18.525	5	0	1
1	59		43	female	United States	High School Graduate	No	LD-P	7		5	greater	I	49.78	2	3	0.4
1	59		43	female	United States	High School Graduate	No	LD-P	8		5	less	I	22.508	3	2	0.6
1	59		43	female	United States	High School Graduate	No	LD-P	9		5	greater	S	16.562	0	5	0
1	59		43	female	United States	High School Graduate	No	LD-P	10		5	less	S	9.307	5	0	1
1	59		43	female	United States	High School Graduate	No	LD-P	11		5	greater	I	28.494	5	0	1
1	59		43	female	United States	High School Graduate	No	LD-P	12		5	less	I	40.259	2	3	0.4
1	59		43	female	United States	High School Graduate	No	LD-P	13		5	greater	S	15.262	5	0	1
1	59		43	female	United States	High School Graduate	No	LD-P	14		5	less	S	22.168	3	2	0.6
1	59		43	female	United States	High School Graduate	No	LD-P	15		5	greater	I	39.21	2	3	0.4
1	59		43	female	United States	High School Graduate	No	LD-P	16		5	less	I	20.666	3	2	0.6
1	59		43	female	United States	High School Graduate	No	LD-P	17		7	greater	S	21.356	5	0	1
1	59		43	female	United States	High School Graduate	No	LD-P	18		7	less	S	28.786	5	0	1
1	59		43	female	United States	High School Graduate	No	LD-P	19		7	greater	I	18.267	1	4	0.2
1	59		43	female	United States	High School Graduate	No	LD-P	20		7	less	I	17.044	5	0	1
1	59		43	female	United States	High School Graduate	No	LD-P	21		7	greater	S	31.647	3	2	0.6
1	59		43	female	United States	High School Graduate	No	LD-P	22		7	less	S	19.24	5	0	1
1	59		43	female	United States	High School Graduate	No	LD-P	23		7	greater	I	38.757	3	2	0.6
1	59		43	female	United States	High School Graduate	No	LD-P	24		7	less	I	30.997	4	1	0.8
1	59		43	female	United States	High School Graduate	No	LD-P	25		7	greater	S	20.411	5	0	1
1	59		43	female	United States	High School Graduate	No	LD-P	26		7	less	S	22.177	5	0	1
1	59		43	female	United States	High School Graduate	No	LD-P	27		7	greater	I	29.617	4	1	0.8
1	59		43	female	United States	High School Graduate	No	LD-P	28		7	less	I	42.07	5	0	1
1	59		43	female	United States	High School Graduate	No	LD-P	29		7	greater	S	30.071	4	1	0.8
1	59		43	female	United States	High School Graduate	No	LD-P	30		7	less	S	27.695	4	1	0.8
1	59		43	female	United States	High School Graduate	No	LD-P	31		7	greater	I	45.166	5	0	1
1	59		43	female	United States	High School Graduate	No	LD-P	32		7	less	I	49.605	1	4	0.2
1	60		54	female	USA	High School Graduate	No	LD-P	1		5	greater	S	23.094	5	0	1
1	60		54	female	USA	High School Graduate	No	LD-P	2		5	less	S	19.517	5	0	1
1	60		54	female	USA	High School Graduate	No	LD-P	3		5	greater	I	35.521	2	3	0.4
1	60		54	female	USA	High School Graduate	No	LD-P	4		5	less	I	24.425	3	2	0.6
1	60		54	female	USA	High School Graduate	No	LD-P	5		5	greater	S	26.652	5	0	1
1	60		54	female	USA	High School Graduate	No	LD-P	6		5	less	S	23.204	5	0	1
1	60		54	female	USA	High School Graduate	No	LD-P	7		5	greater	I	54.217	4	1	0.8
1	60		54	female	USA	High School Graduate	No	LD-P	8		5	less	I	40.584	4	1	0.8
1	60		54	female	USA	High School Graduate	No	LD-P	9		5	greater	S	21.92	5	0	1
1	60		54	female	USA	High School Graduate	No	LD-P	10		5	less	S	17.52	5	0	1
1	60		54	female	USA	High School Graduate	No	LD-P	11		5	greater	I	59.013	2	3	0.4
1	60		54	female	USA	High School Graduate	No	LD-P	12		5	less	I	27.283	2	3	0.4
1	60		54	female	USA	High School Graduate	No	LD-P	13		5	greater	S	16.022	5	0	1
1	60		54	female	USA	High School Graduate	No	LD-P	14		5	less	S	24.192	3	2	0.6
1	60		54	female	USA	High School Graduate	No	LD-P	15		5	greater	I	80.205	0	5	0
1	60		54	female	USA	High School Graduate	No	LD-P	16		5	less	I	19.042	3	2	0.6
1	60		54	female	USA	High School Graduate	No	LD-P	17		7	greater	S	21.417	5	0	1
1	60		54	female	USA	High School Graduate	No	LD-P	18		7	less	S	20.147	5	0	1
1	60		54	female	USA	High School Graduate	No	LD-P	19		7	greater	I	24.271	5	0	1
1	60		54	female	USA	High School Graduate	No	LD-P	20		7	less	I	14.357	5	0	1
1	60		54	female	USA	High School Graduate	No	LD-P	21		7	greater	S	24.337	3	2	0.6
1	60		54	female	USA	High School Graduate	No	LD-P	22		7	less	S	20.494	5	0	1
1	60		54	female	USA	High School Graduate	No	LD-P	23		7	greater	I	60.513	3	2	0.6
1	60		54	female	USA	High School Graduate	No	LD-P	24		7	less	I	32.137	5	0	1
1	60		54	female	USA	High School Graduate	No	LD-P	25		7	greater	S	31.228	5	0	1
1	60		54	female	USA	High School Graduate	No	LD-P	26		7	less	S	48.042	5	0	1
1	60		54	female	USA	High School Graduate	No	LD-P	27		7	greater	I	38.972	4	1	0.8
1	60		54	female	USA	High School Graduate	No	LD-P	28		7	less	I	19.551	5	0	1
1	60		54	female	USA	High School Graduate	No	LD-P	29		7	greater	S	26.479	5	0	1
1	60		54	female	USA	High School Graduate	No	LD-P	30		7	less	S	28.23	5	0	1
1	60		54	female	USA	High School Graduate	No	LD-P	31		7	greater	I	17.688	5	0	1
1	60		54	female	USA	High School Graduate	No	LD-P	32		7	less	I	62.026	3	2	0.6
1	61		35	male	USA	Masters Degree	No	LD-P	1		5	greater	S	25.458	5	0	1
1	61		35	male	USA	Masters Degree	No	LD-P	2		5	less	S	10.795	5	0	1
1	61		35	male	USA	Masters Degree	No	LD-P	3		5	greater	I	23.807	5	0	1
1	61		35	male	USA	Masters Degree	No	LD-P	4		5	less	I	21.972	3	2	0.6
1	61		35	male	USA	Masters Degree	No	LD-P	5		5	greater	S	26.592	3	2	0.6
1	61		35	male	USA	Masters Degree	No	LD-P	6		5	less	S	6.749	5	0	1
1	61		35	male	USA	Masters Degree	No	LD-P	7		5	greater	I	8.115	0	5	0
1	61		35	male	USA	Masters Degree	No	LD-P	8		5	less	I	11.914	4	1	0.8
1	61		35	male	USA	Masters Degree	No	LD-P	9		5	greater	S	11.413	5	0	1
1	61		35	male	USA	Masters Degree	No	LD-P	10		5	less	S	5.249	5	0	1
1	61		35	male	USA	Masters Degree	No	LD-P	11		5	greater	I	34.009	2	3	0.4
1	61		35	male	USA	Masters Degree	No	LD-P	12		5	less	I	30.457	2	3	0.4
1	61		35	male	USA	Masters Degree	No	LD-P	13		5	greater	S	9.945	5	0	1
1	61		35	male	USA	Masters Degree	No	LD-P	14		5	less	S	9.531	3	2	0.6
1	61		35	male	USA	Masters Degree	No	LD-P	15		5	greater	I	29.89	2	3	0.4
1	61		35	male	USA	Masters Degree	No	LD-P	16		5	less	I	98.582	3	2	0.6
1	61		35	male	USA	Masters Degree	No	LD-P	17		7	greater	S	10.762	5	0	1
1	61		35	male	USA	Masters Degree	No	LD-P	18		7	less	S	11.028	5	0	1
1	61		35	male	USA	Masters Degree	No	LD-P	19		7	greater	I	17.829	3	2	0.6
1	61		35	male	USA	Masters Degree	No	LD-P	20		7	less	I	10.63	5	0	1
1	61		35	male	USA	Masters Degree	No	LD-P	21		7	greater	S	12.895	3	2	0.6
1	61		35	male	USA	Masters Degree	No	LD-P	22		7	less	S	21.077	5	0	1
1	61		35	male	USA	Masters Degree	No	LD-P	23		7	greater	I	19.312	3	2	0.6
1	61		35	male	USA	Masters Degree	No	LD-P	24		7	less	I	18.292	5	0	1
1	61		35	male	USA	Masters Degree	No	LD-P	25		7	greater	S	16.193	5	0	1
1	61		35	male	USA	Masters Degree	No	LD-P	26		7	less	S	10.662	5	0	1
1	61		35	male	USA	Masters Degree	No	LD-P	27		7	greater	I	32.222	3	2	0.6
1	61		35	male	USA	Masters Degree	No	LD-P	28		7	less	I	5.915	5	0	1
1	61		35	male	USA	Masters Degree	No	LD-P	29		7	greater	S	20.378	5	0	1
1	61		35	male	USA	Masters Degree	No	LD-P	30		7	less	S	18.243	5	0	1
1	61		35	male	USA	Masters Degree	No	LD-P	31		7	greater	I	10.148	5	0	1
1	61		35	male	USA	Masters Degree	No	LD-P	32		7	less	I	18.959	3	2	0.6
1	62		26	male	USA	Some College, No Degree	No	LD-P	1		5	greater	S	33.285	5	0	1
1	62		26	male	USA	Some College, No Degree	No	LD-P	2		5	less	S	41.601	5	0	1
1	62		26	male	USA	Some College, No Degree	No	LD-P	3		5	greater	I	31.804	1	4	0.2
1	62		26	male	USA	Some College, No Degree	No	LD-P	4		5	less	I	33.748	3	2	0.6
1	62		26	male	USA	Some College, No Degree	No	LD-P	5		5	greater	S	25.036	5	0	1
1	62		26	male	USA	Some College, No Degree	No	LD-P	6		5	less	S	29.902	5	0	1
1	62		26	male	USA	Some College, No Degree	No	LD-P	7		5	greater	I	46.034	5	0	1
1	62		26	male	USA	Some College, No Degree	No	LD-P	8		5	less	I	17.215	4	1	0.8
1	62		26	male	USA	Some College, No Degree	No	LD-P	9		5	greater	S	14.86	5	0	1
1	62		26	male	USA	Some College, No Degree	No	LD-P	10		5	less	S	23.056	5	0	1
1	62		26	male	USA	Some College, No Degree	No	LD-P	11		5	greater	I	17.616	0	5	0
1	62		26	male	USA	Some College, No Degree	No	LD-P	12		5	less	I	48.942	2	3	0.4
1	62		26	male	USA	Some College, No Degree	No	LD-P	13		5	greater	S	11.87	5	0	1
1	62		26	male	USA	Some College, No Degree	No	LD-P	14		5	less	S	13.089	5	0	1
1	62		26	male	USA	Some College, No Degree	No	LD-P	15		5	greater	I	46.448	3	2	0.6
1	62		26	male	USA	Some College, No Degree	No	LD-P	16		5	less	I	42.284	1	4	0.2
1	62		26	male	USA	Some College, No Degree	No	LD-P	17		7	greater	S	20.101	5	0	1
1	62		26	male	USA	Some College, No Degree	No	LD-P	18		7	less	S	20.869	5	0	1
1	62		26	male	USA	Some College, No Degree	No	LD-P	19		7	greater	I	17.699	3	2	0.6
1	62		26	male	USA	Some College, No Degree	No	LD-P	20		7	less	I	10.867	5	0	1
1	62		26	male	USA	Some College, No Degree	No	LD-P	21		7	greater	S	17.016	4	1	0.8
1	62		26	male	USA	Some College, No Degree	No	LD-P	22		7	less	S	9.161	5	0	1
1	62		26	male	USA	Some College, No Degree	No	LD-P	23		7	greater	I	26.469	3	2	0.6
1	62		26	male	USA	Some College, No Degree	No	LD-P	24		7	less	I	36.222	5	0	1
1	62		26	male	USA	Some College, No Degree	No	LD-P	25		7	greater	S	16.319	5	0	1
1	62		26	male	USA	Some College, No Degree	No	LD-P	26		7	less	S	40.855	5	0	1
1	62		26	male	USA	Some College, No Degree	No	LD-P	27		7	greater	I	20.512	4	1	0.8
1	62		26	male	USA	Some College, No Degree	No	LD-P	28		7	less	I	16.24	5	0	1
1	62		26	male	USA	Some College, No Degree	No	LD-P	29		7	greater	S	16.025	5	0	1
1	62		26	male	USA	Some College, No Degree	No	LD-P	30		7	less	S	28.321	4	1	0.8
1	62		26	male	USA	Some College, No Degree	No	LD-P	31		7	greater	I	20.044	5	0	1
1	62		26	male	USA	Some College, No Degree	No	LD-P	32		7	less	I	24.106	3	2	0.6
1	63		21	female	united states	Some College, No Degree	No	LD-P	1		5	greater	S	25.16	5	0	1
1	63		21	female	united states	Some College, No Degree	No	LD-P	2		5	less	S	12.754	5	0	1
1	63		21	female	united states	Some College, No Degree	No	LD-P	3		5	greater	I	47.37	5	0	1
1	63		21	female	united states	Some College, No Degree	No	LD-P	4		5	less	I	25.842	3	2	0.6
1	63		21	female	united states	Some College, No Degree	No	LD-P	5		5	greater	S	27.473	5	0	1
1	63		21	female	united states	Some College, No Degree	No	LD-P	6		5	less	S	26.714	5	0	1
1	63		21	female	united states	Some College, No Degree	No	LD-P	7		5	greater	I	40.508	5	0	1
1	63		21	female	united states	Some College, No Degree	No	LD-P	8		5	less	I	20.463	4	1	0.8
1	63		21	female	united states	Some College, No Degree	No	LD-P	9		5	greater	S	22.332	5	0	1
1	63		21	female	united states	Some College, No Degree	No	LD-P	10		5	less	S	8.967	5	0	1
1	63		21	female	united states	Some College, No Degree	No	LD-P	11		5	greater	I	52.542	5	0	1
1	63		21	female	united states	Some College, No Degree	No	LD-P	12		5	less	I	55.486	3	2	0.6
1	63		21	female	united states	Some College, No Degree	No	LD-P	13		5	greater	S	18.495	5	0	1
1	63		21	female	united states	Some College, No Degree	No	LD-P	14		5	less	S	38.927	3	2	0.6
1	63		21	female	united states	Some College, No Degree	No	LD-P	15		5	greater	I	62.907	3	2	0.6
[truncated: 3,921 more rows]
